# Supplementary material for: Targeting tumor-intrinsic S100 calcium-binding protein A1 augments antitumor immunity and potentiates immunotherapy efficacy
Source: Signal Transduct Target Ther. 2025 Mar 17;10:99. doi: 10.1038/s41392-025-02190-2 (PMC11911448; doi:10.1038/s41392-025-02190-2)
Supplement: Supplementary file 2 — The tissue and plasma S100A1 expression in lung cancer patients [file 41392_2025_2190_MOESM2_ESM.xlsx]

## Sheet: Sheet1
Patient_ID	Subtype	S100A1_IHC	S100A1_plasma(ng/mL)
Pt_01	NSCLC	10.5537	0.736399
Pt_02	NSCLC	1.98169	0.850967
Pt_05	NSCLC	0	0.769573
Pt_06	NSCLC	8.28775	0.850967
Pt_08	NSCLC	39.2055	10.5708
Pt_09	NSCLC	3.81048	0.719667
Pt_10	NSCLC	3.1748	1.11454
Pt_11	NSCLC	3.36269	0.89885
Pt_15	NSCLC	34.8959	7.4856
Pt_16	NSCLC	49.6005	4.63839
Pt_17	NSCLC	0	0.930412
Pt_18	NSCLC	13.6011	1.03883
Pt_19	NSCLC	2.9933	0.786022
Pt_21	NSCLC	22.2427	2.09148
Pt_22	NSCLC	5.6472	2.20654
Pt_23	NSCLC	9.94897	2.21924
Pt_24	NSCLC	18.5972	1.94879
Pt_26	NSCLC	3.67218	2.69043
Pt_27	NSCLC	2.95229	2.1811
Pt_28	NSCLC	2.96223	2.15558
Pt_29	NSCLC	16.9541	2.44502
Pt_31	NSCLC	23.9686	1.84344
Pt_33	NSCLC	24.0566	2.07861
Pt_34	NSCLC	2.33323	2.53152
Pt_36	NSCLC	1.58149	1.68262
Pt_40	NSCLC	14.6349	2.58065
Pt_42	NSCLC	46.3068	10.7759
Pt_44	NSCLC	25.9921	1.06928
Pt_07	NSCLC	0.69921	1.05408
Pt_20	NSCLC	9.53564	1.43401
Pt_25	NSCLC	16.2135	2.48218
Pt_32	NSCLC	9.20305	2.16835
Pt_03	Other	99.5604	11.1563
Pt_12	Other	3.58092	1.18897
Pt_13	Other	0.906316	0.81866
Pt_14	Other	10.779	0.617016
Pt_41	Other	11.2701	2.09148
Pt_30	SCLC	20.416	2.33276
Pt_35	SCLC	2.16944	1.66906
Pt_37	SCLC	31.6762	2.39528
Pt_04	Other	45.7695	2.33276
Pt_38	Other	8.75462	0.81866
Pt_39	Other	3.18008	1.83017
Pt_43	Other	0	2.0528
