# Supplementary material for: Targeting tumor-intrinsic S100 calcium-binding protein A1 augments antitumor immunity and potentiates immunotherapy efficacy
Source: Signal Transduct Target Ther. 2025 Mar 17;10:99. doi: 10.1038/s41392-025-02190-2 (PMC11911448; doi:10.1038/s41392-025-02190-2)
Supplement: Supplementary file 3 — The demographics and clinicopathological parameters of lung cancer patients receiving ICIs [file 41392_2025_2190_MOESM3_ESM.xlsx]

## Sheet: Sheet1
Patient_ID	PFS_month	PFS_status	S100A1_Pre_ICB	S100A1_Post_ICB	S100A1_group	Response	Treatment_line	Gender	Age	Smoking_history	Subtype	Stage	Differentiation	Driver_mutation	Chemotherapy	ICB
Pt_45	1.8	1	1.35849	2.00476	High	PD	Third	Male	63	No	NSCLC	III	N.A.	N.A.	Yes	aPD-1
Pt_46	1.5	1	0.406072	2.98761	Low	PD	First	Female	58	No	NSCLC	IV	N.A.	N.A.	Yes	aPD-1
Pt_47	4.83333	1	1.24566	2.26748	High	SD	Second	Male	54	Yes	NSCLC	IV	N.A.	N.A.	Yes	aPD-1
Pt_48	11.1667	1	0.382117	2.50015	Low	SD	First	Male	66	Yes	NSCLC	IV	N.A.	KRAS	Yes	aPD-1
Pt_49	7.6	1	0.182699	0.123959	Low	PR	First	Male	56	Yes	NSCLC	IV	Pooly_differentiated	No	No	aPD-1
Pt_50	N.A.	N.A.	1.00476	2.03858	High	SD	First	Male	56	No	Other	IV	N.A.	No	No	aPD-1
Pt_51	3.13333	1	1.1827	4.96198	High	SD	First	Male	67	Yes	NSCLC	IV	Moderately_differentiated	No	Yes	aPD-1
Pt_52	43.1333	0	0.556293	0.406072	Low	PR	First	Male	60	Yes	NSCLC	IV	Pooly_differentiated	No	No	aPD-1
Pt_53	1.26667	1	1.41436	2.26748	High	PD	Third	Male	39	Yes	NSCLC	IV	N.A.	N.A.	Yes	aPD-1
Pt_54	33.9333	1	0.123959	0.312267	Low	PR	First	Male	76	Yes	NSCLC	IV	Moderately_differentiated	Other	Yes	aPD-1
Pt_55	17	1	0.505026	1.03489	Low	SD	First	Male	65	Yes	NSCLC	IV	N.A.	Other	Yes	aPD-1
Pt_56	1.6	1	1.38212	2.74444	High	PD	Second	Male	60	Yes	NSCLC	IV	N.A.	N.A.	Yes	aPD-1
Pt_57	1.13333	1	0.267483	1.60869	Low	PD	Third	Male	62	Yes	NSCLC	IV	N.A.	N.A.	Yes	aPD-1
Pt_58	5.7	1	2.5875	6.47646	High	SD	First	Male	71	Yes	NSCLC	IV	Moderately_differentiated	No	Yes	aPD-1
Pt_59	6.26667	1	1.26748	2.47983	High	SD	First	Male	63	Yes	Other	IV	N.A.	KRAS	Yes	aPD-1
Pt_60	4.23333	1	0.267483	0.800555	Low	PR	First	Male	54	N.A.	NSCLC	IV	Pooly_differentiated	No	Yes	aPD-1
Pt_61	6.23333	1	0.087606	0.335205	Low	SD	Fourth	Male	63	No	NSCLC	IV	N.A.	N.A.	Yes	aPD-1
Pt_62	9.76667	1	0.245664	0.182699	Low	PR	First	Male	62	Yes	NSCLC	IV	N.A.	No	No	aPD-1
Pt_63	34.2333	1	0.547984	1.28426	Low	SD	First	Male	69	Yes	NSCLC	III	Pooly_differentiated	No	Yes	aPD-1
Pt_64	14.0667	1	0.123959	0.10547	Low	PR	First	Male	62	Yes	NSCLC	IV	Pooly_differentiated	No	Yes	aPD-1
Pt_65	4.16667	1	0.143021	0.716762	Low	SD	First	Male	61	N.A.	NSCLC	IV	Pooly_differentiated	No	No	aPD-1
Pt_66	N.A.	N.A.	0.10547	0.162612	Low	PR	First	Male	64	Yes	NSCLC	I	N.A.	No	No	aPD-1
Pt_67	9.96667	1	0.312267	0.245664	Low	PR	First	Male	60	Yes	NSCLC	IV	Pooly_differentiated	Other	Yes	aPD-1
Pt_68	9.56667	1	0.123959	0.479831	Low	PR	First	Male	57	Yes	SCLC	IV	Pooly_differentiated	No	Yes	aPD-L1
Pt_69	7.56667	1	0.162612	3.4888	Low	PR	First	Male	65	N.A.	NSCLC	IV	Pooly_differentiated	Other	Yes	aPD-1
Pt_70	46	0	0.358492	1.41436	Low	PR	First	Male	62	No	NSCLC	IV	N.A.	No	Yes	aPD-1
Pt_71	10.6	1	0.245664	0.29355	Low	PR	First	Male	60	Yes	NSCLC	IV	Moderately_differentiated	No	Yes	aPD-1
Pt_72	2.56667	1	2.0114	6.6372	High	SD	First	Male	63	Yes	Other	IV	Moderately_differentiated	No	Yes	aPD-1
Pt_73	N.A.	N.A.	2.61922	0.203253	High	PR	First	Male	71	N.A.	NSCLC	IV	Pooly_differentiated	No	No	aPD-1
Pt_74	6.03333	1	0.224248	0.10547	Low	SD	First	Female	41	No	NSCLC	IV	N.A.	Other	Yes	aPD-1
Pt_75	6.8	1	0.335205	0.430347	Low	PR	First	Female	69	N.A.	NSCLC	IV	Pooly_differentiated	Other	No	aPD-1
Pt_76	N.A.	N.A.	0.480734	0.358492	Low	PR	First	Male	69	Yes	SCLC	IV	Pooly_differentiated	No	No	aPD-L1
Pt_77	N.A.	N.A.	0.267483	2.04285	Low	PR	First	Male	83	Yes	NSCLC	IV	Pooly_differentiated	KRAS	No	aPD-1
Pt_78	31.4667	1	0.689347	0.358492	Low	PR	First	Male	67	Yes	NSCLC	IV	Pooly_differentiated	No	No	aPD-1
Pt_79	6.2	1	0.382117	0.505026	Low	PR	First	Male	66	Yes	Other	IV	Pooly_differentiated	Other	Yes	aPD-1
Pt_80	14.9	1	0.289689	0.203253	Low	PR	First	Male	32	No	NSCLC	IV	Well_differentiated	No	Yes	aPD-1
Pt_81	17.7333	1	0.335205	0.772369	Low	PR	First	Male	64	No	Other	IV	N.A.	No	Yes	aPD-1
Pt_82	N.A.	N.A.	1.35849	2.31227	High	SD	First	Female	60	No	NSCLC	IV	Pooly_differentiated	No	No	aPD-1
Pt_83	38.5667	0	0.885	0.4869	Low	PR	First	Male	42	No	Other	IV	Pooly_differentiated	No	Yes	aPD-1
Pt_84	N.A.	N.A.	0.689347	1.51425	Low	PR	First	Male	57	Yes	NSCLC	III	Moderately_differentiated	No	No	aPD-1
Pt_85	3.7	1	0.312267	0.038584	Low	PR	First	Female	53	No	NSCLC	III	N.A.	No	Yes	aPD-1
Pt_86	N.A.	N.A.	0.479831	0.312267	Low	PR	First	Male	78	Yes	SCLC	IV	Pooly_differentiated	No	No	aPD-1
Pt_87	1.33333	1	1.31227	3.14302	High	PD	First	Male	51	Yes	NSCLC	IV	N.A.	KRAS	Yes	aPD-1
Pt_88	10.3667	1	0.038584	0.430347	Low	PR	First	Male	56	Yes	NSCLC	IV	N.A.	KRAS	Yes	aPD-1
Pt_89	6.96667	1	0.892307	1.39609	High	SD	Neoadjuvent	Male	58	Yes	NSCLC	II	Pooly_differentiated	Other	Yes	aPD-1
Pt_90	6.66667	1	0.892307	0.194009	High	PR	First	Male	58	N.A.	NSCLC	IV	Pooly_differentiated	No	Yes	aPD-1
Pt_91	N.A.	N.A.	1.29492	0.992657	High	PR	First	Male	58	Yes	SCLC	IV	Pooly_differentiated	No	No	aPD-L1
Pt_92	6.73333	1	5.99559	3.89899	High	SD	First	Female	59	No	NSCLC	IV	N.A.	No	Yes	aPD-1
Pt_93	5.46667	1	0.992657	0.29353	High	PR	First	Female	57	No	NSCLC	IV	N.A.	EGFR	Yes	aPD-1
Pt_94	6.43333	1	1.39609	1.39609	High	PR	First	Male	69	Yes	SCLC	IV	Pooly_differentiated	No	Yes	aPD-L1
Pt_95	N.A.	N.A.	0	0.992657	Low	PR	First	Male	38	No	NSCLC	IV	Pooly_differentiated	No	No	aPD-1
Pt_96	18.1	1	0.792143	0	Low	PR	First	Male	45	N.A.	NSCLC	IV	Moderately_differentiated	No	Yes	aPD-1
Pt_97	8	0	0.592322	0.692153	Low	SD	First	Female	72	Yes	NSCLC	IV	N.A.	KRAS	No	aPD-1
Pt_98	21	1	2.31723	1.29492	High	SD	First	Male	64	Yes	NSCLC	IV	Moderately_differentiated	KRAS	Yes	aPD-1
Pt_99	9.13333	1	1.70099	1.80309	High	PR	First	Male	74	Yes	NSCLC	IV	Moderately_differentiated	No	Yes	aPD-1
Pt_100	7.86667	0	0.194009	1.29492	Low	PR	First	Male	68	Yes	NSCLC	IV	N.A.	Other	Yes	aPD-1
Pt_101	21.5667	1	0.897497	0.592322	High	PR	First	Male	60	Yes	NSCLC	IV	Moderately_differentiated	No	Yes	aPD-1
Pt_102	6.4	1	0.992657	0.393046	High	PR	First	Male	62	Yes	NSCLC	IV	Moderately_differentiated	No	Yes	aPD-1
Pt_103	5.86667	1	0.692153	0.592322	Low	PR	First	Male	62	Yes	NSCLC	IV	Moderately_differentiated	No	Yes	aPD-1
Pt_104	10.5333	1	0.29353	0.892307	Low	SD	First	Male	75	No	NSCLC	III	N.A.	No	Yes	aPD-1
Pt_105	1.3	1	2.11083	29.7565	High	PD	First	Male	61	No	SCLC	IV	Pooly_differentiated	No	Yes	aPD-L1
Pt_106	N.A.	N.A.	0.892307	1.0932	High	PR	First	Male	66	Yes	NSCLC	III	N.A.	No	No	aPD-1
Pt_107	10.0333	1	0.892307	0.194009	High	PR	First	Male	70	Yes	SCLC	IV	Pooly_differentiated	No	Yes	aPD-L1
Pt_108	1.63333	0	1.02657	0.692153	High	PR	First	Male	63	Yes	NSCLC	III	Moderately_differentiated	No	Yes	aPD-1
Pt_109	7.06667	1	1.0932	0.692153	High	PR	First	Male	57	Yes	NSCLC	III	Pooly_differentiated	No	Yes	aPD-1
Pt_110	7.13333	1	1.19395	0.592322	High	PR	First	Male	57	Yes	NSCLC	IV	N.A.	KRAS	Yes	aPD-1
Pt_111	6.2	1	0.492629	0	Low	PR	First	Male	53	No	NSCLC	III	Pooly_differentiated	Other	Yes	aPD-1
Pt_112	N.A.	N.A.	1.4975	1.0932	High	PR	First	Female	62	No	SCLC	IV	Pooly_differentiated	No	No	aPD-L1
Pt_113	N.A.	N.A.	0.692153	0.692153	Low	PR	First	Female	68	No	NSCLC	IV	Pooly_differentiated	KRAS	No	aPD-1
Pt_114	9.83333	1	0.892307	0.792143	High	PR	First	Male	45	Yes	NSCLC	III	Pooly_differentiated	No	Yes	aPD-1
Pt_115	6.4	1	0.792143	1.29492	Low	SD	First	Female	50	No	NSCLC	IV	N.A.	No	Yes	aPD-1
Pt_116	8.43333	1	2.94263	2.42081	High	SD	First	Male	50	Yes	NSCLC	IV	N.A.	KRAS	Yes	aPD-1
Pt_117	3.03333	1	1.39609	6.008	High	SD	First	Male	63	No	SCLC	IV	Pooly_differentiated	No	Yes	aPD-L1
Pt_118	10.4667	1	0.892307	0.194009	High	PR	First	Male	61	Yes	SCLC	III	Pooly_differentiated	No	Yes	aPD-L1
Pt_119	9.8	0	0.692153	0	Low	PR	First	Male	60	Yes	NSCLC	II	Well_differentiated	No	Yes	aPD-1
Pt_120	3.43333	1	0.0943268	0.194009	Low	PR	First	Female	63	Yes	SCLC	IV	Pooly_differentiated	No	Yes	aPD-L1
Pt_121	0.966667	1	0.992657	2.42081	High	PD	First	Female	58	Yes	NSCLC	IV	Pooly_differentiated	No	Yes	aPD-1
