# Supplementary material for: Targeting tumor-intrinsic S100 calcium-binding protein A1 augments antitumor immunity and potentiates immunotherapy efficacy
Source: Signal Transduct Target Ther. 2025 Mar 17;10:99. doi: 10.1038/s41392-025-02190-2 (PMC11911448; doi:10.1038/s41392-025-02190-2)
Supplement: Supplementary file 4 — The expression of S100A1, CD8, and CD86 in NSCLC tissue samples [file 41392_2025_2190_MOESM4_ESM.xlsx]

## Sheet: Sheet1
PatientID	S100A1_IHC	CD8_IHC	CD86_IHC
Pt_122	2.6662	26.4726	25.9735
Pt_123	6.85912	12.5485	4.20682
Pt_124	2.85162	15.5811	12.1719
Pt_125	21.2916	5.02116	5.54147
Pt_126	2.88175	27.9878	15.8291
Pt_127	10.4352	7.71842	5.62453
Pt_128	12.6724	19.1037	3.99934
Pt_129	0	17.0043	18.2967
Pt_130	21.502	23.1877	5.9535
Pt_131	7.58667	13.9918	7.19097
Pt_132	6.61259	28.8471	5.47262
Pt_133	8.59539	5.52771	5.63029
Pt_134	6.77455	22.561	5.87664
Pt_135	6.56217	14.0681	4.20129
Pt_136	28.6729	8.24187	3.36081
Pt_137	0	9.55685	12.7095
Pt_138	0	44.5257	8.10291
Pt_139	6.06756	17.5415	5.02982
Pt_140	9.79388	26.5567	12.0211
Pt_141	16.9096	15.5769	4.43146
Pt_142	4.29971	6.67056	4.4138
Pt_143	8.51759	24.9249	7.87388
Pt_144	2.18435	0	5.23562
Pt_145	10.4057	20.4337	8.55462
Pt_146	11.0682	13.1738	12.7118
Pt_147	19.0086	11.6122	7.43409
Pt_148	4.14071	14.9919	29.7729
Pt_149	15.7045	13.7008	7.11525
Pt_150	21.3843	10.1319	9.49827
Pt_151	0	18.6531	3.11485
Pt_152	6.29881	19.8984	20.0318
Pt_153	5.95191	11.1818	13.864
Pt_154	8.87877	9.38275	4.99882
Pt_155	4.63323	43.1941	11.2772
Pt_156	4.53545	2.95584	5.28872
Pt_157	0	33.1167	12.3979
Pt_158	13.9966	16.2997	5.74287
Pt_159	0	26.3236	11.9889
Pt_160	0	33.7428	15.0033
Pt_161	8.75562	8.23526	5.87508
Pt_162	9.38814	30.839	3.34403
Pt_163	8.27729	24.7947	4.40638
Pt_164	0	17.8345	8.86405
Pt_165	15.1475	15.9505	12.1679
Pt_166	2.81923	37.6477	9.75711
Pt_167	8.93505	12.6207	15.909
Pt_168	5.04058	10.1389	10.8727
Pt_169	0	20.1648	25.0073
Pt_170	0	23.7418	16.8349
Pt_171	0	37.4111	10.8049
Pt_172	8.26315	12.0048	6.81081
Pt_173	3.24349	22.8298	5.78704
Pt_174	61.9356	3.59891	4.68663
Pt_175	3.57524	44.3739	5.49244
Pt_176	11.1276	9.6188	7.07851
Pt_177	6.28549	10.6728	30.4811
Pt_178	7.36442	34.441	4.48238
Pt_179	7.24545	54.3417	7.2374
Pt_180	6.80423	8.43051	11.682
Pt_181	5.47215	9.409	39.075
Pt_182	10.1729	23.5337	15.2104
Pt_183	3.2522	18.6035	17.0656
Pt_184	2.22024	4.17151	3.80025
Pt_185	2.42626	23.7614	18.6765
Pt_186	6.58298	13.2411	15.1478
Pt_187	13.979	8.25742	6.68803
Pt_188	5.89036	52.9529	12.7867
Pt_189	16.246	4.50879	23.3128
Pt_190	13.3274	9.70796	5.77663
Pt_191	7.27191	28.117	22.8712
Pt_192	0	63.3455	20.8866
Pt_193	0	28.9875	5.59857
Pt_194	5.85978	3.8001	12.7086
Pt_195	5.55077	15.2469	5.75939
