# Supplementary material for: Targeting tumor-intrinsic S100 calcium-binding protein A1 augments antitumor immunity and potentiates immunotherapy efficacy
Source: Signal Transduct Target Ther. 2025 Mar 17;10:99. doi: 10.1038/s41392-025-02190-2 (PMC11911448; doi:10.1038/s41392-025-02190-2)
Supplement: Supplementary file 5 — The S100A1 interactome identified by IP-LC-MS/MS [file 41392_2025_2190_MOESM5_ESM.xlsx]

## Sheet: Sheet1
Accession	Protein ID	Gene	Fasta description	Mw (kDa)	Length	Protein Group	Protein group gene	Score	Sequence coverage [%]			Unique sequence coverage [%]	Peptides			Unique peptides			Peptide ID	Spectra count			LFQ Intensity			iBAQ			iBAQ [%]			S100A1/IgG
									Total	IgG	S100A1		Total	IgG	S100A1	Total	IgG	S100A1		Total	IgG	S100A1	Total	IgG	S100A1	Total	IgG	S100A1	Total	IgG	S100A1	FC	log2 FC
Q9QXS1	PLEC_MOUSE	Plec	Plectin OS=Mus musculus OX=10090 GN=Plec PE=1 SV=3	534.188	4691			323.31	39	33	36.4	38.6	160	132	145	159	131	144	59;266;282;336;439;469;480;578;592;747;811;949;955;956;982;1002;1052;1071;1371;1578;2046;2206;2207;2359;2488;2600;2643;2763;3173;3454;3609;3662;4020;4285;4297;4422;4479;4864;4919;5046;5133;5224;5228;5412;5625;5788;5798;6039;6177;6473;7039;7040;7297;7520;7532;7660;7663;7694;7709;7786;7984;8070;8487;8518;8521;8565;8568;8583;8601;8602;8622;8629;8634;8635;8636;8637;8638;8641;8745;8746;8776;8887;9072;…	349	169	180	27333000000	11861000000	15472000000	60816000	26275000	34541000	0.0688	0.0681%	0.069%	1.30444	0.383434
P16546	SPTN1_MOUSE	Sptan1	Spectrin alpha chain, non-erythrocytic 1 OS=Mus musculus OX=10090 GN=Sptan1 PE=1 SV=4	284.597	2472	P08032	Spta1	323.31	59.6	56.2	56.6	59.6	132	116	124	132	116	124	205;466;691;1074;1598;1949;1950;1968;2022;2053;2057;2087;2094;2096;2100;2113;2355;2402;2403;2409;2457;2583;2605;2631;2686;2687;2795;2806;2891;3122;3123;3139;3358;3408;3481;3552;3602;4102;4269;4326;4434;4757;4758;4812;5086;5230;5256;5537;5673;5674;5696;5899;5900;5901;5904;5918;6044;6141;6194;6949;7168;7248;7268;7300;7301;7303;7310;7311;7318;7410;7425;7592;7664;7785;7877;7879;7899;7967;8003;8147;82…	335	157	178	23843000000	8454400000	15388000000	69217000	24467000	44750000	0.0783	0.0634%	0.0894%	1.82012	0.864031
Q8BTM8	FLNA_MOUSE	Flna	Filamin-A OS=Mus musculus OX=10090 GN=Flna PE=1 SV=5	281.222	2647			323.31	62	57.2	58.6	61.1	120	103	113	113	98	106	240;259;320;353;445;471;489;505;795;874;939;1106;1390;1408;1436;1457;1497;1500;1537;1538;1545;1546;1547;1559;1784;1786;1920;1953;1954;2143;2214;2406;2591;2640;2667;2775;2970;3469;3792;4016;4173;4369;4378;4556;4572;4602;4689;5089;5225;5365;5502;5979;6084;6739;7067;7186;7456;7572;8401;8402;8721;9108;9331;9354;9463;9643;9772;9851;9897;10323;10395;10406;11522;11839;11942;12034;12049;12781;12785;12789…	377	175	202	71391000000	32061000000	39329000000	319840000	143120000	176720000	0.3618	0.371%	0.3532%	1.22669	0.294774
Q80X90	FLNB_MOUSE	Flnb	Filamin-B OS=Mus musculus OX=10090 GN=Flnb PE=1 SV=3	277.825	2602			323.31	57.7	51.7	54.9	54.8	106	94	98	98	87	90	132;162;351;433;465;473;492;493;889;918;996;1247;1273;1392;1463;1475;1510;1548;1558;1660;1795;1796;1953;1954;1978;2134;2212;2592;2665;2666;3652;3906;3907;4011;4240;4366;4376;4571;4603;4685;4690;4782;4891;4896;5124;5226;5308;5366;5422;5785;5986;6265;6354;6529;6738;6780;7274;7455;7958;8055;8401;8403;8721;9090;9774;9898;9909;10402;10408;10755;10904;10978;11655;12035;12319;12751;12782;12784;12788;127…	256	119	137	21766000000	9087800000	12678000000	93968000	38791000	55177000	0.1063	0.1006%	0.1103%	1.39506	0.480324
Q8VDD5	MYH9_MOUSE	Myh9	Myosin-9 OS=Mus musculus OX=10090 GN=Myh9 PE=1 SV=4	226.372	1960	Q61879;O08638;Q6URW6	Myh10;Myh11;Myh14	323.31	41.4	36.7	35.4	41.4	75	64	64	75	64	64	155;475;648;655;875;1114;1655;1723;1985;1996;2436;2728;2781;3209;3240;3430;3431;3567;3596;4081;5475;5697;5956;5957;6090;6091;6434;6699;7160;7209;7244;7354;7374;7383;7443;7448;7449;7524;7591;7937;7992;8013;8108;8528;8529;9181;9241;9276;9330;9552;9934;10159;10369;10483;10566;10600;10766;11095;11294;11395;11445;11728;11843;11879;11908;11977;12699;13385;13443;13456;13457;13970;14290;14456;15247	177	91	86	13776000000	6161500000	7614200000	78438000	34228000	44209000	0.0887	0.0887%	0.0884%	1.23577	0.305411
F6ZDS4	TPR_MOUSE	Tpr	Nucleoprotein TPR OS=Mus musculus OX=10090 GN=Tpr PE=1 SV=1	273.99	2431			323.31	35.9	32.1	30.1	35.9	73	58	59	73	58	59	23;530;531;838;858;1640;1663;3131;3232;3312;3337;3364;3656;3663;3773;4134;4220;4267;4696;5021;5198;5264;5378;6003;6108;6416;6603;7155;7264;7386;7566;7830;8054;8543;8646;8689;9188;9474;9475;9569;10388;10436;10509;10510;10697;11015;11060;11185;11284;11288;11387;11466;11467;11976;12536;12640;12725;12861;13039;13367;13374;13480;13663;13664;13699;13811;13959;14000;14190;14514;14892;15776;15921	147	73	74	7232700000	3075400000	4157300000	36656000	15059000	21597000	0.0415	0.039%	0.0432%	1.35179	0.434873
P58871	TB182_MOUSE	Tnks1bp1	182 kDa tankyrase-1-binding protein OS=Mus musculus OX=10090 GN=Tnks1bp1 PE=1 SV=2	181.825	1720			323.31	53.5	50.6	52.1	53.5	66	62	62	66	62	62	403;887;919;1187;1325;1582;1583;1646;2064;2074;2297;2333;2426;2476;3275;3362;3509;3510;3688;3720;3721;4495;4738;4806;5189;5320;5530;5606;5655;5656;5948;7675;7768;7852;8182;10123;10138;10516;10517;10588;10599;10918;10962;10996;11001;11002;11003;11691;12096;12571;12659;12660;12760;12816;12833;12854;12855;12970;12972;13522;14231;14637;14883;15036;15132;15618	165	80	85	12804000000	6084600000	6719200000	96736000	48123000	48613000	0.1094	0.1248%	0.0972%	1.1043	0.143127
P20152	VIME_MOUSE	Vim	Vimentin OS=Mus musculus OX=10090 GN=Vim PE=1 SV=3	53.688	466	Q9DCV7;P11679;P03995;P46660;P08551;P08553;P19246	Krt7;Krt8;Gfap;Ina;Nefl;Nefm;Nefh	323.31	89.5	86.3	89.1	85	66	57	62	56	49	52	1780;2146;2746;3146;3433;3823;3824;3997;4013;4014;4036;4037;4292;6594;6595;6915;6916;7401;7402;7405;7600;7601;7912;8232;8347;8348;8655;8656;8815;8816;9153;9154;9169;9872;10572;10573;10574;10617;10925;11140;11190;11652;11653;11754;11755;11788;11789;11980;11982;12475;12689;12933;13047;13202;13265;13771;13772;13861;13862;14154;14254;14493;14494;14516;14517;14529	817	394	423	212350000000	109270000000	103080000000	5049400000	2581700000	2467800000	5.7118	6.6928%	4.9327%	0.943351	-0.0841329
Q70FJ1	AKAP9_MOUSE	Akap9	A-kinase anchor protein 9 OS=Mus musculus OX=10090 GN=Akap9 PE=1 SV=2	436.214	3797			323.31	23.2	17.5	18	23.1	66	48	49	65	48	48	212;641;646;834;1098;1759;1956;2014;2148;2421;3112;3499;3502;3585;3600;3601;3641;3754;3785;3892;4006;4040;4226;4276;5485;5692;5969;6806;6853;7207;7555;8039;8527;8533;8632;8644;8953;9219;9279;9285;9689;10360;11082;11167;11194;11275;11307;11465;11602;11658;11659;12065;12189;12191;12333;12664;12702;12773;12964;12979;13331;13953;14707;14884;15315;15380	104	52	52	2985000000	1241900000	1743100000	6414000	2741100	3672900	0.0073	0.0071%	0.0073%	1.40358	0.489106
E9PVX6	KI67_MOUSE	Mki67	Proliferation marker protein Ki-67 OS=Mus musculus OX=10090 GN=Mki67 PE=1 SV=1	350.864	3177			323.31	30.6	27.9	21.8	30.6	65	56	44	65	56	44	553;908;909;959;1027;1161;1555;1556;1887;2726;2797;3383;3529;3743;3833;4954;5319;5499;5737;5976;6076;6167;6821;6828;6908;6910;6923;7576;7586;7613;7721;8082;8087;9797;9978;10129;10180;10181;10345;10667;10778;10815;11135;11362;11597;11897;12569;12740;12776;12796;12819;12910;13325;13413;13759;13978;13979;14040;14322;14434;14453;15001;15027;15190;15760	117	67	50	3707100000	2211600000	1495400000	13627000	8554600	5071900	0.0154	0.0222%	0.0101%	0.676162	-0.564559
Q8VHX6	FLNC_MOUSE	Flnc	Filamin-C OS=Mus musculus OX=10090 GN=Flnc PE=1 SV=3	291.119	2726			225.93	31.1	27.5	26.5	27	61	51	52	50	43	41	253;352;921;1105;1233;1391;1549;1690;1785;1953;1954;2141;2592;3908;4241;4365;4375;4572;4688;4690;4818;5213;5365;5512;5775;5785;6655;6743;6817;6957;8056;8058;8401;8403;8721;9421;9644;9823;10274;10323;11593;11862;12783;12791;13404;13589;14061;14369;14682;14684;15051;15123;15124;15144;15243;15387;15703;15820;15824;16112;16147	94	47	47	3297600000	1496700000	1800900000	16538000	7477600	9060400	0.0187	0.0194%	0.0181%	1.20325	0.266933
Q62261	SPTB2_MOUSE	Sptbn1	Spectrin beta chain, non-erythrocytic 1 OS=Mus musculus OX=10090 GN=Sptbn1 PE=1 SV=2	274.223	2363	P15508;Q99MJ6	Sptb;Nherf4	288.28	32.8	21.4	29.5	32.8	57	38	50	57	38	50	801;1563;1771;1974;2099;2101;2391;2410;2454;2542;2569;2952;3035;3207;3642;3868;3951;4131;4156;4349;4444;5267;5794;5902;5934;6643;6690;6954;7072;7302;7519;7698;8184;8458;8621;8683;8861;9139;9286;9662;9761;9776;10020;10092;10132;10248;11086;11623;12062;12891;13967;13988;14442;14712;14891;15225;15577	103	40	63	2826400000	818590000	2007800000	10996000	3116300	7879500	0.0124	0.0081%	0.0157%	2.45275	1.2944
Q9QXZ0	MACF1_MOUSE	Macf1	Microtubule-actin cross-linking factor 1, isoforms 1/2/3/4 OS=Mus musculus OX=10090 GN=Macf1 PE=1 SV=2	831.878	7354			254.12	10.3	5.3	9.4	3.8	53	29	49	19	9	18	286;383;461;510;1034;2039;2070;2245;2350;2373;2609;4284;4351;4459;5457;6093;6571;6968;7771;7945;8064;8094;8835;8888;8915;8965;9130;9287;9302;9425;9808;9962;10172;10302;10332;10551;11142;11195;11336;11393;11647;11737;11892;11934;12408;12904;13472;13797;14042;14400;14506;14536;14714	78	29	49	1456700000	472740000	983990000	2521000	803100	1717900	0.0029	0.0021%	0.0034%	2.08146	1.0576
P14873	MAP1B_MOUSE	Map1b	Microtubule-associated protein 1B OS=Mus musculus OX=10090 GN=Map1b PE=1 SV=2	270.255	2464			314.32	35.1	27.8	31.9	34.7	50	38	45	49	37	44	26;309;1058;1139;1335;1688;1850;2441;2776;3452;3719;3731;3767;5804;5849;5955;6995;8253;8604;9455;10178;10537;10799;10921;11689;12133;12242;12766;12771;12814;12976;12977;13002;13055;13072;13073;13160;13199;13360;13736;13892;13895;13904;13906;13929;14016;14083;14846;15783;15784	106	48	58	5200400000	2054000000	3146500000	24851000	9376900	15474000	0.0281	0.0243%	0.0309%	1.53189	0.615312
P26039	TLN1_MOUSE	Tln1	Talin-1 OS=Mus musculus OX=10090 GN=Tln1 PE=1 SV=2	269.821	2541	Q71LX4	Tln2	323.31	30.6	17.7	29.5	30.6	49	29	47	49	29	47	6;138;511;636;670;786;970;1076;1186;1279;1287;1307;1981;2530;2551;3577;3861;4190;4321;5440;6528;6735;7780;8216;8560;8576;8695;8834;8944;9889;10223;10403;10530;10902;11039;11148;12471;12750;13806;13847;14241;14310;14482;14602;14849;14976;15008;15165;15404	90	32	58	3913800000	987260000	2926600000	23292000	5927100	17365000	0.0263	0.0154%	0.0347%	2.96437	1.56772
Q69ZZ9	K0754_MOUSE	Macf1	Microtubule-actin cross-linking factor 1, isoforms 6/7 OS=Mus musculus OX=10090 GN=Macf1 PE=2 SV=3	369.258	3305			56.666	21	11.4	18.6	6.5	47	28	41	13	8	10	286;383;461;640;1084;1126;2245;2373;2688;3733;3734;4284;4458;6093;6425;6571;6968;7771;7945;8064;8094;8580;8706;8888;8915;8965;9302;9931;9962;10302;10332;10551;11142;11215;11393;11647;11737;11892;12408;12904;13141;13472;14042;14400;14506;14536;14714	19	8	11	507960000	137910000	370050000	1448500	557520	891000	0.0016	0.0014%	0.0018%	2.68327	1.42399
Q9R0L6	PCM1_MOUSE	Pcm1	Pericentriolar material 1 protein OS=Mus musculus OX=10090 GN=Pcm1 PE=1 SV=2	228.847	2025			322.61	32.4	26.1	27.9	32.4	47	37	42	47	37	42	133;738;818;1509;1781;2192;2226;2319;2362;2997;3643;3644;3916;6182;6557;6700;7533;8697;8920;9564;9645;10086;10232;10419;10659;10931;11044;11062;11251;11390;11420;11461;11518;11563;11566;11735;12119;12126;12168;13556;13902;15183;15229;15358;15690;15960;16003	93	44	49	5677000000	2338400000	3338600000	45778000	19050000	26728000	0.0518	0.0494%	0.0534%	1.42773	0.513722
Q52KR3	PRUN2_MOUSE	Prune2	Protein prune homolog 2 OS=Mus musculus OX=10090 GN=Prune2 PE=1 SV=2	339.516	3084			287.29	24	17.3	22.4	24	44	33	40	44	33	40	33;1526;1651;1907;1972;2213;2305;2381;2536;2636;2787;2969;3018;3061;3062;3472;3708;3795;4234;4674;4764;5142;6475;9053;9114;9435;9818;10488;10527;10582;10607;10713;11046;11263;11311;11385;11569;11570;12527;13008;13406;13575;14319;16077	95	43	52	3456700000	1420500000	2036200000	18647000	7954700	10692000	0.0211	0.0206%	0.0214%	1.43344	0.51948
P48678	LMNA_MOUSE	Lmna	Prelamin-A/C OS=Mus musculus OX=10090 GN=Lmna PE=1 SV=2	74.238	665			272.49	64.5	59.7	64.5	64.5	44	40	44	44	40	44	44;126;459;1024;1986;1988;2539;2716;2790;2910;5421;6180;6863;6958;7220;7534;7676;7739;7839;7966;8525;9174;9228;9324;9345;9671;9672;10160;10476;10739;11458;11534;11663;11997;12315;12546;12674;12728;13158;13303;13729;14170;14365;14366	163	80	83	31247000000	15367000000	15879000000	503320000	241650000	261670000	0.5693	0.6265%	0.523%	1.03332	0.0472845
Q91ZX7	LRP1_MOUSE	Lrp1	Prolow-density lipoprotein receptor-related protein 1 OS=Mus musculus OX=10090 GN=Lrp1 PE=1 SV=1	504.742	4545	O88572;Q91VN0;Q9JI18	Lrp6;Lrp5;Lrp1b	181.38	12.8	11.1	10.4	12.8	44	39	36	44	39	36	71;248;815;1200;2744;3611;3821;3845;3974;4309;4781;5015;5016;5490;5994;6127;6252;6278;6660;7029;7128;7892;9519;9821;9859;10299;10525;10555;10817;11256;12244;12525;12553;13561;13565;13758;13773;13878;14103;14178;14179;14383;15559;16163	88	45	43	3312300000	1470600000	1841700000	8089800	3357700	4732100	0.0092	0.0087%	0.0095%	1.25235	0.324633
Q8BTI8	SRRM2_MOUSE	Srrm2	Serine/arginine repetitive matrix protein 2 OS=Mus musculus OX=10090 GN=Srrm2 PE=1 SV=3	294.84	2703			271.3	23.9	23.5	20.8	23.9	43	40	35	43	40	35	34;36;1918;2799;2835;3447;3448;3653;4521;4826;5005;5337;5680;8061;8288;9877;9954;10187;10725;10922;11964;11989;12050;12239;12365;12605;12667;12708;12795;12834;13035;13119;13214;13336;13695;13880;13881;13925;13928;14008;14630;15131;15282	109	57	52	6638300000	3106600000	3531700000	24734000	12268000	12466000	0.028	0.0318%	0.0249%	1.13684	0.185026
P08113	ENPL_MOUSE	Hsp90b1	Endoplasmin OS=Mus musculus OX=10090 GN=Hsp90b1 PE=1 SV=2	92.476	802			243.56	55.5	47.8	55.5	53.7	42	34	41	40	32	39	1883;2576;2658;2750;2755;2859;2866;3289;3290;3670;4023;4469;5134;5500;5501;5592;5867;7104;7199;7299;7647;8335;8451;8488;9553;10543;12007;12367;12375;12428;13363;13482;13483;13502;13713;14217;14218;14219;14568;15958;16007;16095	110	50	60	15708000000	6172100000	9535500000	271140000	108670000	162470000	0.3067	0.2817%	0.3248%	1.54494	0.627547
Q61595	KTN1_MOUSE	Ktn1	Kinectin OS=Mus musculus OX=10090 GN=Ktn1 PE=1 SV=1	152.592	1327			256.54	38.3	31.8	30.7	38.3	41	31	31	41	31	31	43;136;498;995;1595;1706;2051;2461;2652;2762;2828;3056;3119;3562;3650;4252;4462;4817;5922;7358;7599;8532;8551;8649;8921;9321;9543;11159;11291;11523;11532;11668;11715;11974;13131;13148;13168;13851;14148;14501;15583	78	38	40	3471500000	1374900000	2096600000	21456000	8392100	13064000	0.0243	0.0218%	0.0261%	1.52491	0.608725
E9Q7G0	NUMA1_MOUSE	Numa1	Nuclear mitotic apparatus protein 1 OS=Mus musculus OX=10090 GN=Numa1 PE=1 SV=1	235.63	2094			323.31	28.2	23.2	25.4	28.2	40	34	35	40	34	35	418;659;1090;1143;1188;2135;2851;2964;2999;3117;3162;3256;3558;3559;5354;5355;5803;6107;6839;6926;7234;7387;7820;8072;8084;8319;8542;9186;9326;11019;11043;11049;11125;12528;12992;13356;14467;14515;15320;15809	81	40	41	2926800000	1335700000	1591200000	12686000	5971300	6715000	0.0144	0.0155%	0.0134%	1.19129	0.252519
P11499	HS90B_MOUSE	Hsp90ab1	Heat shock protein HSP 90-beta OS=Mus musculus OX=10090 GN=Hsp90ab1 PE=1 SV=3	83.281	724			274.75	54.8	45.9	54.8	36.6	40	32	39	24	18	23	175;715;898;1467;1468;2160;2729;2943;2944;2945;3160;3289;3290;3639;4631;4863;5593;5732;5811;5858;5959;6148;6198;6199;7306;7312;8282;9399;10638;11844;11845;12468;12675;13817;14565;14734;15780;15781;15866;15875	103	46	57	22977000000	9677800000	13300000000	409100000	166800000	242290000	0.4628	0.4324%	0.4843%	1.37428	0.458675
Q8BL66	EEA1_MOUSE	Eea1	Early endosome antigen 1 OS=Mus musculus OX=10090 GN=Eea1 PE=1 SV=2	160.915	1411			266.45	35.4	28.3	32	35.4	40	32	36	40	32	36	89;121;1618;2646;2786;3367;3416;3557;3624;4811;4840;5333;5919;6038;6239;6784;6833;7363;7704;9299;9304;9367;9577;9598;10416;11058;11199;11300;11490;11601;11739;12449;12566;13448;14460;15274;15297;15335;15361;15695	75	35	40	2199200000	971060000	1228100000	14661000	6813500	7847700	0.0166	0.0177%	0.0157%	1.2647	0.338796
Q6A065	CE170_MOUSE	Cep170	Centrosomal protein of 170 kDa OS=Mus musculus OX=10090 GN=Cep170 PE=1 SV=2	175.05	1588			207.32	35.1	30	33.1	35.1	39	32	34	39	32	34	681;1151;1604;1674;2351;2371;2468;2721;2885;3441;3659;4207;4387;4419;4557;5491;6005;6154;6505;6742;7502;8236;8903;9342;9349;10164;10864;10995;11266;12159;12193;12971;13113;13145;13365;14069;14280;14450;14563	85	40	45	3597900000	1524100000	2073800000	19421000	8617900	10803000	0.022	0.0223%	0.0216%	1.36067	0.444319
P48725	PCNT_MOUSE	Pcnt	Pericentrin OS=Mus musculus OX=10090 GN=Pcnt PE=1 SV=2	329.465	2898			128.44	18.4	12.9	12.6	18.4	39	28	26	39	28	26	172;727;1648;1677;2316;2537;2578;2579;2733;2940;3125;3138;3230;3445;3446;3901;4735;4804;5161;5297;5830;5859;5924;7216;7650;7737;7809;8617;9150;9166;9305;11083;12221;12840;13137;14127;14251;14573;14835	60	31	29	952920000	446810000	506120000	3268200	1587800	1680400	0.0037	0.0041%	0.0034%	1.13274	0.179818
Q3TLH4	PRC2C_MOUSE	Prrc2c	Protein PRRC2C OS=Mus musculus OX=10090 GN=Prrc2c PE=1 SV=3	310.892	2846			178.05	20.7	16.3	19.9	20.3	37	29	34	36	28	34	354;1579;1809;2232;2765;3759;3842;5258;5332;5340;5409;6000;6162;6869;7210;7539;8593;9035;9110;9937;10109;10135;10913;11184;11419;11581;11640;11889;11895;12042;12714;12893;13434;14185;14266;14505;15721	75	34	41	3428200000	1485100000	1943200000	14464000	6642000	7821500	0.0164	0.0172%	0.0156%	1.30846	0.387874
Q9EP71	RAI14_MOUSE	Rai14	Ankycorbin OS=Mus musculus OX=10090 GN=Rai14 PE=1 SV=1	108.852	979	Q2M3X8	Phactr1	212.59	48.2	38.1	48.2	48.2	35	28	35	35	28	35	260;365;586;972;1910;2623;2635;2642;3500;3553;3752;4671;5768;6873;7554;8291;8808;8908;9147;9402;10018;10022;11457;11462;11692;11794;12461;12529;12890;13012;13052;13306;13399;14905;15007	86	36	50	4020700000	1384000000	2636700000	35798000	12270000	23528000	0.0405	0.0318%	0.047%	1.90513	0.929889
Q8R4U7	LUZP1_MOUSE	Luzp1	Leucine zipper protein 1 OS=Mus musculus OX=10090 GN=Luzp1 PE=1 SV=2	119.311	1068			177.33	40.7	37	37.3	40.7	35	29	30	35	29	30	214;278;546;2055;2850;2976;3141;3238;3239;5391;5689;5722;5992;6191;6395;6673;6929;7989;7994;10218;10292;10601;10619;11257;11901;11913;12507;12673;12859;12980;13314;13527;13987;14750;15377	72	35	37	3183500000	1399700000	1783800000	28959000	12317000	16642000	0.0328	0.0319%	0.0333%	1.27442	0.349836
P20029	BIP_MOUSE	Hspa5	Endoplasmic reticulum chaperone BiP OS=Mus musculus OX=10090 GN=Hspa5 PE=1 SV=3	72.422	655			213.1	57.4	51.3	57.3	57.4	35	33	34	33	31	32	589;1553;2144;2742;2864;3218;3769;4104;5572;6229;6264;6454;6456;6977;6991;7352;7548;7556;9605;9835;10041;10344;10407;10692;11037;12129;12875;13492;13697;14228;14484;14817;14990;15332;15521	112	56	56	31993000000	14986000000	17007000000	692570000	324690000	367880000	0.7834	0.8417%	0.7353%	1.13486	0.182513
Q7TSC1	PRC2A_MOUSE	Prrc2a	Protein PRRC2A OS=Mus musculus OX=10090 GN=Prrc2a PE=1 SV=1	229.203	2158			118.56	23.8	22.7	20.5	23.3	34	31	29	33	30	29	290;444;1751;2284;2320;2720;2770;2854;2958;2978;3402;3830;4410;4669;4963;5259;5293;5351;5361;6160;7233;7482;7540;7840;7841;8520;9678;10135;11578;11696;12895;12939;13223;15631	64	32	32	1903300000	858430000	1044900000	8111000	3844700	4266400	0.0092	0.01%	0.0085%	1.21722	0.283592
P07901	HS90A_MOUSE	Hsp90aa1	Heat shock protein HSP 90-alpha OS=Mus musculus OX=10090 GN=Hsp90aa1 PE=1 SV=4	84.788	733			86.351	43	38.9	40	27.7	33	29	30	19	17	16	175;716;899;1469;2159;2244;2729;2943;2944;2945;3160;3277;3292;4634;5593;5732;5749;5793;5812;5858;5958;7307;7427;9399;10637;11846;12676;13835;14734;15780;15781;15875;16187	46	23	23	3263200000	1411800000	1851400000	60590000	25756000	34834000	0.0685	0.0668%	0.0696%	1.31138	0.391081
Q8JZQ9	EIF3B_MOUSE	Eif3b	Eukaryotic translation initiation factor 3 subunit B OS=Mus musculus OX=10090 GN=Eif3b PE=1 SV=1	91.37	803			239.36	48.4	45.5	44.8	48.4	33	30	29	33	30	29	594;2252;2262;2263;3803;4054;4059;4502;4888;5001;5018;5019;5494;5638;6451;6452;6938;9882;10142;10206;10207;10522;10999;11588;13850;14034;14035;14427;15037;15350;15673;16002;16165	72	35	37	5201100000	2422000000	2779100000	62469000	30471000	31997000	0.0707	0.079%	0.064%	1.14744	0.198419
P29341	PABP1_MOUSE	Pabpc1	Polyadenylate-binding protein 1 OS=Mus musculus OX=10090 GN=Pabpc1 PE=1 SV=2	70.671	636			197.68	59.1	54.2	53.3	59.1	33	29	31	33	29	31	585;634;825;1294;1353;2893;2896;4184;4516;4875;4879;5633;6686;6967;7012;7219;8180;10115;10124;10361;10362;10496;10497;10657;10898;10981;11076;11353;12368;12487;12572;14399;16049	104	53	51	17292000000	7896600000	9395700000	314940000	143140000	171800000	0.3563	0.3711%	0.3434%	1.18984	0.250769
Q99PL5	RRBP1_MOUSE	Rrbp1	Ribosome-binding protein 1 OS=Mus musculus OX=10090 GN=Rrbp1 PE=1 SV=2	172.879	1605			218.31	25.3	20.9	24.6	25.3	33	26	31	33	26	31	47;1445;1565;2565;3005;3565;4815;5808;5846;6737;7508;8423;8538;8549;8596;9178;9282;9347;9535;11364;11440;11667;11777;12396;12412;12470;13412;13591;13647;13795;13834;14503;15222	74	31	43	6600400000	2428400000	4172000000	36074000	13896000	22178000	0.0408	0.036%	0.0443%	1.718	0.780733
Q9JKF1	IQGA1_MOUSE	Iqgap1	Ras GTPase-activating-like protein IQGAP1 OS=Mus musculus OX=10090 GN=Iqgap1 PE=1 SV=2	188.742	1657	Q3UQ44	Iqgap2	238.12	28.2	19.6	27.5	28.2	32	24	31	32	24	31	656;2784;2841;4455;5202;5980;6314;6315;6435;6527;6986;7674;7844;8022;8277;8303;8507;9129;9534;10649;10819;11489;11552;11674;12024;12743;13792;14172;14406;15061;15831;15922	62	28	34	2803200000	1104000000	1699200000	22225000	9089900	13135000	0.0251	0.0236%	0.0263%	1.53913	0.622115
P38647	GRP75_MOUSE	Hspa9	Stress-70 protein, mitochondrial OS=Mus musculus OX=10090 GN=Hspa9 PE=1 SV=3	73.461	679			323.31	56.7	55.1	56.7	56.7	32	29	32	32	29	32	581;983;1144;1448;1550;1615;3619;3620;3660;3770;3796;4727;5571;7557;8138;8714;9691;9850;9945;10042;10297;11048;11113;12130;12921;13104;14112;14458;14696;14741;14742;15195	122	59	63	25840000000	11604000000	14236000000	499630000	218430000	281200000	0.5652	0.5663%	0.5621%	1.22682	0.294922
P63017	HSP7C_MOUSE	Hspa8	Heat shock cognate 71 kDa protein OS=Mus musculus OX=10090 GN=Hspa8 PE=1 SV=1	70.871	646			278.89	56.7	53.4	56.7	38.9	32	28	32	21	19	21	1063;1479;1552;2153;3014;4061;4103;4125;5292;5484;5570;6029;6030;6454;6455;8810;10040;10235;10703;10705;10730;11734;11871;12308;12441;12876;13058;14113;14211;14384;14484;15207	133	65	68	26445000000	12593000000	13852000000	483760000	230900000	252860000	0.5472	0.5986%	0.5054%	1.09998	0.137472
Q6PDH0	PHLB1_MOUSE	Phldb1	Pleckstrin homology-like domain family B member 1 OS=Mus musculus OX=10090 GN=Phldb1 PE=1 SV=1	150.07	1371			231.32	30.4	23.8	28.2	30.4	31	26	28	31	26	28	782;905;933;1876;1909;2068;2255;3147;3177;3237;4467;5098;5172;5322;5915;7833;8090;8127;8259;9009;9460;9498;9652;10728;12060;12120;12479;12826;13525;14772;15560	59	27	32	2503300000	1119700000	1383600000	22652000	10439000	12213000	0.0256	0.0271%	0.0244%	1.23569	0.305315
Q9QZQ1	AFAD_MOUSE	Afdn	Afadin OS=Mus musculus OX=10090 GN=Afdn PE=1 SV=3	206.499	1820			102.57	23.5	19.8	22.1	23.5	31	24	29	31	24	29	2077;2489;2805;3983;4579;5055;5797;6888;7094;7175;7189;7412;7433;7681;7913;8192;8667;8912;9202;9244;11355;11634;11915;12694;12844;13010;13208;13651;13882;13995;16086	60	27	33	2448300000	855330000	1593000000	14050000	4978300	9071500	0.0159	0.0129%	0.0181%	1.86244	0.897193
Q61768	KINH_MOUSE	Kif5b	Kinesin-1 heavy chain OS=Mus musculus OX=10090 GN=Kif5b PE=1 SV=3	109.551	963	P28738;P33175	Kif5c;Kif5a	211.21	40.2	36.6	37.5	40.2	31	26	28	31	26	28	31;871;1957;2035;2433;3163;3374;3929;3978;4435;4436;4480;6855;6890;7403;8212;8351;8357;8494;10775;10786;11343;11381;11565;11860;12045;12085;12670;13539;13975;14584	68	33	35	3572300000	1469300000	2103000000	40898000	16231000	24667000	0.0463	0.0421%	0.0493%	1.43129	0.51732
Q9WU42	NCOR2_MOUSE	Ncor2	Nuclear receptor corepressor 2 OS=Mus musculus OX=10090 GN=Ncor2 PE=1 SV=3	269.807	2472			97.025	18.3	14.5	13.2	18.1	30	23	23	29	23	22	925;2092;2520;2967;3728;4996;5044;5425;5467;5587;5604;5649;6558;8466;8561;9117;9172;9361;10365;10492;10966;11219;11379;11690;12693;12843;13060;13985;14212;15487	49	25	24	1014400000	494960000	519430000	2841500	1418100	1423400	0.0032	0.0037%	0.0028%	1.04944	0.0696174
P63038	CH60_MOUSE	Hspd1	60 kDa heat shock protein, mitochondrial OS=Mus musculus OX=10090 GN=Hspd1 PE=1 SV=1	60.955	573			205.7	63.2	53.9	59.7	63.2	30	25	27	30	25	27	116;731;1446;1601;1840;2112;4700;5045;5555;5556;5641;6345;6634;6730;6802;6803;6935;7504;9381;9753;10273;11034;11679;11680;11893;13785;14165;14614;14623;14635	71	33	38	7006100000	2871200000	4134900000	137250000	56379000	80867000	0.1553	0.1462%	0.1616%	1.44013	0.526199
P27546	MAP4_MOUSE	Map4	Microtubule-associated protein 4 OS=Mus musculus OX=10090 GN=Map4 PE=1 SV=3	117.429	1125			182.69	42.5	38.3	42.5	42.5	29	24	29	29	24	29	32;120;180;660;1261;1612;1709;2128;2129;2394;2458;2462;3539;3772;3788;3828;5253;5384;6020;7560;7828;9917;10262;11560;13405;13427;14289;14361;14645	75	34	41	6143400000	2394100000	3749300000	74897000	29399000	45498000	0.0847	0.0762%	0.0909%	1.56606	0.647138
Q9D0E1	HNRPM_MOUSE	Hnrnpm	Heterogeneous nuclear ribonucleoprotein M OS=Mus musculus OX=10090 GN=Hnrnpm PE=1 SV=3	77.649	729	Q91VC4	Plvap	82.821	47.9	42.5	44.2	47.9	29	23	27	29	23	27	49;359;1915;3904;4129;4130;4133;4368;4736;5039;5261;6342;6695;8326;9863;9944;9990;9991;9992;10001;10003;10004;10007;10009;10012;10238;10563;11244;14616	86	37	49	9252600000	3704600000	5548000000	133630000	56871000	76756000	0.1512	0.1474%	0.1534%	1.4976	0.58265
Q7TPV4	MBB1A_MOUSE	Mybbp1a	Myb-binding protein 1A OS=Mus musculus OX=10090 GN=Mybbp1a PE=1 SV=2	152.037	1344			126.48	28.1	22.4	27.2	28.1	29	22	28	29	22	28	291;629;803;1177;1254;2121;2871;4122;4312;5723;6642;8496;8688;8692;9091;9483;9512;9755;9769;9770;10261;11114;11278;11616;12761;12825;14820;15548;15930	64	27	37	2945500000	880150000	2065300000	29599000	9395600	20203000	0.0335	0.0244%	0.0404%	2.34653	1.23053
Q6P6L0	FIL1L_MOUSE	Filip1l	Filamin A-interacting protein 1-like OS=Mus musculus OX=10090 GN=Filip1l PE=1 SV=2	129.772	1131			173.33	30.4	25.3	27.1	29.8	29	22	26	28	21	25	518;1046;1903;3208;3389;4841;6382;6503;6972;7139;7140;7444;8519;9311;9312;9318;9814;11297;11477;12580;12731;12746;13414;13438;13477;13823;13962;15362;15376	60	27	33	3020000000	1111700000	1908200000	26809000	9045600	17763000	0.0303	0.0234%	0.0355%	1.71647	0.779445
P58252	EF2_MOUSE	Eef2	Elongation factor 2 OS=Mus musculus OX=10090 GN=Eef2 PE=1 SV=2	95.314	858			120.78	40	37.2	33.7	38.8	29	26	24	28	25	23	713;1067;1415;1787;2336;2904;2937;3849;4536;4628;4937;5008;5324;5578;6515;6674;10612;11205;12151;13096;13493;13652;14543;14588;15019;15788;15793;15913;16137	55	28	27	3152900000	1294000000	1858900000	53679000	21968000	31711000	0.0607	0.0569%	0.0634%	1.43655	0.522612
P17182	ENOA_MOUSE	Eno1	Alpha-enolase OS=Mus musculus OX=10090 GN=Eno1 PE=1 SV=3	47.141	434	P17183	Eno2	231.38	75.6	72.1	72.6	67.5	29	25	27	24	20	23	122;123;482;1586;2611;3045;4159;4543;5276;5568;5584;5771;6204;6318;7610;7611;7767;7795;8909;12105;12306;12345;13616;15048;15065;15742;15833;15897;16016	106	54	52	39054000000	18501000000	20552000000	1378600000	656240000	722360000	1.5594	1.7012%	1.4439%	1.11086	0.151676
Q9WV92	E41L3_MOUSE	Epb41l3	Band 4.1-like protein 3 OS=Mus musculus OX=10090 GN=Epb41l3 PE=1 SV=1	103.338	929			195.14	42.9	36.8	39.4	40	28	26	25	25	23	22	224;1078;1672;1673;2335;2493;4336;4795;5076;5250;6018;6864;7037;7137;7514;8763;9458;11412;11626;11627;12318;12514;13469;13514;13679;14927;15348;16181	64	34	30	3401400000	1664800000	1736600000	27718000	13264000	14454000	0.0314	0.0344%	0.0289%	1.04313	0.0609166
Q8VDM4	PSMD2_MOUSE	Psmd2	26S proteasome non-ATPase regulatory subunit 2 OS=Mus musculus OX=10090 GN=Psmd2 PE=1 SV=1	100.203	908			264.88	40.9	31.3	38.2	40.9	28	22	26	28	22	26	1357;1913;1937;2185;2382;2743;3109;3198;3970;4402;4499;5488;7787;8970;9693;10098;10120;10336;11509;12260;13040;13673;13945;14639;15077;15626;15813;15992	65	31	34	5060900000	2201800000	2859000000	34890000	15943000	18948000	0.0395	0.0413%	0.0379%	1.29848	0.376827
Q9JLV1	BAG3_MOUSE	Bag3	BAG family molecular chaperone regulator 3 OS=Mus musculus OX=10090 GN=Bag3 PE=1 SV=2	61.86	577			187.96	59.8	57.9	57.7	59.8	28	26	25	28	26	25	86;108;515;516;2193;2933;3300;3535;3536;5302;5640;6165;6809;6810;7285;7643;10950;10953;11118;12326;12366;12909;12990;14455;15173;15174;15275;15956	81	40	41	9737500000	4393700000	5343800000	97973000	46370000	51603000	0.1108	0.1202%	0.1031%	1.21624	0.28243
E9Q6J5	BD1L1_MOUSE	Bod1l	Biorientation of chromosomes in cell division protein 1-like 1 OS=Mus musculus OX=10090 GN=Bod1l PE=1 SV=1	327.453	3032			116.49	15.3	10.9	12.4	15.3	28	21	23	28	21	23	357;464;1179;1199;1890;1902;2675;2751;2924;2926;4663;4708;4941;5104;5603;5701;6693;6905;7241;10290;11136;12850;13415;13876;14017;14051;14307;15272	45	21	24	827350000	335670000	491680000	4222700	1790500	2432100	0.0048	0.0046%	0.0049%	1.46477	0.550676
O54988	SLK_MOUSE	Slk	STE20-like serine/threonine-protein kinase OS=Mus musculus OX=10090 GN=Slk PE=1 SV=2	141.457	1233	O70458	Osmr	136.66	32.2	28	28.9	32.2	27	21	23	27	21	23	323;441;676;1163;1238;1293;2249;2283;2533;2552;3194;4452;4646;6615;7253;7423;8483;8537;9798;10201;11568;11727;11819;12954;13723;14459;15681	47	23	24	1601900000	696570000	905370000	17591000	8154600	9436600	0.0199	0.0211%	0.0189%	1.29975	0.378239
P52480	KPYM_MOUSE	Pkm	Pyruvate kinase PKM OS=Mus musculus OX=10090 GN=Pkm PE=1 SV=4	57.845	531	P53657	Pklr	254.37	58.4	54	58.4	58.4	27	24	27	27	24	27	246;431;1442;1594;2559;2560;2660;2661;3130;4068;4668;4761;4779;4780;5035;5420;5560;6980;7124;7293;7294;7778;7896;8960;10772;11872;15032	85	38	47	11727000000	4239800000	7487500000	180710000	65941000	114770000	0.2044	0.1709%	0.2294%	1.766	0.820488
P39447	ZO1_MOUSE	Tjp1	Tight junction protein ZO-1 OS=Mus musculus OX=10090 GN=Tjp1 PE=1 SV=2	194.742	1745			162.42	27.9	26.9	20.8	27.9	27	26	22	27	26	22	157;503;1239;1359;2154;2596;2604;2725;3093;4106;4956;5672;6767;7715;8327;9043;10179;11036;11559;12233;12734;12930;13675;15044;15749;15787;16065	53	29	24	1513100000	848350000	664710000	8520300	4468400	4051900	0.0096	0.0116%	0.0081%	0.783533	-0.351935
P23116	EIF3A_MOUSE	Eif3a	Eukaryotic translation initiation factor 3 subunit A OS=Mus musculus OX=10090 GN=Eif3a PE=1 SV=5	161.936	1344			80.048	21.8	15	19	21.8	27	20	23	27	20	23	663;1304;1827;2006;2116;2694;2831;3225;3729;4534;5460;5766;6381;6632;6998;7999;8775;9622;10691;10923;11558;11926;11937;12531;13694;14769;14880	52	23	29	2120200000	852470000	1267700000	20230000	8579100	11651000	0.0229	0.0222%	0.0233%	1.48709	0.572492
Q99KI0	ACON_MOUSE	Aco2	Aconitate hydratase, mitochondrial OS=Mus musculus OX=10090 GN=Aco2 PE=1 SV=1	85.463	780			104.36	42.8	40.5	37.9	42.8	26	23	22	26	23	22	1504;1864;1987;4260;4388;4998;7082;7531;7975;8997;9236;9237;9562;9573;10298;10308;10776;12123;12866;13376;14303;14331;14332;14446;14632;15692	50	25	25	1450400000	575380000	874970000	16787000	7112400	9674100	0.019	0.0184%	0.0193%	1.52068	0.604718
P80314	TCPB_MOUSE	Cct2	T-complex protein 1 subunit beta OS=Mus musculus OX=10090 GN=Cct2 PE=1 SV=4	57.477	535			219.04	67.9	59.4	63.2	67.9	26	22	24	26	22	24	52;1137;1521;2622;2669;2972;4625;4717;5418;6397;6587;6588;7399;7763;7832;8262;8420;8448;9488;10081;10442;11431;11775;12574;14966;15156	64	30	34	6521700000	2545300000	3976400000	136810000	50421000	86385000	0.1548	0.1307%	0.1727%	1.56225	0.643627
Q8BMF4	ODP2_MOUSE	Dlat	Dihydrolipoyllysine-residue acetyltransferase component of pyruvate dehydrogenase complex, mitochondrial OS=Mus musculus OX=10090 GN=Dlat PE=1 SV=2	67.942	642			247.49	55.8	55.8	33.5	55.8	26	26	14	26	26	14	79;1231;1271;2448;2449;4855;5024;5131;6658;6880;6881;6937;7641;9268;9393;10380;10381;11536;11725;14336;14598;15086;15108;15410;15411;15929	53	37	16	9656200000	8696800000	959400000	237940000	214760000	23182000	0.2692	0.5567%	0.0463%	0.110316	-3.18028
Q7TPR4	ACTN1_MOUSE	Actn1	Alpha-actinin-1 OS=Mus musculus OX=10090 GN=Actn1 PE=1 SV=1	103.068	892	Q9JI91	Actn2	104.81	37.7	27.8	30.7	24.7	26	19	21	16	11	12	470;622;1115;1488;1819;3354;3768;4030;4281;5074;5624;6170;6684;6903;7726;7801;8677;8913;9767;10239;10833;10880;11212;13658;14661;14800	51	23	28	1564500000	630980000	933500000	19868000	8513900	11355000	0.0225	0.0221%	0.0227%	1.47944	0.565056
Q80U72	SCRIB_MOUSE	Scrib	Protein scribble homolog OS=Mus musculus OX=10090 GN=Scrib PE=1 SV=2	174.059	1612	Q80VQ1	Lrrc1	119.97	26.7	21	24	26.7	26	20	23	26	20	23	326;426;603;817;2703;4471;5581;5688;6203;7400;7835;8069;8684;8685;9078;9602;10163;10221;10319;10690;12533;12627;12629;13719;15264;15794	46	22	24	1772300000	795020000	977250000	11996000	5268000	6728200	0.0136	0.0137%	0.0134%	1.22921	0.297737
P97434	MPRIP_MOUSE	Mprip	Myosin phosphatase Rho-interacting protein OS=Mus musculus OX=10090 GN=Mprip PE=1 SV=2	116.408	1024			124.02	34.1	25.7	25.8	34.1	26	19	20	26	19	20	252;1081;1470;1596;1679;2919;3493;3677;4093;4182;6015;6026;7656;8813;9502;10869;11161;11781;11825;12775;12794;13065;13068;13101;13498;13977	43	20	23	918430000	309970000	608460000	8890300	3134500	5755800	0.0101	0.0081%	0.0115%	1.96296	0.973034
Q8BGQ7	SYAC_MOUSE	Aars1	Alanine--tRNA ligase, cytoplasmic OS=Mus musculus OX=10090 GN=Aars1 PE=1 SV=1	106.909	968			130.47	35.5	20.9	31.3	35.5	25	15	22	25	15	22	1095;1315;1846;3013;4072;4236;4984;5232;6621;7013;7141;8156;9779;10183;10748;10959;11351;11427;12411;13348;13610;13676;14398;14600;14988	48	18	30	1902300000	515770000	1386500000	25671000	7343000	18328000	0.029	0.019%	0.0366%	2.68821	1.42665
Q8VDJ3	VIGLN_MOUSE	Hdlbp	Vigilin OS=Mus musculus OX=10090 GN=Hdlbp PE=1 SV=1	141.743	1268			116.45	30.5	26.4	29.3	30.5	25	20	24	25	20	24	15;895;1185;1916;2610;3015;3305;4401;4724;5282;6158;6224;6427;7032;7340;8023;8312;9526;10099;10216;11439;12302;13041;13540;14359	53	24	29	2051600000	728150000	1323400000	12166000	4707000	7459100	0.0138	0.0122%	0.0149%	1.81748	0.861942
Q61656	DDX5_MOUSE	Ddx5	Probable ATP-dependent RNA helicase DDX5 OS=Mus musculus OX=10090 GN=Ddx5 PE=1 SV=2	69.29	614			59.395	41.9	31.9	41.9	27.9	25	19	25	16	11	16	911;1800;2477;3185;4589;4756;5117;5522;5654;7017;7348;7627;8900;10054;10386;11032;11372;11729;11854;12000;13061;13584;13684;13813;15634	63	29	34	4103100000	1765800000	2337300000	72193000	31599000	40594000	0.0817	0.0819%	0.0811%	1.32365	0.404521
Q7TQH0	ATX2L_MOUSE	Atxn2l	Ataxin-2-like protein OS=Mus musculus OX=10090 GN=Atxn2l PE=1 SV=1	110.649	1049			93.247	26.8	20.8	22.7	26.8	25	19	19	25	19	19	1919;2712;2880;3042;3127;3877;4120;4370;4447;4448;4748;4749;5315;6080;6081;9272;9452;10067;10410;10795;11004;11864;13476;14129;15889	46	24	22	1741800000	734330000	1007500000	24542000	8764300	15778000	0.0278	0.0227%	0.0315%	1.372	0.456279
Q3U0V1	FUBP2_MOUSE	Khsrp	Far upstream element-binding protein 2 OS=Mus musculus OX=10090 GN=Khsrp PE=1 SV=2	76.775	748			109.6	45.5	42.9	44.3	43.3	25	23	24	23	21	22	555;1386;1387;1456;1539;2222;4964;5364;5438;5974;6064;6337;6367;6432;6450;7813;10030;10102;11096;13196;14050;14619;15081;15179;15192	67	34	33	6522800000	2512800000	4010000000	123110000	47268000	75839000	0.1393	0.1225%	0.1516%	1.59583	0.674306
Q91VW5	GOGA4_MOUSE	Golga4	Golgin subfamily A member 4 OS=Mus musculus OX=10090 GN=Golga4 PE=1 SV=2	257.564	2238			81.38	15.1	10.9	10.2	15.1	25	18	17	25	18	17	638;981;1062;2624;2826;2881;3009;3171;3236;3393;3618;3894;3911;9211;9314;9450;9950;11080;11512;11605;12587;12769;15157;15313;16074	36	18	18	551440000	252120000	299320000	2447500	1135700	1311800	0.0028	0.0029%	0.0026%	1.18721	0.247578
O88685	PRS6A_MOUSE	Psmc3	26S proteasome regulatory subunit 6A OS=Mus musculus OX=10090 GN=Psmc3 PE=1 SV=2	49.549	442			311.76	62.2	60.4	62	62.2	25	24	24	25	24	24	839;934;1292;1540;2342;3111;3128;4127;4715;5551;6218;7161;7324;7450;7719;8557;8625;9890;10127;10190;11333;11745;11877;13846;14410	90	44	46	10264000000	3975200000	6288700000	289890000	108880000	181010000	0.3279	0.2823%	0.3618%	1.58198	0.661734
Q99P72	RTN4_MOUSE	Rtn4	Reticulon-4 OS=Mus musculus OX=10090 GN=Rtn4 PE=1 SV=2	126.613	1162			189.84	34.3	31	32.4	34.3	24	20	21	24	20	21	1413;1451;1527;1911;2564;2845;2989;4827;4828;5325;5905;7471;8057;9040;9370;9501;9935;10193;12472;12668;12755;13840;15107;16087	44	21	23	1908300000	791390000	1116900000	16483000	5957600	10525000	0.0186	0.0154%	0.021%	1.41131	0.497039
Q3UMF0	COBL1_MOUSE	Cobll1	Cordon-bleu protein-like 1 OS=Mus musculus OX=10090 GN=Cobll1 PE=1 SV=2	137.382	1273			67.653	29	21.5	27.7	29	24	17	22	24	17	22	143;152;313;314;5987;6352;7003;10082;10141;10377;10988;10989;11013;11021;11038;11543;11684;11694;12351;12748;13580;13810;15381;15390	43	17	26	1083400000	415000000	668430000	9817600	3761400	6056200	0.0111	0.0098%	0.0121%	1.61067	0.687665
P57780	ACTN4_MOUSE	Actn4	Alpha-actinin-4 OS=Mus musculus OX=10090 GN=Actn4 PE=1 SV=1	104.977	912	O88990	Actn3	38.452	36.4	27.3	32.2	23.7	24	19	21	14	11	12	622;1100;1115;1488;1761;3354;3839;4030;5624;5935;7801;8913;9426;9766;9880;10053;10371;10837;11208;11408;13658;14508;14661;14799	25	12	13	539470000	207620000	331850000	5404100	1941400	3462700	0.0061	0.005%	0.0069%	1.59835	0.676586
Q64727	VINC_MOUSE	Vcl	Vinculin OS=Mus musculus OX=10090 GN=Vcl PE=1 SV=4	116.717	1066			55.891	25.3	19.8	24.2	25.3	24	16	23	24	16	23	1040;1444;3322;3398;3847;3848;6312;6766;7315;7772;8597;9749;9873;10066;10684;11315;11751;12286;12558;12583;13354;14433;14931;15608	44	17	27	1539300000	433730000	1105600000	15347000	4266100	11081000	0.0174	0.0111%	0.0221%	2.54905	1.34996
P55937	GOGA3_MOUSE	Golga3	Golgin subfamily A member 3 OS=Mus musculus OX=10090 GN=Golga3 PE=1 SV=3	167.22	1487			134.12	21	15.6	17.9	21	24	18	20	24	18	20	273;662;1405;2229;2236;2554;2998;3224;3647;4002;7044;8194;9037;9581;10289;11499;11503;11610;12214;13417;13777;13971;14276;14827	38	18	20	577280000	252690000	324590000	5733300	2632200	3101100	0.0065	0.0068%	0.0062%	1.28454	0.36125
P68372	TBB4B_MOUSE	Tubb4b	Tubulin beta-4B chain OS=Mus musculus OX=10090 GN=Tubb4b PE=1 SV=1	49.831	445	Q9D6F9	Tubb4a	261.9	68.8	67	68.8	16	24	23	24	4	4	4	798;1349;2575;3101;3875;4407;4623;5011;5012;6681;6725;6858;6887;7198;7357;7837;8361;9630;10605;10752;10926;12355;13337;15983	133	64	69	50034000000	21138000000	28896000000	1346200000	546070000	800090000	1.5228	1.4156%	1.5993%	1.36702	0.451031
P56480	ATPB_MOUSE	Atp5f1b	ATP synthase subunit beta, mitochondrial OS=Mus musculus OX=10090 GN=Atp5f1b PE=1 SV=2	56.3	529			196.21	65.4	65.4	62.4	65.4	24	23	23	24	23	23	491;506;2216;2954;4334;4566;5427;6348;6667;6682;6763;6770;7289;9712;11207;12638;13615;14002;14175;14328;14330;14810;14811;15412	82	43	39	12516000000	5779800000	6736000000	279700000	141450000	138250000	0.3164	0.3667%	0.2763%	1.16544	0.220873
O70318	E41L2_MOUSE	Epb41l2	Band 4.1-like protein 2 OS=Mus musculus OX=10090 GN=Epb41l2 PE=1 SV=2	109.94	988			96.301	34.2	25.5	30.3	32.3	24	18	20	21	15	17	318;319;2492;2545;2655;2820;2827;3582;4336;4693;5953;5954;7036;9458;10375;10571;11072;13043;13044;13459;13678;15319;15349;15363	38	18	20	1365200000	463110000	902130000	6784200	2373300	4410800	0.0077	0.0062%	0.0088%	1.94798	0.96198
P99024	TBB5_MOUSE	Tubb5	Tubulin beta-5 chain OS=Mus musculus OX=10090 GN=Tubb5 PE=1 SV=1	49.671	444			65.388	68.9	67.1	68.9	16	24	23	24	4	4	4	552;800;2575;3875;4407;4622;5011;5012;6681;6858;6887;6941;7198;7357;7837;8361;9630;9892;10605;10752;10926;12355;13337;15983	32	18	14	33282000000	15172000000	18109000000	1109400000	524490000	584920000	1.2549	1.3597%	1.1692%	1.19358	0.255296
Q01853	TERA_MOUSE	Vcp	Transitional endoplasmic reticulum ATPase OS=Mus musculus OX=10090 GN=Vcp PE=1 SV=4	89.322	806			118.41	32	25.3	31	32	23	17	22	23	17	22	2407;3365;3366;3457;3689;3690;3851;3852;3878;4746;5301;5545;7068;7267;7714;7944;8026;8234;8506;9903;11733;14744;15563	49	20	29	4476000000	1403300000	3072600000	77473000	23693000	53780000	0.0876	0.0614%	0.1075%	2.18955	1.13064
Q8K298	ANLN_MOUSE	Anln	Anillin OS=Mus musculus OX=10090 GN=Anln PE=1 SV=2	122.794	1121			231.05	30.9	28	30.9	30.9	23	19	22	23	19	22	302;717;1172;2307;2647;3891;5180;5272;5398;5927;5928;6025;7191;7769;8754;9495;11079;11548;11550;11899;14072;14349;14740	52	24	28	3594300000	1356900000	2237400000	28029000	10649000	17380000	0.0317	0.0276%	0.0347%	1.64891	0.721509
Q3UJB0	SF3B2_MOUSE	Sf3b2	Splicing factor 3B subunit 2 OS=Mus musculus OX=10090 GN=Sf3b2 PE=2 SV=1	98.198	878			67.875	34.5	25.3	33.4	34.5	23	18	20	23	18	20	28;2701;3135;3425;3616;4568;5030;6146;6201;6274;6913;7490;7793;7908;8346;9570;11150;11501;12989;13334;14613;15117;15844	44	21	23	1648900000	560060000	1088800000	14925000	5925200	8999400	0.0169	0.0154%	0.018%	1.94408	0.959086
P33174	KIF4_MOUSE	Kif4	Chromosome-associated kinesin KIF4 OS=Mus musculus OX=10090 GN=Kif4 PE=1 SV=3	139.519	1231			99.634	23.1	14.5	18.9	23.1	23	13	20	23	13	20	613;3621;5209;5827;5920;6253;6530;7336;8599;9175;9176;9588;10440;10487;10514;10870;11304;11398;12941;13532;14984;15587;15985	40	16	24	1195900000	387750000	808180000	10965000	2664600	8300800	0.0124	0.0069%	0.0166%	2.08428	1.05955
Q60864	STIP1_MOUSE	Stip1	Stress-induced-phosphoprotein 1 OS=Mus musculus OX=10090 GN=Stip1 PE=1 SV=1	62.582	543			104.14	44.2	38.3	44.2	44.2	23	17	23	23	17	23	8;773;832;1561;2187;2188;3201;3283;4355;6356;6357;7130;7131;7231;7843;7938;8457;8652;8898;12607;14144;14235;15900	64	26	38	5693900000	1755600000	3938300000	110450000	34061000	76393000	0.1249	0.0883%	0.1527%	2.24328	1.16561
Q501J6	DDX17_MOUSE	Ddx17	Probable ATP-dependent RNA helicase DDX17 OS=Mus musculus OX=10090 GN=Ddx17 PE=1 SV=1	72.399	650			49.935	38.8	35.2	36.9	25.5	23	20	22	14	12	13	911;1505;2478;3186;4590;4756;5117;5458;5522;7017;7348;8408;8481;9615;10054;10387;11373;11729;13061;13708;14118;14119;14819	33	17	16	1114900000	594020000	520880000	20148000	10488000	9660700	0.0228	0.0272%	0.0193%	0.876873	-0.18956
Q60902	EP15R_MOUSE	Eps15l1	Epidermal growth factor receptor substrate 15-like 1 OS=Mus musculus OX=10090 GN=Eps15l1 PE=1 SV=3	99.309	907			112.17	34.2	25.4	30.1	34.2	23	17	21	23	17	21	588;1004;1485;3161;3548;3568;3672;4067;4213;4930;5026;7935;9073;9275;9479;10325;11579;12350;13382;13968;14019;14020;14156	41	19	22	1214700000	559460000	655280000	17070000	7137200	9932500	0.0193	0.0185%	0.0199%	1.17127	0.228077
Q3UZ39	LRRF1_MOUSE	Lrrfip1	Leucine-rich repeat flightless-interacting protein 1 OS=Mus musculus OX=10090 GN=Lrrfip1 PE=1 SV=2	79.249	729			307.23	51.7	42	51.7	50.1	23	18	23	22	17	22	142;287;857;1145;1146;1449;1654;2126;2291;2700;3059;3399;3816;3886;5415;5476;5667;5746;6978;10608;11537;12240;13864	51	22	29	3213500000	1027600000	2185800000	40396000	14803000	25593000	0.0457	0.0384%	0.0512%	2.12709	1.08888
Q6PR54	RIF1_MOUSE	Rif1	Telomere-associated protein RIF1 OS=Mus musculus OX=10090 GN=Rif1 PE=1 SV=2	266.228	2419			108.01	13.8	13.2	11.9	13.8	23	21	20	23	21	20	1019;1157;3780;4044;5120;5149;7559;7713;7957;8331;9539;10307;11479;12176;13316;13386;13471;13638;14026;14688;14737;14774;15230	42	22	20	1268100000	627740000	640330000	8415000	3948400	4466600	0.0095	0.0102%	0.0089%	1.02006	0.0286485
Q9WVK4	EHD1_MOUSE	Ehd1	EH domain-containing protein 1 OS=Mus musculus OX=10090 GN=Ehd1 PE=1 SV=1	60.603	534			87.658	54.7	50.4	49.8	39.7	23	20	20	16	14	13	190;1935;3001;3414;3519;5816;6358;6444;6460;7393;7452;7690;7903;8014;8125;8626;8796;8932;10145;11151;12478;15528;15536	53	24	29	2255600000	938530000	1317100000	33782000	14177000	19604000	0.0382	0.0368%	0.0392%	1.40336	0.48889
Q8CC35	SYNPO_MOUSE	Synpo	Synaptopodin OS=Mus musculus OX=10090 GN=Synpo PE=1 SV=2	99.552	929			112.8	35	33.9	30.7	35	22	21	18	22	21	18	99;1147;1385;1462;1808;3461;5511;8990;9657;10932;11011;11014;12155;12817;12984;13116;13562;13926;14350;15364;15549;16145	54	29	25	1729200000	843610000	885560000	25188000	12442000	12746000	0.0285	0.0323%	0.0255%	1.04973	0.0700139
Q9DBR7	MYPT1_MOUSE	Ppp1r12a	Protein phosphatase 1 regulatory subunit 12A OS=Mus musculus OX=10090 GN=Ppp1r12a PE=1 SV=2	114.996	1029			61.564	25.2	19.4	22	22.6	22	19	18	19	16	15	1007;3115;3811;7571;7845;8523;8736;9803;9829;9830;11270;11905;11990;12083;12804;13078;13110;13255;13582;15609;15753;15754	43	22	21	2131300000	1429700000	701530000	15300000	7870300	7429800	0.0173	0.0204%	0.0149%	0.490683	-1.02714
Q8CAQ8	MIC60_MOUSE	Immt	MICOS complex subunit Mic60 OS=Mus musculus OX=10090 GN=Immt PE=1 SV=1	83.9	757			83.016	39.6	32.2	38.7	39.6	22	18	21	22	18	21	499;3016;5031;5246;6062;7154;8149;8381;8856;9405;9500;11432;12863;13115;13311;13662;14065;14070;14341;15479;15768;16104	45	21	24	1790500000	827820000	962700000	24617000	11521000	13097000	0.0278	0.0299%	0.0262%	1.16293	0.217769
Q8CGK3	LONM_MOUSE	Lonp1	Lon protease homolog, mitochondrial OS=Mus musculus OX=10090 GN=Lonp1 PE=1 SV=2	105.843	949	A4UUI3	Gbp4	160.69	31.6	27.7	31.6	31.6	22	18	22	22	18	22	1015;1623;1834;1843;3266;3755;3883;3925;4533;6017;7064;7642;7753;7791;9674;9958;10661;11411;11849;13462;14823;15987	45	20	25	2410900000	849650000	1561200000	32855000	12477000	20377000	0.0372	0.0323%	0.0407%	1.83746	0.877715
Q69Z38	PEAK1_MOUSE	Peak1	Inactive tyrosine-protein kinase PEAK1 OS=Mus musculus OX=10090 GN=Peak1 PE=1 SV=4	191.097	1735			70.739	20.3	17	15.4	20.3	22	17	17	22	17	17	1174;1824;2198;3017;3791;4720;4783;5118;5445;6010;9690;9787;12289;12555;13062;13392;13431;14120;15099;15334;15640;16048	37	19	18	785380000	390120000	395260000	3928300	2104700	1823600	0.0044	0.0055%	0.0036%	1.01318	0.018884
P19324	SERPH_MOUSE	Serpinh1	Serpin H1 OS=Mus musculus OX=10090 GN=Serpinh1 PE=1 SV=3	46.534	417			220.49	52	45.6	52	52	22	19	22	22	19	22	1282;1639;2156;4898;5594;5800;5801;7173;7500;8214;9252;9343;9491;9834;12063;12064;13074;13262;13372;13373;13567;13568	81	39	42	14782000000	5802400000	8979300000	304830000	116840000	187990000	0.3448	0.3029%	0.3758%	1.54751	0.629953
Q9JKR6	HYOU1_MOUSE	Hyou1	Hypoxia up-regulated protein 1 OS=Mus musculus OX=10090 GN=Hyou1 PE=1 SV=1	111.181	999			98.957	31.1	25.9	29.2	31.1	21	18	20	21	18	20	77;292;490;1591;5353;7854;8000;8304;8472;9020;9372;9845;9846;11053;12496;13190;14176;14320;14520;14929;15167	40	18	22	1075500000	374020000	701480000	13264000	4843100	8420600	0.015	0.0126%	0.0168%	1.87551	0.907287
Q922F4	TBB6_MOUSE	Tubb6	Tubulin beta-6 chain OS=Mus musculus OX=10090 GN=Tubb6 PE=1 SV=1	50.09	447	A2AQ07	Tubb1	89.736	59.1	57.3	59.1	30	21	20	21	8	8	8	73;798;3100;3873;4407;4624;5011;5012;6680;6858;6886;6942;7357;7837;8360;9631;9887;10605;10752;14364;15984	46	23	23	6203400000	2846100000	3357400000	208440000	97161000	111280000	0.2358	0.2519%	0.2224%	1.17965	0.238358
Q7TMM9	TBB2A_MOUSE	Tubb2a	Tubulin beta-2A chain OS=Mus musculus OX=10090 GN=Tubb2a PE=1 SV=1	49.907	445			33.604	57.8	56	57.8	2.7	21	20	21	1	1	1	552;799;3875;4407;4621;5011;5012;6680;6724;6858;6887;7357;7837;8361;9630;10605;10752;10926;12355;13337;15982	14	8	6	941670000	422840000	518840000	39222000	17741000	21480000	0.0444	0.046%	0.0429%	1.22704	0.295178
Q80U93	NU214_MOUSE	Nup214	Nuclear pore complex protein Nup214 OS=Mus musculus OX=10090 GN=Nup214 PE=1 SV=2	212.979	2085			128.22	15.2	14.5	11.6	15.2	21	20	16	21	20	16	83;2272;2756;3808;3840;4055;4932;8992;11009;11510;12162;12180;12741;13064;13474;13910;13937;14104;14188;14638;14748	43	23	20	1861300000	948400000	912870000	17796000	9006500	8789400	0.0201	0.0233%	0.0176%	0.962537	-0.0550862
Q8K310	MATR3_MOUSE	Matr3	Matrin-3 OS=Mus musculus OX=10090 GN=Matr3 PE=1 SV=1	94.63	846			98.914	29.3	23.6	28.1	29.3	21	16	20	21	16	20	1626;1976;2276;3971;4083;4703;4771;5268;5327;5335;6209;6364;6990;7856;9928;11861;11992;12841;13422;14727;15436	43	19	24	4479300000	1735800000	2743600000	79763000	31167000	48596000	0.0902	0.0808%	0.0971%	1.5806	0.660469
Q61699	HS105_MOUSE	Hsph1	Heat shock protein 105 kDa OS=Mus musculus OX=10090 GN=Hsph1 PE=1 SV=2	96.407	858			121.02	33.2	18.8	29.7	33.2	21	12	19	21	12	19	223;376;424;2044;3342;3343;6262;8859;10624;10695;11115;11131;12526;13180;14821;14859;14958;15058;15134;15460;16009	35	14	21	1359200000	347600000	1011500000	18443000	4236200	14207000	0.0209	0.011%	0.0284%	2.90995	1.541
Q60598	SRC8_MOUSE	Cttn	Src substrate cortactin OS=Mus musculus OX=10090 GN=Cttn PE=1 SV=2	61.25	546			92.793	40.8	29.7	40.8	40.8	21	14	21	21	14	21	864;1075;1434;2518;3121;3505;4200;4204;4205;9351;9913;10291;11138;12091;12092;14186;14194;14435;15829;15835;15854	47	19	28	8231800000	3276700000	4955100000	246200000	97855000	148340000	0.2785	0.2537%	0.2965%	1.51222	0.596671
Q60715	P4HA1_MOUSE	P4ha1	Prolyl 4-hydroxylase subunit alpha-1 OS=Mus musculus OX=10090 GN=P4ha1 PE=1 SV=2	60.91	534			113.28	45.1	39.9	41.9	45.1	21	17	19	21	17	19	226;227;865;1234;2109;2110;2170;4212;4233;5022;6795;7406;8660;9001;9160;11822;11940;11949;12097;12292;15293	43	21	22	5096500000	2216300000	2880200000	146390000	63578000	82811000	0.1656	0.1648%	0.1655%	1.29955	0.378016
P05213	TBA1B_MOUSE	Tuba1b	Tubulin alpha-1B chain OS=Mus musculus OX=10090 GN=Tuba1b PE=1 SV=2	50.152	451			227.58	69	67	69	0	21	20	21	0	0	0	394;1291;1320;1409;2442;2486;2691;2718;3055;4073;4077;6384;7687;7894;8490;9514;10500;11415;12450;13639;14628	76	37	39	27507000000	12124000000	15383000000	1008200000	437090000	571120000	1.1405	1.1331%	1.1416%	1.26881	0.343471
P09411	PGK1_MOUSE	Pgk1	Phosphoglycerate kinase 1 OS=Mus musculus OX=10090 GN=Pgk1 PE=1 SV=4	44.55	417	P09041	Pgk2	131.31	54.7	43.9	54.7	54.7	21	16	21	21	16	21	423;502;657;3347;6822;6984;6985;8235;9579;10934;11350;12617;13212;13213;13572;13573;14405;14909;15248;15639;16085	59	23	36	5028300000	1463900000	3564400000	73062000	21929000	51134000	0.0826	0.0568%	0.1022%	2.43487	1.28384
P46935	NEDD4_MOUSE	Nedd4	E3 ubiquitin-protein ligase NEDD4 OS=Mus musculus OX=10090 GN=Nedd4 PE=1 SV=3	102.706	887			126.36	28.5	19.6	28.5	28.5	21	13	20	21	13	20	868;1611;1730;1852;2698;2927;3715;7187;8500;9262;9813;9967;10215;11338;11968;11975;14123;14559;14686;15356;15633	46	18	28	3427200000	1297000000	2130200000	63443000	24267000	39176000	0.0718	0.0629%	0.0783%	1.64241	0.71581
Q68FD5	CLH1_MOUSE	Cltc	Clathrin heavy chain 1 OS=Mus musculus OX=10090 GN=Cltc PE=1 SV=3	191.557	1675			105.69	16.8	13.4	12.2	16.8	21	17	16	21	17	16	645;1572;2995;3765;4429;5362;5707;5862;6046;7246;7258;7814;7865;8367;8768;10576;13179;14032;14334;14415;14662	36	19	17	1120000000	521490000	598510000	7265400	3313500	3951900	0.0082	0.0086%	0.0079%	1.14769	0.198736
Q9CWF2	TBB2B_MOUSE	Tubb2b	Tubulin beta-2B chain OS=Mus musculus OX=10090 GN=Tubb2b PE=1 SV=1	49.953	445			1.6821	57.8	56	57.8	2.7	21	20	21	1	1	1	552;799;3875;4407;4621;5011;5012;6680;6726;6858;6887;7357;7837;8361;9630;10605;10752;10926;12355;13337;15982	2	1	1	8844900	8844900	0	402040	402040	0	0.0005	0.001%	0.0%	0.421876	-1.24511
Q61033	LAP2A_MOUSE	Tmpo	Lamina-associated polypeptide 2, isoforms alpha/zeta OS=Mus musculus OX=10090 GN=Tmpo PE=1 SV=4	75.168	693			182.18	44.7	40	44.7	27.1	21	20	21	12	11	12	233;1600;2467;3777;4925;5329;6187;7193;7982;8566;9481;9635;9760;10929;12222;12551;13037;13236;14394;15423;15853	50	24	26	4431900000	1718400000	2713500000	55292000	19223000	36070000	0.0625	0.0498%	0.0721%	1.57909	0.659089
P70168	IMB1_MOUSE	Kpnb1	Importin subunit beta-1 OS=Mus musculus OX=10090 GN=Kpnb1 PE=1 SV=2	97.184	876			149.72	31.8	28.3	30	31.8	21	19	19	21	19	19	117;2384;3293;3740;4765;7673;8680;9301;10985;12122;12729;12938;14109;14203;14259;14264;14792;15175;15614;15934;15996	51	25	26	3708900000	1187700000	2521200000	63637000	21123000	42514000	0.072	0.0548%	0.085%	2.12276	1.08594
P54775	PRS6B_MOUSE	Psmc4	26S proteasome regulatory subunit 6B OS=Mus musculus OX=10090 GN=Psmc4 PE=1 SV=2	47.408	418			222.26	59.1	56	59.1	59.1	20	18	19	20	18	19	197;198;1281;2670;2874;3315;5952;6217;6599;6788;6789;6894;7323;7424;8441;9278;10122;10997;15433;15898	54	27	27	5134700000	2207300000	2927500000	59808000	27571000	32237000	0.0677	0.0715%	0.0644%	1.32628	0.407386
Q99KW3	TARA_MOUSE	Triobp	TRIO and F-actin-binding protein OS=Mus musculus OX=10090 GN=Triobp PE=1 SV=3	223.368	2014			77.127	12.5	8.2	11.1	12.5	20	13	18	20	13	18	1466;2420;2961;3467;3968;5610;5870;5907;7765;10868;11170;11220;12108;12498;12642;14773;15109;15509;15594;16041	35	15	20	1720900000	504750000	1216200000	6425600	1886500	4539100	0.0073	0.0049%	0.0091%	2.40951	1.26874
Q9Z315	SNUT1_MOUSE	Sart1	U4/U6.U5 tri-snRNP-associated protein 1 OS=Mus musculus OX=10090 GN=Sart1 PE=1 SV=1	90.885	806			104.97	34.4	32	24.1	34.4	20	18	14	20	18	14	1167;1923;2531;2599;2817;4912;5094;5163;5607;6266;7359;7804;8289;9143;11286;11474;12010;12635;13743;13744	34	19	15	928240000	463610000	464630000	13718000	7003700	6714400	0.0155	0.0182%	0.0134%	1.0022	0.00317062
P26041	MOES_MOUSE	Msn	Moesin OS=Mus musculus OX=10090 GN=Msn PE=1 SV=3	67.767	577			89.548	31.7	31.4	29.1	17.5	20	18	18	10	8	9	385;649;894;1020;2695;3717;3956;4588;4645;5407;6336;7162;7288;7480;7577;8144;11413;11909;13957;15382	38	19	19	1620800000	598690000	1022100000	36696000	13969000	22727000	0.0415	0.0362%	0.0454%	1.70723	0.771655
P68369	TBA1A_MOUSE	Tuba1a	Tubulin alpha-1A chain OS=Mus musculus OX=10090 GN=Tuba1a PE=1 SV=1	50.136	451	P05214	Tuba3a	1.5916	66.1	64.1	66.1	3.1	20	19	20	1	1	1	394;1291;1320;1409;2442;2486;2691;2718;3055;4073;4077;6384;7687;7894;8445;9514;10500;11415;13639;14628	2	1	1	55053000	18381000	36672000	2393600	799190	1594400	0.0027	0.0021%	0.0032%	1.9951	0.996464
Q9ERU9	RBP2_MOUSE	Ranbp2	E3 SUMO-protein ligase RanBP2 OS=Mus musculus OX=10090 GN=Ranbp2 PE=1 SV=2	341.121	3053			162.07	9.2	5	9.2	9.2	20	10	20	20	10	20	1394;2301;4167;4265;5813;5966;6334;8741;9126;10779;12334;12480;12908;13154;13548;13897;13936;14498;14625;15311	32	10	22	621580000	139110000	482470000	1485400	408130	1077300	0.0017	0.0011%	0.0022%	3.46826	1.79421
O54724	CAVN1_MOUSE	Cavin1	Caveolae-associated protein 1 OS=Mus musculus OX=10090 GN=Cavin1 PE=1 SV=1	43.954	392			235.77	54.6	50.3	48.7	53.1	20	16	19	19	16	18	486;1215;1217;1218;2925;4785;5444;6431;6859;7391;7553;8107;9745;9938;9939;11061;12154;12301;14994;15114	69	33	36	13337000000	5194800000	8141900000	508370000	194400000	313980000	0.5751	0.504%	0.6276%	1.56732	0.648297
O88447	KLC1_MOUSE	Klc1	Kinesin light chain 1 OS=Mus musculus OX=10090 GN=Klc1 PE=1 SV=3	61.45	541			138.3	42.5	40.1	39.2	25.5	20	19	18	13	12	13	673;1524;1610;1782;1814;3698;4092;7853;10342;10526;10623;11453;11767;11768;12243;13751;14027;14297;14439;15767	51	27	24	4880700000	2099500000	2781200000	91031000	39607000	51424000	0.103	0.1027%	0.1028%	1.3247	0.405662
A2APB8	TPX2_MOUSE	Tpx2	Targeting protein for Xklp2 OS=Mus musculus OX=10090 GN=Tpx2 PE=1 SV=1	85.894	745			100.81	32.9	26.4	31.1	32.9	20	17	19	20	17	19	746;1031;1364;5036;5995;7375;7734;7735;9868;10158;10858;11591;11676;12500;12832;12949;13057;13495;14139;14745	41	19	22	1040100000	456380000	583700000	12714000	6368800	6344900	0.0144	0.0165%	0.0127%	1.27898	0.354991
P68373	TBA1C_MOUSE	Tuba1c	Tubulin alpha-1C chain OS=Mus musculus OX=10090 GN=Tuba1c PE=1 SV=1	49.909	449			5.2081	61.7	59.7	61.7	5.3	19	18	19	1	1	1	394;1291;1320;1411;2442;2691;2718;3055;4073;4077;6384;7687;7894;8490;9514;10500;11415;13639;14628	2	1	1	38116000	13886000	24230000	1657200	603750	1053500	0.0019	0.0016%	0.0021%	1.74492	0.803163
P63260	ACTG_MOUSE	Actg1	Actin, cytoplasmic 2 OS=Mus musculus OX=10090 GN=Actg1 PE=1 SV=1	41.793	375			37.503	69.9	69.9	69.9	4.5	19	19	19	1	1	1	419;1316;1480;2091;2111;2343;2759;3096;3136;5653;6410;7087;7190;7857;11201;13238;14096;14338;16025	8	4	4	0	0	0	0	0	0	0	0.0%	0.0%
Q5SXY1	CYTSB_MOUSE	Specc1	Cytospin-B OS=Mus musculus OX=10090 GN=Specc1 PE=1 SV=2	118.101	1067			222.07	26.2	21.9	23.3	26.2	19	15	17	19	15	17	263;517;1138;3166;3802;4423;5439;7594;7918;8323;8382;8469;8784;8833;11314;12271;13650;14056;15344	41	19	22	2495700000	1008000000	1487700000	21787000	8497300	13289000	0.0246	0.022%	0.0266%	1.47589	0.561588
Q9WU78	PDC6I_MOUSE	Pdcd6ip	Programmed cell death 6-interacting protein OS=Mus musculus OX=10090 GN=Pdcd6ip PE=1 SV=3	96.024	869			132.37	27.4	25.5	23.1	27.4	19	17	17	19	17	17	1099;1242;1494;2360;3540;3695;4164;4335;4549;4644;7105;8607;10464;11830;12609;12610;13120;13181;13853	40	20	20	1924500000	754800000	1169800000	30583000	11682000	18901000	0.0346	0.0303%	0.0378%	1.54981	0.632096	+
O08788	DCTN1_MOUSE	Dctn1	Dynactin subunit 1 OS=Mus musculus OX=10090 GN=Dctn1 PE=1 SV=3	141.676	1281			101.86	20.1	12.7	18	19.7	19	13	17	18	13	16	306;370;1122;1689;2313;3397;6508;6820;8991;9448;9724;10146;11493;12513;12822;14403;14451;15686;16185	31	13	18	596850000	195580000	401270000	6581300	2218600	4362600	0.0074	0.0058%	0.0087%	2.05169	1.03681
Q8BT07	CEP55_MOUSE	Cep55	Centrosomal protein of 55 kDa OS=Mus musculus OX=10090 GN=Cep55 PE=1 SV=2	53.93	462			64.674	49.4	35.9	38.1	49.4	19	16	14	19	16	14	1175;2052;6663;6850;7242;7328;8035;8036;10698;11369;11424;11542;11614;12821;12878;13479;14044;14325;16100	33	18	15	1657800000	811300000	846480000	30943000	15618000	15325000	0.035	0.0405%	0.0306%	1.04336	0.0612405
Q8BMK4	CKAP4_MOUSE	Ckap4	Cytoskeleton-associated protein 4 OS=Mus musculus OX=10090 GN=Ckap4 PE=1 SV=2	63.692	575			79.901	39.5	29.9	35.1	39.5	19	13	17	19	13	17	643;1726;2078;3648;5160;5982;6256;7766;9254;9341;11657;11925;12438;12559;12998;13049;13338;14601;15198	34	15	19	2194100000	1451100000	742950000	50476000	34028000	16448000	0.0571	0.0882%	0.0329%	0.511991	-0.96581
O08553	DPYL2_MOUSE	Dpysl2	Dihydropyrimidinase-related protein 2 OS=Mus musculus OX=10090 GN=Dpysl2 PE=1 SV=2	62.278	572			105.77	51.4	43.2	51.4	41.6	19	15	19	15	12	15	1810;1836;2140;4451;5066;5236;5437;5507;6543;7043;7049;7487;9905;10191;10229;10531;11309;12459;14577	47	21	26	2205500000	751810000	1453700000	26186000	8190300	17996000	0.0296	0.0212%	0.036%	1.9336	0.95129
Q8C8U0	LIPB1_MOUSE	Ppfibp1	Liprin-beta-1 OS=Mus musculus OX=10090 GN=Ppfibp1 PE=1 SV=3	108.54	969	O35711	Ppfibp2	138.36	27.7	17.1	21.1	27.7	19	13	13	19	13	13	550;680;1312;1570;1992;2042;2352;4802;4803;5162;5802;6854;7886;8042;8934;13086;13142;13320;15094	29	13	16	1006200000	342790000	663390000	13699000	4604300	9094900	0.0155	0.0119%	0.0182%	1.93527	0.952532
Q9ERD7	TBB3_MOUSE	Tubb3	Tubulin beta-3 chain OS=Mus musculus OX=10090 GN=Tubb3 PE=1 SV=1	50.419	450			100.18	53.3	53.3	49.6	20.7	19	19	18	5	5	4	552;798;3874;4407;4620;5011;5012;6681;6887;6940;7357;7825;7837;8360;10189;10605;10752;14364;15984	17	8	9	1358400000	619330000	739060000	31050000	15538000	15513000	0.0351	0.0403%	0.031%	1.19332	0.254983
P60710	ACTB_MOUSE	Actb	Actin, cytoplasmic 1 OS=Mus musculus OX=10090 GN=Actb PE=1 SV=1	41.737	375	Q8BFZ3	Actbl2	253.72	69.9	69.9	69.9	4.5	19	19	19	1	1	1	419;1316;1480;1605;2091;2111;2343;3096;3136;5653;6410;7087;7190;7857;11201;13238;14096;14338;16025	142	74	68	58703000000	24746000000	33957000000	1294700000	516180000	778550000	1.4645	1.3381%	1.5562%	1.37222	0.456514
Q80X50	UBP2L_MOUSE	Ubap2l	Ubiquitin-associated protein 2-like OS=Mus musculus OX=10090 GN=Ubap2l PE=1 SV=1	116.799	1107			212.55	33.2	31.4	29.7	33.2	19	17	18	19	17	18	556;1788;4409;4869;4975;5288;6302;7250;7790;7884;10392;10671;11071;11426;11530;12071;13112;13319;13332	66	31	35	5568300000	2347200000	3221200000	128870000	51830000	77044000	0.1458	0.1344%	0.154%	1.37236	0.456657
Q62188	DPYL3_MOUSE	Dpysl3	Dihydropyrimidinase-related protein 3 OS=Mus musculus OX=10090 GN=Dpysl3 PE=1 SV=1	61.936	570			142.65	51.6	49.8	46.1	42.8	19	18	17	15	14	13	571;2139;4702;5251;5254;5287;5563;6111;6292;6677;7049;9905;10062;10191;10228;10422;10532;11308;12022	67	37	30	4084200000	1983000000	2101200000	71385000	37367000	34018000	0.0807	0.0969%	0.068%	1.05961	0.0835288
Q61464	ZN638_MOUSE	Znf638	Zinc finger protein 638 OS=Mus musculus OX=10090 GN=Znf638 PE=1 SV=2	218.134	1960			114.89	15.4	12.3	11.7	15.4	19	16	14	19	16	14	2460;3137;3667;7100;7947;9790;10481;11511;11699;12040;12228;12719;12786;13046;13167;14732;14739;15569;15858	32	17	15	771340000	386450000	384890000	5818900	3039800	2779100	0.0066	0.0079%	0.0056%	0.995963	-0.00583558
Q9WV80	SNX1_MOUSE	Snx1	Sorting nexin-1 OS=Mus musculus OX=10090 GN=Snx1 PE=1 SV=1	58.952	522			60.862	37	35.2	37	34.9	19	17	19	18	16	18	783;1326;1652;2734;2873;3180;4492;5960;7050;7580;8345;8882;9194;10112;11876;12505;12578;14117;15933	42	19	23	2301100000	946770000	1354400000	65591000	27408000	38183000	0.0742	0.0711%	0.0763%	1.43055	0.516568
Q9R1C7	PR40A_MOUSE	Prpf40a	Pre-mRNA-processing factor 40 homolog A OS=Mus musculus OX=10090 GN=Prpf40a PE=1 SV=1	108.481	953			100.82	22.5	16.1	22.4	22.5	19	13	18	19	13	18	297;1710;3211;3513;4562;4591;4658;4949;7147;7711;10026;10866;11107;11704;11998;12158;13121;14257;15129	35	15	20	2770200000	1065200000	1705000000	64615000	25253000	39362000	0.0731	0.0655%	0.0787%	1.60064	0.678647
P97855	G3BP1_MOUSE	G3bp1	Ras GTPase-activating protein-binding protein 1 OS=Mus musculus OX=10090 GN=G3bp1 PE=1 SV=1	51.829	465			192.78	49.9	44.9	49.9	47.1	18	16	18	16	14	16	1694;2595;4356;4659;5880;5881;5996;6703;9085;10234;10570;10751;11834;12215;13118;13531;14991;15003	64	28	36	5998500000	2311600000	3686900000	127930000	50830000	77100000	0.1447	0.1318%	0.1541%	1.59496	0.673517	+
P26443	DHE3_MOUSE	Glud1	Glutamate dehydrogenase 1, mitochondrial OS=Mus musculus OX=10090 GN=Glud1 PE=1 SV=1	61.337	558	Q9D9C6	Ccdc182	60.361	36.4	25.6	36.4	36.4	18	13	18	18	13	18	612;1508;1614;1897;2310;3210;4561;4892;5745;6407;7278;9210;9665;10219;10893;13272;16012;16103	36	13	23	869520000	196260000	673260000	19002000	4430500	14572000	0.0215	0.0115%	0.0291%	3.43045	1.7784
O08810	U5S1_MOUSE	Eftud2	116 kDa U5 small nuclear ribonucleoprotein component OS=Mus musculus OX=10090 GN=Eftud2 PE=1 SV=1	109.361	971			88.587	27.1	27.1	20.6	26.1	18	18	14	17	17	13	2290;4140;4937;5010;5095;5211;6110;6533;6537;6987;9809;12303;12463;13710;14942;15071;15757;16183	30	17	13	686320000	327000000	359320000	10612000	5076200	5535600	0.012	0.0132%	0.0111%	1.09884	0.135979
O35887	CALU_MOUSE	Calu	Calumenin OS=Mus musculus OX=10090 GN=Calu PE=1 SV=1	37.064	315			205.11	61.9	54.6	61.9	61.9	18	15	18	18	15	18	1901;2473;2772;2785;2834;3573;4990;5844;6129;9575;9867;9912;12272;12273;14669;14675;15610;15743	66	30	36	8314200000	3357300000	4956900000	187360000	73872000	113490000	0.2119	0.1915%	0.2268%	1.47645	0.562137
Q99NB9	SF3B1_MOUSE	Sf3b1	Splicing factor 3B subunit 1 OS=Mus musculus OX=10090 GN=Sf3b1 PE=1 SV=1	145.816	1304			85.326	22	16.3	21.9	22	18	13	17	18	13	17	538;2370;4926;7085;7132;7431;7492;9497;10712;12015;12934;13843;13914;14915;15458;15571;15572;15574	46	22	24	1895100000	869440000	1025700000	10924000	4387400	6536300	0.0124	0.0114%	0.0131%	1.17972	0.23845
Q99K30	ES8L2_MOUSE	Eps8l2	Epidermal growth factor receptor kinase substrate 8-like protein 2 OS=Mus musculus OX=10090 GN=Eps8l2 PE=1 SV=1	82.229	729			96.595	40.1	25.9	35.8	40.1	18	12	15	18	12	15	220;5290;5951;6662;7024;7728;8627;9096;9097;10284;11147;12178;12358;12896;13201;14634;15500;16088	27	12	15	907420000	330300000	577120000	15755000	6563500	9191400	0.0178	0.017%	0.0184%	1.74726	0.805094
D3YXK2	SAFB1_MOUSE	Safb	Scaffold attachment factor B1 OS=Mus musculus OX=10090 GN=Safb PE=1 SV=2	105.104	937			46.897	23.7	20	21.7	14.5	18	15	15	11	11	8	519;520;943;1399;1492;1513;3512;4022;5187;5574;6542;9145;10385;11848;11870;12235;12236;13215	35	19	16	1617300000	918780000	698490000	23524000	12879000	10645000	0.0266	0.0334%	0.0213%	0.760236	-0.39548
Q91WN1	DNJC9_MOUSE	Dnajc9	DnaJ homolog subfamily C member 9 OS=Mus musculus OX=10090 GN=Dnajc9 PE=1 SV=2	30.059	259			131.85	57.9	54.1	54.1	55.6	18	16	17	17	15	16	1382;1383;2470;3076;3265;3429;4442;4763;5406;6909;7225;7347;11116;11357;15261;15262;15515;15516	46	23	23	8652500000	4691600000	3960900000	351840000	193720000	158110000	0.398	0.5022%	0.316%	0.844254	-0.244252
P31230	AIMP1_MOUSE	Aimp1	Aminoacyl tRNA synthase complex-interacting multifunctional protein 1 OS=Mus musculus OX=10090 GN=Aimp1 PE=1 SV=2	33.997	310			173.26	74.2	71.9	66.5	74.2	18	17	16	18	17	16	551;3034;4677;4701;5554;5876;6321;6959;6960;7086;7308;9508;10241;11166;11638;11644;14214;14485	59	31	28	4801600000	1782100000	3019400000	112940000	37095000	75848000	0.1278	0.0962%	0.1516%	1.69429	0.760684
Q6PFD9	NUP98_MOUSE	Nup98	Nuclear pore complex protein Nup98-Nup96 OS=Mus musculus OX=10090 GN=Nup98 PE=1 SV=2	197.241	1816			85.49	13.2	11.4	12.4	13.2	18	16	14	18	16	14	324;1130;3917;4001;4391;4496;4497;4656;4787;5636;6989;7151;7682;10399;10630;10961;11025;14663	37	20	17	1363900000	699660000	664220000	9447800	5041100	4406600	0.0107	0.0131%	0.0088%	0.949347	-0.0749929	+
P26040	EZRI_MOUSE	Ezr	Ezrin OS=Mus musculus OX=10090 GN=Ezr PE=1 SV=3	69.407	586			29.965	30.2	26.5	28.8	17.6	18	15	16	9	6	8	894;971;2266;2699;3116;3957;4588;5463;6088;6336;7162;7480;8144;11413;11907;11909;12862;15382	14	6	8	425260000	137850000	287420000	10417000	3725600	6691000	0.0118	0.0097%	0.0134%	2.08502	1.06006
Q8K4L3	SVIL_MOUSE	Svil	Supervillin OS=Mus musculus OX=10090 GN=Svil PE=1 SV=1	243.162	2170			78.033	12	6.4	10.4	12	18	10	16	18	10	16	1211;3664;4681;7748;8485;8645;8914;9513;11098;11929;12011;12473;14304;15142;15159;15727;15841;16059	27	11	16	2196200000	1104400000	1091900000	15749000	8240500	7508000	0.0178	0.0214%	0.015%	0.988682	-0.0164221	+
Q99K51	PLST_MOUSE	Pls3	Plastin-3 OS=Mus musculus OX=10090 GN=Pls3 PE=1 SV=3	70.742	630	Q3V0K9;Q61233	Pls1;Lcp1	60.923	37.9	25.9	32.1	37.9	18	12	16	18	12	16	1406;1656;2633;2934;6012;6151;6517;6710;8976;9461;9904;10031;10335;11230;15514;15565;16020;16119	31	13	18	1262000000	375590000	886440000	19805000	5254800	14550000	0.0224	0.0136%	0.0291%	2.36013	1.23886	+
P42932	TCPQ_MOUSE	Cct8	T-complex protein 1 subunit theta OS=Mus musculus OX=10090 GN=Cct8 PE=1 SV=3	59.555	548			42.048	39.1	23.9	39.1	39.1	18	11	18	18	11	18	683;901;2124;2404;4017;5449;5729;6115;6580;7824;8213;9738;10813;11346;11823;13277;14277;14431	29	11	18	1431200000	459590000	971560000	34936000	11232000	23704000	0.0395	0.0291%	0.0474%	2.11397	1.07996
Q03265	ATPA_MOUSE	Atp5f1a	ATP synthase subunit alpha, mitochondrial OS=Mus musculus OX=10090 GN=Atp5f1a PE=1 SV=1	59.753	553			99.354	40.9	39.6	40.9	39.8	18	17	18	17	16	17	902;1303;2682;3286;3856;5247;5670;6572;8032;8536;9550;10843;11265;11526;13541;13583;14944;15406	50	24	26	10994000000	4484200000	6509600000	304430000	124330000	180090000	0.3444	0.3223%	0.36%	1.45167	0.537718	+
Q6P9P6	KIF11_MOUSE	Kif11	Kinesin-like protein KIF11 OS=Mus musculus OX=10090 GN=Kif11 PE=1 SV=1	118.027	1052			89.875	24.8	16.5	22.6	24.8	18	13	16	18	13	16	3504;3597;3627;5121;5182;5728;6112;6522;7636;7902;8936;9076;10560;13681;14037;15273;15778;15909	32	14	18	977820000	302530000	675290000	10368000	3346600	7021200	0.0117	0.0087%	0.014%	2.23214	1.15843
Q62318	TIF1B_MOUSE	Trim28	Transcription intermediary factor 1-beta OS=Mus musculus OX=10090 GN=Trim28 PE=1 SV=3	88.847	834			86.126	35.7	30.3	29.5	35.7	18	15	16	18	15	16	204;1818;1895;2752;2766;4049;4477;4487;4662;7910;8515;8594;9466;9547;9870;11267;12329;14581	32	15	17	2691100000	1058000000	1633000000	59768000	24542000	35226000	0.0676	0.0636%	0.0704%	1.54348	0.626185
Q9ERG0	LIMA1_MOUSE	Lima1	LIM domain and actin-binding protein 1 OS=Mus musculus OX=10090 GN=Lima1 PE=1 SV=3	84.06	753			47.731	27.2	23.5	24.2	27.2	17	12	15	17	12	15	3385;3392;3507;5614;6117;7298;7626;9447;10626;11695;12849;12936;13410;13411;15584;15646;16019	31	13	18	1231200000	541840000	689340000	16936000	8421100	8514800	0.0192	0.0218%	0.017%	1.27222	0.347349
P67778	PHB1_MOUSE	Phb1	Prohibitin 1 OS=Mus musculus OX=10090 GN=Phb1 PE=1 SV=1	29.82	272			81.765	76.5	68.8	61	76.5	17	14	14	17	14	14	30;58;103;1329;2072;2895;4060;4180;5576;7123;7367;7965;10471;11022;11792;14556;14918	34	17	17	4457700000	2202900000	2254800000	176370000	78829000	97538000	0.1995	0.2044%	0.195%	1.02356	0.0335955	+
P13864	DNMT1_MOUSE	Dnmt1	DNA (cytosine-5)-methyltransferase 1 OS=Mus musculus OX=10090 GN=Dnmt1 PE=1 SV=5	183.189	1620			173.82	13	7.8	13	13	17	10	17	17	10	17	2081;2571;2823;2824;2825;3144;8009;8370;8978;9075;11738;12014;12156;12880;15073;15421;16056	41	14	27	1768500000	558880000	1209600000	4665200	1321500	3343700	0.0053	0.0034%	0.0067%	2.16433	1.11392
Q8CJF7	ELYS_MOUSE	Ahctf1	Protein ELYS OS=Mus musculus OX=10090 GN=Ahctf1 PE=1 SV=1	247.646	2243			54.076	13	11.7	5.3	13	17	15	7	17	15	7	2453;3418;3506;3526;3748;6892;7623;7952;8696;9775;11005;11273;12041;13981;14316;14339;15400	22	15	7	345450000	265800000	79650000	2154300	1556200	598130	0.0024	0.004%	0.0012%	0.299661	-1.73859
Q9DBG5	PLIN3_MOUSE	Plin3	Perilipin-3 OS=Mus musculus OX=10090 GN=Plin3 PE=1 SV=1	47.262	437			259.4	61.6	59.3	61.6	61.6	17	15	17	17	15	17	780;980;1892;3419;8060;8390;9081;9189;11188;11354;12183;12924;13820;13930;14305;14642;15325	57	29	28	7822300000	3082800000	4739500000	114810000	43717000	71088000	0.1299	0.1133%	0.1421%	1.5374	0.620494
Q08509	EPS8_MOUSE	Eps8	Epidermal growth factor receptor kinase substrate 8 OS=Mus musculus OX=10090 GN=Eps8 PE=1 SV=2	91.737	821			108.53	26.2	21.7	26.2	26.2	17	13	15	17	13	15	61;187;872;2387;3571;4901;5743;6866;7445;9817;10746;10747;11553;12888;14483;14578;15510	32	15	17	718790000	297670000	421130000	11350000	4620700	6729700	0.0128	0.012%	0.0135%	1.41475	0.500552
Q7TMK9	HNRPQ_MOUSE	Syncrip	Heterogeneous nuclear ribonucleoprotein Q OS=Mus musculus OX=10090 GN=Syncrip PE=1 SV=2	69.633	623			53.043	31.1	24.7	31.1	31.1	17	13	17	17	13	17	451;1994;2003;2481;2879;4853;5618;7639;7876;8210;8531;8916;13596;13691;14291;15318;15823	33	14	19	1216100000	465420000	750720000	24425000	10062000	14363000	0.0276	0.0261%	0.0287%	1.61299	0.689742
Q9QYB1	CLIC4_MOUSE	Clic4	Chloride intracellular channel protein 4 OS=Mus musculus OX=10090 GN=Clic4 PE=1 SV=3	28.729	253	Q8BXK9;Q8BHB9	Clic5;Clic6	95.065	76.7	69.2	71.1	74.3	17	14	15	16	13	14	460;781;1643;2753;3888;4488;5249;5595;5596;5885;6206;7472;7882;8171;10357;10743;15980	41	18	23	3754400000	1710600000	2043800000	171870000	75757000	96118000	0.1944	0.1964%	0.1921%	1.19479	0.256752
O70475	UGDH_MOUSE	Ugdh	UDP-glucose 6-dehydrogenase OS=Mus musculus OX=10090 GN=Ugdh PE=1 SV=1	54.832	493			123.49	45	42.4	42.6	45	17	16	16	17	16	16	618;3589;4509;6065;6269;6418;6419;6652;6691;6781;7669;10072;10519;14804;14871;15391;16171	39	20	19	2677100000	1168800000	1508300000	49811000	21631000	28179000	0.0563	0.0561%	0.0563%	1.29047	0.367895
Q61029	LAP2B_MOUSE	Tmpo	Lamina-associated polypeptide 2, isoforms beta/delta/epsilon/gamma OS=Mus musculus OX=10090 GN=Tmpo PE=1 SV=4	50.373	452			45.333	50.2	50	50.2	23.2	17	16	17	8	7	8	2467;3438;4665;5329;5679;6140;7193;7982;8566;10929;10969;11993;12222;13037;13433;15716;15853	22	10	12	4158400000	1694700000	2463600000	140840000	57890000	82953000	0.1593	0.1501%	0.1658%	1.45371	0.539738
O35737	HNRH1_MOUSE	Hnrnph1	Heterogeneous nuclear ribonucleoprotein H OS=Mus musculus OX=10090 GN=Hnrnph1 PE=1 SV=3	49.199	449			196.01	51.4	51.4	51.4	27.8	17	17	17	8	8	8	1220;2058;2965;4730;5183;5192;5984;10104;11006;11878;12739;13070;14670;15327;15811;16136;16139	85	41	44	14377000000	5731500000	8645200000	404590000	150980000	253610000	0.4577	0.3914%	0.5069%	1.50837	0.592987
O35551	RABE1_MOUSE	Rabep1	Rab GTPase-binding effector protein 1 OS=Mus musculus OX=10090 GN=Rabep1 PE=1 SV=2	99.524	862			116.81	24.6	22.7	22.4	24.6	17	15	15	17	15	15	258;861;962;1038;1043;3152;3339;5949;6689;9239;9322;9394;9763;11468;11531;13973;15034	35	17	18	917080000	431760000	485320000	13568000	7002200	6566100	0.0153	0.0182%	0.0131%	1.12405	0.168707
P61979	HNRPK_MOUSE	Hnrnpk	Heterogeneous nuclear ribonucleoprotein K OS=Mus musculus OX=10090 GN=Hnrnpk PE=1 SV=1	50.976	463			95.326	47.7	47.7	47.7	47.7	17	17	17	17	17	17	1960;2484;4923;4924;5454;6136;6443;6466;6482;6640;8734;10568;10764;11946;11947;13403;15452	49	24	25	11746000000	4630500000	7115300000	301990000	118870000	183120000	0.3416	0.3082%	0.366%	1.53662	0.619757
Q8C0C7	SYFA_MOUSE	Farsa	Phenylalanine--tRNA ligase alpha subunit OS=Mus musculus OX=10090 GN=Farsa PE=1 SV=1	57.599	508			117.72	48.2	41.3	44.1	48.2	17	15	15	17	15	15	1511;2224;2225;4262;5552;7409;7897;8098;8274;9245;10349;11146;11936;12444;12637;15040;15419	39	19	20	2255200000	927450000	1327700000	31944000	13909000	18034000	0.0361	0.0361%	0.036%	1.43156	0.517588
P46471	PRS7_MOUSE	Psmc2	26S proteasome regulatory subunit 7 OS=Mus musculus OX=10090 GN=Psmc2 PE=1 SV=5	48.648	433			33.908	44.8	30.7	37.6	44.8	17	11	15	17	11	15	620;3673;4063;4123;4600;4615;5548;6166;6449;6697;7325;7341;10928;11731;11757;15882;16050	28	12	16	1313800000	521900000	791950000	38555000	15829000	22727000	0.0436	0.041%	0.0454%	1.51744	0.601636
P13020	GELS_MOUSE	Gsn	Gelsolin OS=Mus musculus OX=10090 GN=Gsn PE=1 SV=3	85.942	780			94.799	30.8	30.8	25.5	30.8	17	17	14	17	17	14	1053;2317;3515;3516;3524;3940;6024;10872;10912;10986;11736;12312;12873;13915;13934;15090;15878	37	22	15	1597700000	1014000000	583670000	31618000	19781000	11837000	0.0358	0.0513%	0.0237%	0.575611	-0.796833
P07356	ANXA2_MOUSE	Anxa2	Annexin A2 OS=Mus musculus OX=10090 GN=Anxa2 PE=1 SV=2	38.676	339			76.063	52.2	42.2	48.7	52.2	17	12	15	17	12	15	216;1564;1847;1848;5151;5516;9443;11127;11838;12066;12690;13127;13259;13383;13384;13874;15611	31	12	19	1078200000	391450000	686750000	25149000	8747600	16402000	0.0284	0.0227%	0.0328%	1.75437	0.810957
Q9QX47	SON_MOUSE	Son	Protein SON OS=Mus musculus OX=10090 GN=Son PE=1 SV=2	265.651	2444			38.526	12.6	11.5	9.7	12.6	17	15	14	17	15	14	350;430;1842;2411;3097;3104;3724;4082;4859;6622;9046;10263;12337;12382;12662;12711;12712	31	16	15	957980000	437670000	520310000	7769400	3711800	4057600	0.0088	0.0096%	0.0081%	1.18882	0.249528
Q3U1J4	DDB1_MOUSE	Ddb1	DNA damage-binding protein 1 OS=Mus musculus OX=10090 GN=Ddb1 PE=1 SV=2	126.853	1140			40.805	16.6	15.6	13.8	16.6	16	15	14	16	15	14	831;3443;3778;6113;6114;7074;7564;8029;8172;9111;9685;10148;10398;11672;15347;15919	35	18	17	626130000	287660000	338470000	5674400	2669300	3005200	0.0064	0.0069%	0.006%	1.17663	0.234663	+
Q9Z1Z0	USO1_MOUSE	Uso1	General vesicular transport factor p115 OS=Mus musculus OX=10090 GN=Uso1 PE=1 SV=2	106.983	959			35.967	23	12.1	20.9	23	16	8	14	16	8	14	1158;1489;1927;3561;7008;7235;8106;8864;8895;9323;9366;10318;12897;12898;13014;13189	22	8	14	629350000	140980000	488370000	8028800	2211100	5817700	0.0091	0.0057%	0.0116%	3.46411	1.79248
E9QAT4	SC16A_MOUSE	Sec16a	Protein transport protein Sec16A OS=Mus musculus OX=10090 GN=Sec16a PE=1 SV=1	254.202	2357			85.108	11.2	9.4	8.8	11.2	16	12	13	16	12	13	1113;3321;3818;4554;4936;5339;5965;6355;10253;10709;11268;11673;12387;13733;16066;16134	26	13	13	914500000	395170000	519340000	3038700	1376500	1662200	0.0034	0.0036%	0.0033%	1.31422	0.394206
Q8BUK6	HOOK3_MOUSE	Hook3	Protein Hook homolog 3 OS=Mus musculus OX=10090 GN=Hook3 PE=1 SV=2	83.218	718			61.989	32.3	16.6	32.3	32.3	16	9	16	16	9	16	542;1458;2302;3718;5048;6074;6168;6210;7134;8686;8995;11545;11625;11803;12993;14086	26	9	17	954200000	329530000	624670000	15113000	5765400	9347400	0.0171	0.0149%	0.0187%	1.89564	0.922684
Q6P5H2	NEST_MOUSE	Nes	Nestin OS=Mus musculus OX=10090 GN=Nes PE=1 SV=1	207.124	1864			80.643	14.6	8.3	12.2	14.6	16	9	14	16	9	14	434;969;3494;3722;4445;5609;8109;11258;12502;12512;12530;12560;12774;13727;15279;15582	23	9	14	448230000	175260000	272970000	2632500	985540	1647000	0.003	0.0026%	0.0033%	1.55751	0.639246
P49717	MCM4_MOUSE	Mcm4	DNA replication licensing factor MCM4 OS=Mus musculus OX=10090 GN=Mcm4 PE=1 SV=1	96.736	862	Q9CWV1	Mcm8	40.35	25.9	15.1	17.7	25.9	16	9	12	16	9	12	604;2503;7283;7798;8364;10557;11406;12885;13172;13564;13602;14073;14100;14454;15064;16057	23	10	13	580060000	235470000	344600000	8334000	3042500	5291500	0.0094	0.0079%	0.0106%	1.46346	0.549379
Q9JIH2	NUP50_MOUSE	Nup50	Nuclear pore complex protein Nup50 OS=Mus musculus OX=10090 GN=Nup50 PE=1 SV=3	49.485	466			99.299	51.5	36.5	40.8	51.5	16	11	14	16	11	14	37;38;101;221;1198;5233;5531;6019;6251;7329;9283;10811;11403;11583;12113;15497	34	14	20	1831500000	719790000	1111700000	31170000	10926000	20244000	0.0353	0.0283%	0.0405%	1.54448	0.62712
Q99MD9	NASP_MOUSE	Nasp	Nuclear autoantigenic sperm protein OS=Mus musculus OX=10090 GN=Nasp PE=1 SV=2	83.954	773			85.862	25.6	21.6	23.2	25.6	16	13	14	16	13	14	595;1221;2566;2567;2645;3033;3844;5842;7513;8701;9891;11178;12354;12590;12672;15814	33	15	18	833940000	294120000	539830000	13474000	4837200	8636800	0.0152	0.0125%	0.0173%	1.83541	0.8761	+
Q8CHG3	GCC2_MOUSE	Gcc2	GRIP and coiled-coil domain-containing protein 2 OS=Mus musculus OX=10090 GN=Gcc2 PE=1 SV=3	194.558	1680			25.344	11.5	3.6	9.6	11.5	16	6	13	16	6	13	270;293;1865;3943;4228;7421;7756;7829;7861;8476;8639;8664;8804;11063;13134;15401	19	6	13	221320000	30785000	190540000	1616900	206630	1410300	0.0018	0.0005%	0.0028%	6.18938	2.62979
Q8CGB3	UACA_MOUSE	Uaca	Uveal autoantigen with coiled-coil domains and ankyrin repeats OS=Mus musculus OX=10090 GN=Uaca PE=1 SV=2	160.813	1411			60.81	15.7	6.8	13.3	15.7	16	8	13	16	8	13	2644;3311;3527;3623;6324;7762;8587;9344;10320;10513;11264;11287;11585;12621;12709;13606	22	9	13	480810000	189120000	291690000	2647200	1271500	1375700	0.003	0.0033%	0.0027%	1.54235	0.625134
Q99LF4	RTCB_MOUSE	Rtcb	RNA-splicing ligase RtcB homolog OS=Mus musculus OX=10090 GN=Rtcb PE=1 SV=1	55.249	505			77.844	47.9	45.7	36.6	47.9	16	15	13	16	15	13	1989;2981;3593;4917;4940;5145;5188;6102;7686;8904;9729;10855;10883;11310;13868;14579	32	18	14	1283400000	594730000	688630000	29899000	14688000	15211000	0.0338	0.0381%	0.0304%	1.15789	0.211494
Q921U8	SMTN_MOUSE	Smtn	Smoothelin OS=Mus musculus OX=10090 GN=Smtn PE=1 SV=2	100.289	923			85.926	23	13.1	18.4	23	16	10	12	16	10	12	277;3178;8052;8085;8687;9057;10014;10057;11165;11932;12809;13295;14092;14122;14756;14895	25	11	14	554380000	227140000	327240000	7815800	3325900	4489900	0.0088	0.0086%	0.009%	1.4407	0.526767
Q99KJ8	DCTN2_MOUSE	Dctn2	Dynactin subunit 2 OS=Mus musculus OX=10090 GN=Dctn2 PE=1 SV=3	44.117	402			95.686	55	47.5	52.7	55	16	13	15	16	13	15	1195;1196;2162;3477;5109;8709;8723;8771;9613;11423;11620;13594;14677;15219;15670;15702	32	15	17	2370000000	804190000	1565800000	68420000	24133000	44287000	0.0774	0.0626%	0.0885%	1.94705	0.961292
Q99LJ0	CT2NL_MOUSE	Cttnbp2nl	CTTNBP2 N-terminal-like protein OS=Mus musculus OX=10090 GN=Cttnbp2nl PE=1 SV=1	69.841	638			50.703	32.8	24.6	23.4	32.8	16	12	12	16	12	12	700;2084;2104;4564;5201;5678;7605;8716;9542;9620;10089;11478;11488;15218;15281;16011	25	12	13	691720000	318990000	372730000	16140000	7265900	8874600	0.0183	0.0188%	0.0177%	1.16847	0.22462
O54931	AKAP2_MOUSE	Pakap	PALM2-AKAP2 fusion protein OS=Mus musculus OX=10090 GN=Pakap PE=1 SV=4	120.791	1089			203.18	21.2	14.5	19.5	21.2	16	9	14	16	9	14	890;1348;1633;1741;1821;3132;5338;5805;7618;8128;8129;9802;11225;13059;13185;13630	31	12	19	1472300000	628260000	844030000	13577000	6142600	7434500	0.0154	0.0159%	0.0149%	1.34344	0.425933
Q8VEK3	HNRPU_MOUSE	Hnrnpu	Heterogeneous nuclear ribonucleoprotein U OS=Mus musculus OX=10090 GN=Hnrnpu PE=1 SV=1	87.918	800			66.837	23.4	21.1	19.1	23.4	16	14	13	16	14	13	2061;5626;5627;8674;9003;9131;9371;9894;10107;10368;10405;10702;10914;12968;15228;16010	41	21	20	1867300000	799830000	1067400000	33814000	14560000	19253000	0.0382	0.0377%	0.0385%	1.33453	0.416336
O88844	IDHC_MOUSE	Idh1	Isocitrate dehydrogenase [NADP] cytoplasmic OS=Mus musculus OX=10090 GN=Idh1 PE=1 SV=2	46.674	414			63.832	46.9	36.7	44	44.7	16	12	14	15	11	13	591;1208;4254;5360;5613;6493;6811;7928;8464;9782;10451;12171;12413;14146;14487;15395	34	16	18	1719000000	764380000	954660000	46262000	20301000	25960000	0.0523	0.0526%	0.0519%	1.24893	0.320697
Q9CY58	SERB1_MOUSE	Serbp1	SERPINE1 mRNA-binding protein 1 OS=Mus musculus OX=10090 GN=Serbp1 PE=1 SV=2	44.714	407			166.33	45	35.1	41.8	45	16	13	15	16	13	15	596;2597;2837;2838;3456;4080;4800;4973;7464;7475;10942;11953;12029;12186;12484;14471	43	21	22	3986800000	1850200000	2136600000	122240000	56815000	65420000	0.1383	0.1473%	0.1308%	1.15479	0.207636
P06151	LDHA_MOUSE	Ldha	L-lactate dehydrogenase A chain OS=Mus musculus OX=10090 GN=Ldha PE=1 SV=3	36.499	332	P00342;P16125	Ldhc;Ldhb	56.204	41.6	32.8	38.6	41.6	16	12	14	16	12	14	1951;1952;2230;4231;4820;7546;8550;8981;9703;10832;11800;12038;12624;14676;14723;15353	34	16	18	4778200000	1870500000	2907700000	188040000	75090000	112950000	0.2127	0.1947%	0.2258%	1.5545	0.636454
P54071	IDHP_MOUSE	Idh2	Isocitrate dehydrogenase [NADP], mitochondrial OS=Mus musculus OX=10090 GN=Idh2 PE=1 SV=3	50.906	452			49.14	36.3	31.6	32.3	34.3	16	14	13	15	13	12	1207;1441;1835;1959;2239;4253;6516;8406;8463;8947;9686;10451;13629;14388;14489;15792	35	17	18	2179800000	903370000	1276500000	40337000	14118000	26219000	0.0456	0.0366%	0.0524%	1.41304	0.498805
P37913	DNLI1_MOUSE	Lig1	DNA ligase 1 OS=Mus musculus OX=10090 GN=Lig1 PE=1 SV=2	102.29	916			55.731	21.6	15.8	17.7	21.6	16	12	13	16	12	13	1430;2354;2912;6139;6467;8309;8330;10707;10708;11567;12436;12779;13666;13667;13809;15092	31	15	16	708770000	261750000	447020000	8473800	2849100	5624600	0.0096	0.0074%	0.0112%	1.70781	0.77215	+
P62259	1433E_MOUSE	Ywhae	14-3-3 protein epsilon OS=Mus musculus OX=10090 GN=Ywhae PE=1 SV=1	29.174	255			101.62	62.4	59.2	59.2	55.3	16	15	15	14	13	13	35;93;2151;2327;2529;5818;6474;7195;7584;9900;10549;11528;14306;15735;15911;15912	43	18	25	6392500000	1964500000	4427900000	349870000	108340000	241530000	0.3958	0.2809%	0.4828%	2.25396	1.17246
Q8BQ30	PPR18_MOUSE	Ppp1r18	Phostensin OS=Mus musculus OX=10090 GN=Ppp1r18 PE=1 SV=1	65.63	594			45.258	36	36	26.8	36	16	16	13	16	16	13	452;695;1036;1437;3939;5888;9233;9465;9480;9490;9697;11682;12019;13292;14126;16031	32	18	14	1356800000	622580000	734180000	21834000	9329800	12504000	0.0247	0.0242%	0.025%	1.17925	0.237875	+
Q62167	DDX3X_MOUSE	Ddx3x	ATP-dependent RNA helicase DDX3X OS=Mus musculus OX=10090 GN=Ddx3x PE=1 SV=3	73.101	662	P16381;Q62095	D1Pas1;Ddx3y	66.477	27	16.9	24	25.4	16	10	14	15	9	13	1904;2034;2257;3190;5112;5668;6011;7026;8067;10054;11198;11828;12290;12799;12955;15890	23	9	14	1116700000	261900000	854830000	17145000	3494900	13650000	0.0194	0.0091%	0.0273%	3.26396	1.70662
P62960	YBOX1_MOUSE	Ybx1	Y-box-binding protein 1 OS=Mus musculus OX=10090 GN=Ybx1 PE=1 SV=3	35.73	322	Q9Z2C8	Ybx2	300.45	68	68	67.1	55.6	16	14	13	11	10	9	21;2704;2705;2741;4414;4676;10330;10413;10414;10887;10888;11966;11967;12943;12944;13156	45	24	21	13880000000	6511700000	7368100000	353360000	172430000	180930000	0.3997	0.447%	0.3617%	1.13152	0.178258
P11983	TCPA_MOUSE	Tcp1	T-complex protein 1 subunit alpha OS=Mus musculus OX=10090 GN=Tcp1 PE=1 SV=3	60.449	556			98.352	38.5	29.3	29.9	38.5	16	13	12	16	13	12	356;3592;4050;5756;6130;6534;8337;8682;10094;11074;12616;12892;12956;14012;15887;16032	27	13	14	1176400000	451730000	724620000	27353000	9629000	17724000	0.0309	0.025%	0.0354%	1.6041	0.681764
Q569Z6	TR150_MOUSE	Thrap3	Thyroid hormone receptor-associated protein 3 OS=Mus musculus OX=10090 GN=Thrap3 PE=1 SV=1	108.178	951			74.864	19.1	18.4	17.8	19.1	16	15	15	15	14	14	237;2768;2990;3635;5408;7143;7230;9865;9923;9924;11008;12808;12824;12931;12959;15901	44	23	21	2631200000	1133300000	1497900000	20561000	9975700	10586000	0.0233	0.0259%	0.0212%	1.32172	0.402411
P16858	G3P_MOUSE	Gapdh	Glyceraldehyde-3-phosphate dehydrogenase OS=Mus musculus OX=10090 GN=Gapdh PE=1 SV=2	35.81	333	Q64467	Gapdhs	193.92	67.6	59.2	67.6	67.6	16	14	16	16	14	16	4667;5050;7066;8030;8493;9560;9709;12008;14659;14726;14731;14746;15136;15416;15417;15597	75	35	40	16823000000	7091500000	9731500000	418860000	173580000	245280000	0.4738	0.45%	0.4903%	1.37228	0.456571
P80316	TCPE_MOUSE	Cct5	T-complex protein 1 subunit epsilon OS=Mus musculus OX=10090 GN=Cct5 PE=1 SV=1	59.624	541			134.87	37.5	25.5	35.5	37.5	16	10	15	16	10	15	1183;1738;3712;5435;5543;5796;6047;6067;8926;10108;10935;11508;11608;14047;14965;15684	32	12	20	2518100000	1029900000	1488200000	52402000	22597000	29805000	0.0593	0.0586%	0.0596%	1.44499	0.531064
P68368	TBA4A_MOUSE	Tuba4a	Tubulin alpha-4A chain OS=Mus musculus OX=10090 GN=Tuba4a PE=1 SV=1	49.924	448			5.3417	48.9	46.9	48.9	3.3	16	15	16	1	1	1	394;1291;1319;1409;2691;2718;4073;4077;6384;7894;8490;9514;10500;11415;12450;14628	2	1	1	482660000	174880000	307770000	20985000	7603500	13382000	0.0237	0.0197%	0.0267%	1.75989	0.815487
Q8BKI2	TNR6B_MOUSE	Tnrc6b	Trinucleotide repeat-containing gene 6B protein OS=Mus musculus OX=10090 GN=Tnrc6b PE=1 SV=2	191.963	1810			180.64	13.8	11.7	11.6	13.8	16	13	13	16	13	13	1609;2356;4698;4955;5318;6333;7266;9959;10724;10835;11139;11226;12136;12372;12715;13852	29	15	14	435480000	188030000	247450000	4266100	1658900	2607200	0.0048	0.0043%	0.0052%	1.31601	0.396174
P35564	CALX_MOUSE	Canx	Calnexin OS=Mus musculus OX=10090 GN=Canx PE=1 SV=1	67.278	591			109.62	27.9	27.7	25.4	27.9	16	15	14	16	15	14	950;1635;5433;6050;6755;7344;8362;10984;11365;11850;13279;13357;15407;15408;15589;15737	37	18	19	3411400000	1499100000	1912300000	60428000	29022000	31406000	0.0684	0.0752%	0.0628%	1.27563	0.351212	+
Q80YR5	SAFB2_MOUSE	Safb2	Scaffold attachment factor B2 OS=Mus musculus OX=10090 GN=Safb2 PE=1 SV=2	111.838	991			51.728	19.3	13	16	11.3	16	10	14	10	6	8	200;943;1492;1857;2208;2818;2819;3165;4022;6542;7859;9943;10777;12235;12236;15342	16	7	9	407110000	121530000	285580000	4401600	972410	3429200	0.005	0.0025%	0.0069%	2.34987	1.23258
P05064	ALDOA_MOUSE	Aldoa	Fructose-bisphosphate aldolase A OS=Mus musculus OX=10090 GN=Aldoa PE=1 SV=2	39.356	364	P05063;Q91Y97	Aldoc;Aldob	108.21	56.3	54.9	42.3	56.3	15	14	11	15	14	11	144;609;775;4512;5047;5598;6332;9309;9310;10937;10957;11442;14783;15045;16122	32	17	15	2103100000	900180000	1202900000	76929000	32855000	44074000	0.087	0.0852%	0.0881%	1.33629	0.418231
Q8BKC5	IPO5_MOUSE	Ipo5	Importin-5 OS=Mus musculus OX=10090 GN=Ipo5 PE=1 SV=3	123.591	1097			63.959	18.7	11.9	16.5	18.7	15	10	13	15	10	13	540;1192;2992;6298;6962;8851;8930;9720;10534;11507;12216;12684;14685;15224;15973	26	12	14	846900000	297170000	549720000	9907200	3430800	6476400	0.0112	0.0089%	0.0129%	1.84985	0.887408
Q08288	LYAR_MOUSE	Lyar	Cell growth-regulating nucleolar protein OS=Mus musculus OX=10090 GN=Lyar PE=1 SV=2	43.736	388			177.09	44.3	43.8	41.8	44.3	15	12	13	15	12	13	985;3296;3326;4454;7166;7466;7467;9044;9045;10043;10675;10676;11090;14678;14693	34	17	17	3380200000	1699100000	1681100000	47121000	25997000	21124000	0.0533	0.0674%	0.0422%	0.989406	-0.0153652
Q61210	ARHG1_MOUSE	Arhgef1	Rho guanine nucleotide exchange factor 1 OS=Mus musculus OX=10090 GN=Arhgef1 PE=1 SV=2	102.804	920			53.796	22.8	18.3	21.7	22.8	15	11	14	15	11	14	362;906;3065;3415;4243;5217;7152;8841;11196;11320;12030;14004;14162;14452;15145	27	11	16	884200000	334840000	549350000	8547900	3730300	4817700	0.0097	0.0097%	0.0096%	1.64063	0.714254
Q8R081	HNRPL_MOUSE	Hnrnpl	Heterogeneous nuclear ribonucleoprotein L OS=Mus musculus OX=10090 GN=Hnrnpl PE=1 SV=2	63.964	586			97.964	38.6	38.6	35.5	38.6	15	15	14	15	15	14	570;7457;8569;10326;10412;10650;11557;12114;12481;13021;13460;13461;13888;14580;15845	40	20	20	2505200000	949580000	1555600000	29159000	12808000	16351000	0.033	0.0332%	0.0327%	1.6382	0.71211
Q5F2E7	NUFP2_MOUSE	Nufip2	FMR1-interacting protein NUFIP2 OS=Mus musculus OX=10090 GN=Nufip2 PE=1 SV=1	75.657	692			90.026	36.3	33.8	28.9	36.3	15	13	12	15	13	12	2487;2737;3434;4672;6488;9484;10329;11254;11902;12658;13595;14060;14196;14907;14992	38	20	18	2179000000	957850000	1221200000	29795000	13271000	16524000	0.0337	0.0344%	0.033%	1.27494	0.350428
Q9WVE8	PACN2_MOUSE	Pacsin2	Protein kinase C and casein kinase substrate in neurons protein 2 OS=Mus musculus OX=10090 GN=Pacsin2 PE=1 SV=1	55.833	486			79.514	32.5	27.8	32.5	32.5	15	11	15	15	11	15	17;188;189;405;827;867;1131;1393;1402;3923;5399;5806;6190;7949;15227	33	14	19	3778500000	1321000000	2457500000	117360000	38936000	78423000	0.1328	0.1009%	0.1568%	1.86033	0.895561
Q91VI7	RINI_MOUSE	Rnh1	Ribonuclease inhibitor OS=Mus musculus OX=10090 GN=Rnh1 PE=1 SV=1	49.816	456			201.41	43	40.4	38.2	43	15	13	14	15	13	14	642;784;1134;1460;1881;2265;3278;3384;3411;6536;7867;12516;12591;13863;15672	39	19	20	5779800000	2616700000	3163200000	151330000	67248000	84082000	0.1712	0.1743%	0.1681%	1.20885	0.273636
Q922K7	NOP2_MOUSE	Nop2	28S rRNA (cytosine-C(5))-methyltransferase OS=Mus musculus OX=10090 GN=Nop2 PE=1 SV=1	86.752	793			41.247	28	21.7	24.1	28	15	10	14	15	10	14	964;1969;2546;3319;4316;4514;4515;5309;5310;5559;6791;8339;10773;11609;14080	29	12	17	599970000	201360000	398610000	9901100	3523300	6377800	0.0112	0.0091%	0.0127%	1.97959	0.985201
P62192	PRS4_MOUSE	Psmc1	26S proteasome regulatory subunit 4 OS=Mus musculus OX=10090 GN=Psmc1 PE=1 SV=1	49.184	440			132.45	45.2	40.9	45.2	45.2	15	13	15	15	13	15	931;1284;3750;6216;6255;6294;6499;7322;7522;7637;10204;13844;14286;14666;15434	41	19	22	5557300000	2042500000	3514800000	95995000	36330000	59665000	0.1086	0.0942%	0.1193%	1.72083	0.783107
P25206	MCM3_MOUSE	Mcm3	DNA replication licensing factor MCM3 OS=Mus musculus OX=10090 GN=Mcm3 PE=1 SV=2	91.546	812			86.38	27.5	23	20.8	27.5	15	12	12	15	12	12	66;549;1744;1817;1873;2814;3085;3288;4759;5443;6442;8511;13146;13291;13924	27	13	14	617930000	313230000	304690000	9296300	4014700	5281600	0.0105	0.0104%	0.0106%	0.972736	-0.0398802
Q9DBE9	SPB1_MOUSE	Ftsj3	pre-rRNA 2'-O-ribose RNA methyltransferase FTSJ3 OS=Mus musculus OX=10090 GN=Ftsj3 PE=1 SV=1	95.532	838			78.074	24.6	17.5	21.8	24.6	15	8	13	15	8	13	213;250;1093;1346;1749;2017;3622;3784;4567;6545;7136;11358;12603;14078;15705	22	8	14	1270500000	586340000	684110000	22573000	9424600	13148000	0.0255	0.0244%	0.0263%	1.16675	0.222491
Q8CH18	CCAR1_MOUSE	Ccar1	Cell division cycle and apoptosis regulator protein 1 OS=Mus musculus OX=10090 GN=Ccar1 PE=1 SV=1	132.06	1146			53.174	19.5	16.9	14.5	19.5	15	14	11	15	14	11	435;1740;3020;5085;6846;7432;8352;8767;9235;9544;10585;12608;14969;14998;15885	35	19	16	1212500000	540760000	671770000	16201000	7386700	8814300	0.0183	0.0191%	0.0176%	1.24227	0.312979
Q61753	SERA_MOUSE	Phgdh	D-3-phosphoglycerate dehydrogenase OS=Mus musculus OX=10090 GN=Phgdh PE=1 SV=3	56.585	533			72.304	31.3	27.6	30.2	31.3	15	12	14	15	12	14	334;468;802;2794;4353;4947;5483;6630;7339;10162;10272;11055;13745;14874;15303	27	12	15	3105600000	1272200000	1833300000	114710000	45345000	69361000	0.1298	0.1176%	0.1386%	1.44105	0.527117
Q61554	FBN1_MOUSE	Fbn1	Fibrillin-1 OS=Mus musculus OX=10090 GN=Fbn1 PE=1 SV=2	312.298	2873	Q61555	Fbn2	31.682	5.7	4.2	5.1	5.7	15	11	14	15	11	14	1478;1498;2979;4893;4904;4918;5459;5639;6561;6818;7516;13620;15731;15741;15946	30	13	17	824870000	331720000	493150000	4597700	1846300	2751500	0.0052	0.0048%	0.0055%	1.48665	0.572061
Q3UJB9	EDC4_MOUSE	Edc4	Enhancer of mRNA-decapping protein 4 OS=Mus musculus OX=10090 GN=Edc4 PE=1 SV=2	152.484	1406			180.53	20	14.8	20	20	15	11	15	15	11	15	1083;3170;3776;3889;4970;5231;5972;7846;8333;9222;9528;11261;12542;12604;12772	28	12	16	1442500000	545100000	897430000	15932000	6345300	9586700	0.018	0.0164%	0.0192%	1.64636	0.719278
O88811	STAM2_MOUSE	Stam2	Signal transducing adapter molecule 2 OS=Mus musculus OX=10090 GN=Stam2 PE=1 SV=1	57.454	523			98.274	37.1	27.7	35.4	33.5	15	10	14	13	8	13	526;761;821;1681;5477;5478;5740;5940;6283;9008;9730;10971;12231;12704;14812	25	10	15	1167800000	405010000	762770000	36443000	12297000	24146000	0.0412	0.0319%	0.0483%	1.88334	0.913291
Q7TMY8	HUWE1_MOUSE	Huwe1	E3 ubiquitin-protein ligase HUWE1 OS=Mus musculus OX=10090 GN=Huwe1 PE=1 SV=5	482.635	4377			97.29	6.6	5.2	5.6	6.6	15	13	13	15	13	13	2268;3184;3713;5662;7052;8163;8586;8712;8845;8868;12075;12117;15098;15100;15101	34	16	18	1391100000	579780000	811280000	4030800	1762200	2268600	0.0046	0.0046%	0.0045%	1.39929	0.484694
Q80UG5	SEPT9_MOUSE	Septin9	Septin-9 OS=Mus musculus OX=10090 GN=Septin9 PE=1 SV=1	65.575	583			50.147	31.2	18.2	29.8	31.2	15	9	14	15	9	14	1894;4427;6736;6947;9660;10677;11016;11242;11994;12004;12280;13091;13437;15459;15966	27	11	16	987210000	416360000	570840000	21231000	8902400	12329000	0.024	0.0231%	0.0246%	1.37103	0.455255
P52293	IMA1_MOUSE	Kpna2	Importin subunit alpha-1 OS=Mus musculus OX=10090 GN=Kpna2 PE=1 SV=2	57.928	529			64.375	36.5	32.9	36.3	36.5	15	14	14	15	14	14	537;1132;2668;3153;4609;5057;5599;6261;7296;8693;9434;10486;10628;10850;14698	29	15	14	1983600000	882820000	1100800000	67981000	30439000	37542000	0.0769	0.0789%	0.075%	1.24691	0.318361
Q9D819	IPYR_MOUSE	Ppa1	Inorganic pyrophosphatase OS=Mus musculus OX=10090 GN=Ppa1 PE=1 SV=1	32.667	289			70.05	59.9	55.4	54.3	59.9	15	14	12	15	14	12	82;1682;2417;5069;5394;5395;5642;8558;9951;10478;14689;14690;14852;15080;16127	35	18	17	4325600000	2123700000	2202000000	127400000	62758000	64640000	0.1441	0.1627%	0.1292%	1.03687	0.0522345
Q60854	SPB6_MOUSE	Serpinb6	Serpin B6 OS=Mus musculus OX=10090 GN=Serpinb6 PE=1 SV=1	42.599	378			136.68	56.1	39.2	56.1	56.1	15	10	15	15	10	15	393;1496;3931;4227;4261;4630;5498;7907;8302;9920;10214;10339;11281;13347;13585	30	12	18	1872500000	651770000	1220700000	78455000	27046000	51409000	0.0887	0.0701%	0.1028%	1.8729	0.905274
Q99KN9	EPN4_MOUSE	Clint1	Clathrin interactor 1 OS=Mus musculus OX=10090 GN=Clint1 PE=1 SV=2	68.513	631			175.03	27.7	27.7	27.4	27.7	15	14	14	15	14	14	1148;1946;2662;3404;3405;4798;5779;6370;11121;12046;12489;12538;12539;13626;16143	46	23	23	8854900000	3664100000	5190800000	142850000	59124000	83724000	0.1616	0.1533%	0.1674%	1.41666	0.502498
P62334	PRS10_MOUSE	Psmc6	26S proteasome regulatory subunit 10B OS=Mus musculus OX=10090 GN=Psmc6 PE=1 SV=1	44.173	389			112.12	49.1	49.1	49.1	49.1	15	15	15	15	15	15	159;766;1816;3437;3881;3913;4740;5739;6388;7334;9380;10793;13781;14321;14626	51	28	23	5906400000	2737700000	3168600000	190340000	86812000	103530000	0.2153	0.2251%	0.2069%	1.15739	0.210881
P42567	EPS15_MOUSE	Eps15	Epidermal growth factor receptor substrate 15 OS=Mus musculus OX=10090 GN=Eps15 PE=1 SV=1	98.471	897			77.608	25.8	20.5	21.3	25.8	15	12	12	15	12	12	261;1000;1001;1432;2219;3204;9284;10468;11157;11649;12349;13005;14788;15042;15729	24	12	12	654600000	320500000	334100000	13597000	6819100	6777400	0.0154	0.0177%	0.0135%	1.04243	0.0599556	+
Q61316	HSP74_MOUSE	Hspa4	Heat shock 70 kDa protein 4 OS=Mus musculus OX=10090 GN=Hspa4 PE=1 SV=1	94.133	841			47.043	24.7	13.1	22.7	22.8	14	8	12	13	7	11	425;2890;3391;4608;5665;7986;8131;8918;10296;10480;11130;11686;12735;13103	20	8	12	374550000	123670000	250880000	4882900	1782900	3100000	0.0055	0.0046%	0.0062%	2.02862	1.0205
P14148	RL7_MOUSE	Rpl7	Large ribosomal subunit protein uL30 OS=Mus musculus OX=10090 GN=Rpl7 PE=1 SV=2	31.42	270	Q80YV3	Trrap	30.437	44.8	44.8	40.4	44.8	14	13	11	14	13	11	440;1117;2634;6077;7025;7153;7355;7612;7712;9933;13178;14098;14360;14930	26	14	12	1996400000	690560000	1305800000	47375000	20812000	26563000	0.0536	0.054%	0.0531%	1.89093	0.919095
Q6A068	CDC5L_MOUSE	Cdc5l	Cell division cycle 5-like protein OS=Mus musculus OX=10090 GN=Cdc5l PE=1 SV=2	92.19	802			88.64	27.7	21.2	27.7	27.7	14	10	14	14	10	14	3021;3442;3671;4950;5520;6631;7667;8290;8972;9719;10314;10810;11451;15701	24	10	14	867730000	332360000	535380000	12127000	4439100	7687500	0.0137	0.0115%	0.0154%	1.61084	0.687816
P47738	ALDH2_MOUSE	Aldh2	Aldehyde dehydrogenase, mitochondrial OS=Mus musculus OX=10090 GN=Aldh2 PE=1 SV=1	56.538	519	P24549;O35945;Q9JHW9;Q62148;Q9CZS1	Aldh1a1;Aldh1a7;Aldh1a3;Aldh1a2;Aldh1b1	104.14	38	30.3	32.8	38	14	12	12	14	12	12	39;2777;3258;5628;7569;8305;13470;13533;13660;14295;14300;15345;15432;15834	25	13	12	1433300000	695680000	737630000	49249000	22374000	26875000	0.0557	0.058%	0.0537%	1.0603	0.0844735	+
P46061	RAGP1_MOUSE	Rangap1	Ran GTPase-activating protein 1 OS=Mus musculus OX=10090 GN=Rangap1 PE=1 SV=2	63.531	589			62.694	25.8	16.3	24.6	25.8	14	9	13	14	9	13	557;1522;1523;3032;3341;5863;8018;8733;11145;13341;13991;14743;15294;15474	25	10	15	895130000	276270000	618860000	26199000	8371900	17828000	0.0296	0.0217%	0.0356%	2.24006	1.16353
Q99MR6	SRRT_MOUSE	Srrt	Serrate RNA effector molecule homolog OS=Mus musculus OX=10090 GN=Srrt PE=1 SV=1	100.452	875			57.741	21	17.1	16.1	21	14	10	11	14	10	11	2876;3859;4614;5615;6565;6898;7033;8317;8450;8778;10428;11624;13972;15617	24	11	13	1244800000	582190000	662580000	16004000	8244700	7759700	0.0181	0.0214%	0.0155%	1.13808	0.186605
Q99LI8	HGS_MOUSE	Hgs	Hepatocyte growth factor-regulated tyrosine kinase substrate OS=Mus musculus OX=10090 GN=Hgs PE=1 SV=2	86.015	775			64.739	16.6	15.2	16.6	16.6	14	13	13	14	13	13	763;3668;7528;9861;10646;11203;11851;11852;11943;14380;14476;15013;15169;15468	30	16	14	913380000	394090000	519290000	23508000	9500000	14008000	0.0266	0.0246%	0.028%	1.31769	0.398015
Q6NZJ6	IF4G1_MOUSE	Eif4g1	Eukaryotic translation initiation factor 4 gamma 1 OS=Mus musculus OX=10090 GN=Eif4g1 PE=1 SV=1	176.077	1600			39.452	11.1	8.2	10.1	10	14	10	13	12	8	11	543;1885;2672;3426;4229;4354;4485;4959;5536;7603;8270;9608;9921;13327	29	11	18	693970000	238910000	455070000	8322000	2962300	5359700	0.0094	0.0077%	0.0107%	1.90478	0.929621	+
Q9DBR1	XRN2_MOUSE	Xrn2	5'-3' exoribonuclease 2 OS=Mus musculus OX=10090 GN=Xrn2 PE=1 SV=1	108.687	951			51.546	18.5	14.5	16.6	18.5	14	9	13	14	9	13	62;2097;2098;2191;5565;7479;8886;9807;10589;10732;10750;13155;13560;15724	22	9	13	667800000	222270000	445530000	9815200	3146600	6668600	0.0111	0.0082%	0.0133%	2.00445	1.00321
Q00547	HMMR_MOUSE	Hmmr	Hyaluronan mediated motility receptor OS=Mus musculus OX=10090 GN=Hmmr PE=1 SV=4	91.785	794			120.89	27.3	21.4	20.4	27.3	14	10	11	14	10	11	311;779;2455;2456;3099;3373;4367;5769;7733;7927;11084;13092;13147;14048	24	11	13	371090000	151970000	219120000	4410100	1840700	2569500	0.005	0.0048%	0.0051%	1.44186	0.527935
Q8R550	SH3K1_MOUSE	Sh3kbp1	SH3 domain-containing kinase-binding protein 1 OS=Mus musculus OX=10090 GN=Sh3kbp1 PE=1 SV=1	78.17	709			47.088	27.5	23.4	23.3	27.5	14	12	11	14	12	11	1171;3381;5524;5528;6152;6153;6757;7922;9251;9963;11448;11965;14210;14716	26	13	13	1321700000	604550000	717130000	22278000	9909400	12369000	0.0252	0.0257%	0.0247%	1.18622	0.246373
Q8VEJ9	VPS4A_MOUSE	Vps4a	Vacuolar protein sorting-associated protein 4A OS=Mus musculus OX=10090 GN=Vps4a PE=1 SV=1	48.907	437	Q8BPY9	Fignl1	42.177	41.4	35.5	35.2	36.8	14	11	11	12	10	10	513;1289;2303;4408;5051;7109;7562;8376;8671;9185;9844;10518;12508;15632	26	13	13	756300000	300890000	455410000	13209000	5834900	7373800	0.0149	0.0151%	0.0147%	1.51354	0.59793
Q8R1F1	NIBA2_MOUSE	Niban2	Protein Niban 2 OS=Mus musculus OX=10090 GN=Niban2 PE=1 SV=2	84.819	749			113.5	29.6	28.3	28.7	29.6	14	13	13	14	13	13	1299;3610;3947;4090;4430;4510;4632;5704;6428;6647;9477;11810;13389;14961	35	18	17	1378100000	584840000	793270000	15623000	7786500	7836300	0.0177	0.0202%	0.0157%	1.35639	0.43977
Q9DAW9	CNN3_MOUSE	Cnn3	Calponin-3 OS=Mus musculus OX=10090 GN=Cnn3 PE=1 SV=1	36.429	330			65.076	58.8	55.5	55.2	55.5	14	13	13	13	13	12	457;1439;1758;4000;4711;4890;5248;5344;7609;9589;10166;10955;15016;15751	52	24	28	5178900000	1913700000	3265200000	198240000	74925000	123310000	0.2242	0.1942%	0.2465%	1.70622	0.770807
Q9Z1X4	ILF3_MOUSE	Ilf3	Interleukin enhancer-binding factor 3 OS=Mus musculus OX=10090 GN=Ilf3 PE=1 SV=2	96.021	898	Q91WM1	Strbp	52.399	25.4	20.3	17.6	25.4	14	12	10	14	12	10	1401;3533;5635;5970;6310;7661;8177;8178;8491;10663;14279;14786;14926;15774	23	12	11	720470000	310410000	410070000	8556700	3760100	4796500	0.0097	0.0097%	0.0096%	1.32106	0.401695
Q62036	CP131_MOUSE	Cep131	Centrosomal protein of 131 kDa OS=Mus musculus OX=10090 GN=Cep131 PE=1 SV=2	120.313	1060			42.638	17.3	15	17.3	17.3	14	12	14	14	12	14	698;1123;1236;1944;3704;5099;5397;5834;8255;9360;11648;11656;11835;14344	26	12	14	381820000	157380000	224430000	4430700	1881400	2549300	0.005	0.0049%	0.0051%	1.42604	0.512013
P30999	CTND1_MOUSE	Ctnnd1	Catenin delta-1 OS=Mus musculus OX=10090 GN=Ctnnd1 PE=1 SV=2	104.925	938			28.602	19.1	16.3	17.9	19.1	14	11	13	14	11	13	774;4221;4585;5060;5669;6033;8963;9715;11143;12125;12323;12523;12911;15269	34	14	20	619760000	262450000	357320000	8298000	3450800	4847200	0.0094	0.0089%	0.0097%	1.36148	0.445174
Q8BTS4	NUP54_MOUSE	Nup54	Nuclear pore complex protein Nup54 OS=Mus musculus OX=10090 GN=Nup54 PE=1 SV=1	55.732	510			75.065	35.7	29.6	35.7	35.7	14	11	14	14	11	14	7898;8475;9669;11446;12373;12903;13452;13789;13800;14851;15076;15182;15636;16179	27	13	14	1511900000	718210000	793650000	37864000	15708000	22156000	0.0428	0.0407%	0.0443%	1.10504	0.144097
Q9CYA6	ZCHC8_MOUSE	Zcchc8	Zinc finger CCHC domain-containing protein 8 OS=Mus musculus OX=10090 GN=Zcchc8 PE=1 SV=3	78.026	709			145.85	33	18.5	26.2	33	14	8	11	14	8	11	2414;3991;4051;4263;5492;6144;8315;10859;10900;11007;11824;12634;14023;16058	24	10	14	960020000	329360000	630660000	14274000	4833600	9440400	0.0161	0.0125%	0.0189%	1.9148	0.937197
Q76MZ3	2AAA_MOUSE	Ppp2r1a	Serine/threonine-protein phosphatase 2A 65 kDa regulatory subunit A alpha isoform OS=Mus musculus OX=10090 GN=Ppp2r1a PE=1 SV=3	65.323	589			74.615	30.1	25	30.1	25	14	10	14	11	8	11	562;3417;3963;5852;6359;7430;8969;9503;9616;12056;12207;13388;14791;14825	26	11	15	2031300000	726360000	1304900000	38791000	14436000	24355000	0.0439	0.0374%	0.0487%	1.79649	0.845183
Q80TH2	ERBIN_MOUSE	Erbin	Erbin OS=Mus musculus OX=10090 GN=Erbin PE=1 SV=3	157.248	1402			77.777	15.8	13.3	14.8	15.8	14	12	13	14	12	13	111;5741;6134;7098;9048;9217;9556;9735;9786;10144;11698;12086;12394;15021	27	13	14	527150000	189820000	337330000	4914000	1597900	3316100	0.0056	0.0041%	0.0066%	1.7771	0.829529
P58771	TPM1_MOUSE	Tpm1	Tropomyosin alpha-1 chain OS=Mus musculus OX=10090 GN=Tpm1 PE=1 SV=1	32.681	284			36.778	38.4	34.5	38.4	14.4	14	11	14	4	3	4	997;1205;2713;5468;5469;6830;6831;7170;7817;9701;9702;11392;11904;16096	8	3	5	1659400000	729830000	929570000	59490000	26994000	32495000	0.0673	0.07%	0.065%	1.27368	0.349003
Q8K2T8	PAF1_MOUSE	Paf1	RNA polymerase II-associated factor 1 homolog OS=Mus musculus OX=10090 GN=Paf1 PE=1 SV=1	60.518	535			75.17	34.2	30.7	31.8	34.2	14	12	12	14	12	12	478;2211;2379;2908;4247;5243;5690;6164;7567;8647;13490;15366;15467;15832	28	15	13	968620000	503670000	464940000	24060000	10776000	13284000	0.0272	0.0279%	0.0266%	0.923104	-0.115434
Q9JHJ0	TMOD3_MOUSE	Tmod3	Tropomodulin-3 OS=Mus musculus OX=10090 GN=Tmod3 PE=1 SV=1	39.503	352	Q9JKK7	Tmod2	65.032	44.6	44.6	39.8	42.3	14	14	12	13	13	11	2008;2137;2254;4209;4413;6627;6628;8857;9681;10059;10460;11409;11612;12727	33	17	16	3120700000	1719400000	1401400000	102280000	57545000	44735000	0.1157	0.1492%	0.0894%	0.815052	-0.295036
P70333	HNRH2_MOUSE	Hnrnph2	Heterogeneous nuclear ribonucleoprotein H2 OS=Mus musculus OX=10090 GN=Hnrnph2 PE=1 SV=1	49.28	449			65.1	43.7	43.7	43.7	23.8	14	14	14	6	6	6	1219;2058;2965;4729;5183;5193;5984;11006;12747;13070;14670;15326;15810;16139	20	11	9	1306500000	618920000	687590000	29342000	13250000	16092000	0.0332	0.0343%	0.0322%	1.11095	0.151796
P17918	PCNA_MOUSE	Pcna	Proliferating cell nuclear antigen OS=Mus musculus OX=10090 GN=Pcna PE=1 SV=2	28.785	261			183.75	72.4	69.3	72.4	72.4	14	13	14	14	13	14	218;1248;1433;2079;4486;6049;8480;8894;9482;10136;10491;12204;15957;16180	49	24	25	10001000000	4559900000	5441300000	360810000	158670000	202140000	0.4081	0.4113%	0.404%	1.19329	0.254949
Q9CQN1	TRAP1_MOUSE	Trap1	Heat shock protein 75 kDa, mitochondrial OS=Mus musculus OX=10090 GN=Trap1 PE=1 SV=1	80.209	706			34.755	30.5	15	28.8	30.5	14	8	13	14	8	13	363;1009;1874;3291;3323;4097;6718;7291;7955;8615;8939;9654;12027;15782	21	8	13	483730000	171010000	312720000	6540800	3015400	3525400	0.0074	0.0078%	0.007%	1.82866	0.870791
Q8K1N2	PHLB2_MOUSE	Phldb2	Pleckstrin homology-like domain family B member 2 OS=Mus musculus OX=10090 GN=Phldb2 PE=1 SV=2	141.486	1249			56.795	15.5	9.8	13.6	15.5	14	9	12	14	9	12	1621;3118;3200;5721;7290;7874;9396;10075;11400;12377;13349;13893;13955;16080	23	10	13	679380000	280140000	399240000	3429900	1453800	1976100	0.0039	0.0038%	0.0039%	1.42514	0.511108
Q9QZD9	EIF3I_MOUSE	Eif3i	Eukaryotic translation initiation factor 3 subunit I OS=Mus musculus OX=10090 GN=Eif3i PE=1 SV=1	36.461	325			53.966	62.5	55.7	48	62.5	14	12	10	14	12	10	2130;2178;2195;2911;4148;4994;6992;8123;10044;11323;11514;12330;13260;13473	29	16	13	1985700000	926760000	1058900000	33128000	14026000	19102000	0.0375	0.0364%	0.0382%	1.14258	0.192299
Q3UM45	PP1R7_MOUSE	Ppp1r7	Protein phosphatase 1 regulatory subunit 7 OS=Mus musculus OX=10090 GN=Ppp1r7 PE=1 SV=2	41.292	361			170.18	51.8	39.3	43.8	51.8	14	10	12	14	10	12	1531;3199;3424;4678;4686;5744;6225;6226;6240;9258;9597;11296;12549;14995	28	14	14	1484600000	653020000	831580000	65728000	28922000	36806000	0.0744	0.075%	0.0736%	1.27344	0.348728
Q5PSV9	MDC1_MOUSE	Mdc1	Mediator of DNA damage checkpoint protein 1 OS=Mus musculus OX=10090 GN=Mdc1 PE=1 SV=1	184.67	1707			32.278	13.4	13.4	11.5	13.4	14	14	11	14	14	11	1049;1995;2432;3628;5038;5059;5367;11274;12614;12906;13296;13903;14244;14879	25	14	11	357800000	210750000	147050000	3185200	2004000	1181200	0.0036	0.0052%	0.0024%	0.697746	-0.519226
P21107	TPM3_MOUSE	Tpm3	Tropomyosin alpha-3 chain OS=Mus musculus OX=10090 GN=Tpm3 PE=1 SV=3	32.994	285			82.025	40.7	33.7	40.7	21.8	14	11	14	6	5	6	16;561;2713;5468;5469;6830;6831;7438;7817;9700;9956;11904;13621;16096	28	13	15	6228100000	2738400000	3489700000	217370000	95399000	121970000	0.2459	0.2473%	0.2438%	1.27436	0.34977
Q6ZWQ0	SYNE2_MOUSE	Syne2	Nesprin-2 OS=Mus musculus OX=10090 GN=Syne2 PE=1 SV=2	782.725	6874			21.806	2.5	1.7	1.9	2.5	14	10	10	14	10	10	2774;3989;7655;7707;7987;8389;8665;11589;12131;12309;13499;13799;15373;16034	20	10	10	121810000	54895000	66916000	260470	113720	146740	0.0003	0.0003%	0.0003%	1.21898	0.285676
P97311	MCM6_MOUSE	Mcm6	DNA replication licensing factor MCM6 OS=Mus musculus OX=10090 GN=Mcm6 PE=1 SV=1	92.867	821			86.393	23.4	18.4	19.9	23.4	14	11	11	14	11	11	1735;2243;3041;4377;5549;6807;6917;8248;9565;9916;12223;14038;15238;15968	30	15	15	849600000	365760000	483840000	9238400	4149700	5088700	0.0105	0.0108%	0.0102%	1.32283	0.403633
P80317	TCPZ_MOUSE	Cct6a	T-complex protein 1 subunit zeta OS=Mus musculus OX=10090 GN=Cct6a PE=1 SV=3	58.004	531	Q61390	Cct6b	77.02	32.2	25.4	32.2	32.2	14	10	14	14	10	14	757;1776;3428;3810;5025;6478;7350;10097;11052;12259;13206;13486;14358;14795	29	13	16	1300800000	548950000	751820000	26749000	10486000	16263000	0.0303	0.0272%	0.0325%	1.36956	0.453713	+
Q8CGZ0	CHERP_MOUSE	Cherp	Calcium homeostasis endoplasmic reticulum protein OS=Mus musculus OX=10090 GN=Cherp PE=1 SV=1	106.169	936			49.423	16.8	11	16.8	16.8	13	8	13	13	8	13	1642;3297;3575;5532;5533;6946;7980;8237;8577;10015;10720;11189;15494	26	10	16	717050000	229600000	487450000	11452000	3284100	8168200	0.013	0.0085%	0.0163%	2.12304	1.08613
Q5DTX6	JCAD_MOUSE	Jcad	Junctional cadherin 5-associated protein OS=Mus musculus OX=10090 GN=Jcad PE=1 SV=2	144.798	1320			25.125	15.5	11	13.6	15.5	13	10	11	13	10	11	3361;3485;3674;4113;4161;5346;5496;7871;8941;10278;11970;12037;12250	21	10	11	275020000	104450000	170570000	2114900	1106000	1008800	0.0024	0.0029%	0.002%	1.63303	0.707551
O88291	ZN326_MOUSE	Znf326	DBIRD complex subunit ZNF326 OS=Mus musculus OX=10090 GN=Znf326 PE=1 SV=1	65.225	580			35.845	31.6	20.5	23.3	31.6	13	8	10	13	8	10	1832;1859;2496;3756;4187;4733;4823;9356;9907;10682;12374;12698;13500	22	8	14	828610000	315990000	512620000	19329000	8396400	10933000	0.0219	0.0218%	0.0219%	1.62227	0.698011
Q8BKZ9	ODPX_MOUSE	Pdhx	Pyruvate dehydrogenase protein X component, mitochondrial OS=Mus musculus OX=10090 GN=Pdhx PE=1 SV=1	53.999	501			48.175	39.5	36.7	32.9	39.5	13	12	11	13	12	11	1379;2106;2916;4295;5067;5156;5947;9546;10990;11455;11521;13129;14904	31	19	12	1514100000	1098000000	416170000	42485000	31286000	11199000	0.0481	0.0811%	0.0224%	0.379026	-1.39963
Q8BG05	ROA3_MOUSE	Hnrnpa3	Heterogeneous nuclear ribonucleoprotein A3 OS=Mus musculus OX=10090 GN=Hnrnpa3 PE=1 SV=1	39.652	379			66.417	35.9	28.8	26.6	35.9	13	9	11	13	9	11	2736;2738;4792;4846;6254;6306;7394;8161;8162;11884;12973;15603;15865	31	15	16	5394900000	2783200000	2611700000	184470000	67387000	117090000	0.2087	0.1747%	0.234%	0.93838	-0.0917554	+
Q9CWK8	SNX2_MOUSE	Snx2	Sorting nexin-2 OS=Mus musculus OX=10090 GN=Snx2 PE=1 SV=2	58.471	519			26.947	29.1	18.5	23.7	27	13	8	11	12	7	10	783;2735;3376;4491;5895;10111;11216;11632;12025;12454;15581;15932;15943	17	7	10	397780000	109700000	288080000	11032000	2696300	8336200	0.0125	0.007%	0.0167%	2.62607	1.39291
Q8CIN4	PAK2_MOUSE	Pak2	Serine/threonine-protein kinase PAK 2 OS=Mus musculus OX=10090 GN=Pak2 PE=1 SV=1	57.93	524			30.43	33.8	31.5	31.3	30.3	13	11	12	11	9	10	1748;2180;3324;5410;6472;7226;7731;8829;10976;12145;12146;13161;15975	25	12	13	600890000	285720000	315170000	17226000	8349900	8875900	0.0195	0.0216%	0.0177%	1.10307	0.141528
Q61696	HS71A_MOUSE	Hspa1a	Heat shock 70 kDa protein 1A OS=Mus musculus OX=10090 GN=Hspa1a PE=1 SV=2	70.079	641	P17879	Hspa1b	22.657	27.1	27.1	20	8.3	13	13	10	4	4	2	992;1197;1557;6031;6457;8811;9764;9765;10279;11734;12440;14113;14484	18	10	8	424160000	224960000	199200000	9230300	4554100	4676200	0.0104	0.0118%	0.0093%	0.885491	-0.175451
P18760	COF1_MOUSE	Cfl1	Cofilin-1 OS=Mus musculus OX=10090 GN=Cfl1 PE=1 SV=3	18.56	166			140.99	65.1	64.5	65.1	58.4	13	11	13	12	10	12	1110;1336;1337;3070;5710;5711;7174;7205;8260;8261;10446;10447;15714	42	20	22	28043000000	11934000000	16110000000	1430100000	618010000	812120000	1.6177	1.6021%	1.6233%	1.34992	0.432879	+
Q6NZF1	ZC11A_MOUSE	Zc3h11a	Zinc finger CCCH domain-containing protein 11A OS=Mus musculus OX=10090 GN=Zc3h11a PE=1 SV=1	86.492	792			46.502	24.4	15.5	23.1	24.4	13	8	11	13	8	11	114;2325;4837;8513;9930;11237;11239;13724;13725;14202;15193;15194;16130	20	8	12	362990000	84115000	278880000	3090500	784820	2305600	0.0035	0.002%	0.0046%	3.31546	1.72921	+
Q9EQK5	MVP_MOUSE	Mvp	Major vault protein OS=Mus musculus OX=10090 GN=Mvp PE=1 SV=4	95.924	861			44.225	21.1	10.1	21.1	21.1	13	6	13	13	6	13	707;958;1891;3357;3455;3897;4719;5064;6762;7783;8828;13191;14842	21	6	15	501740000	66286000	435450000	7900000	1299700	6600200	0.0089	0.0034%	0.0132%	6.56926	2.71573
Q6ZQ58	LARP1_MOUSE	Larp1	La-related protein 1 OS=Mus musculus OX=10090 GN=Larp1 PE=1 SV=3	121.125	1072			58.81	17.4	14.8	16.4	17.4	13	11	12	13	11	12	1255;1729;4438;4501;4617;5207;6593;7353;8148;9198;9895;11306;15688	27	13	14	879440000	386440000	493000000	8027400	3324100	4703400	0.0091	0.0086%	0.0094%	1.27575	0.351343	+
P60335	PCBP1_MOUSE	Pcbp1	Poly(rC)-binding protein 1 OS=Mus musculus OX=10090 GN=Pcbp1 PE=1 SV=1	37.498	356			71.794	64.3	39.9	53.1	53.4	13	9	10	10	7	7	332;1493;3739;3910;5660;6085;6485;6704;7991;9796;11235;11641;11797	22	10	12	2119000000	528200000	1590800000	86370000	21863000	64507000	0.0977	0.0567%	0.1289%	3.01174	1.5906
Q9JJG0	TACC2_MOUSE	Tacc2	Transforming acidic coiled-coil-containing protein 2 OS=Mus musculus OX=10090 GN=Tacc2 PE=1 SV=2	124.13	1149			66.929	17.7	14.1	17.7	17.7	13	9	13	13	9	13	1033;1438;3556;3920;4397;5190;6369;8322;10759;11087;11988;12494;12764	24	10	14	1008300000	400580000	607670000	7187100	2622200	4564800	0.0081	0.0068%	0.0091%	1.51698	0.601198
Q9CXW2	RT22_MOUSE	Mrps22	Small ribosomal subunit protein mS22 OS=Mus musculus OX=10090 GN=Mrps22 PE=1 SV=1	41.192	359			67.587	41.2	39.8	38.2	41.2	13	12	12	13	12	12	2103;3550;5663;5878;6142;7316;7474;7497;8925;14752;14916;14917;16141	25	13	12	980990000	414840000	566140000	27720000	10863000	16857000	0.0314	0.0282%	0.0337%	1.36472	0.448604
Q8C156	CND2_MOUSE	Ncaph	Condensin complex subunit 2 OS=Mus musculus OX=10090 GN=Ncaph PE=1 SV=1	82.303	731			42.228	23.5	17.8	22.2	23.5	13	11	9	13	11	9	1265;2556;2557;7196;7197;10246;10434;13631;14116;14260;14392;14547;15576	21	12	9	745200000	434740000	310460000	3218600	1281100	1937500	0.0036	0.0033%	0.0039%	0.714128	-0.485745
P63101	1433Z_MOUSE	Ywhaz	14-3-3 protein zeta/delta OS=Mus musculus OX=10090 GN=Ywhaz PE=1 SV=1	27.771	245			105.8	63.3	48.6	63.3	52.2	13	10	12	10	8	9	1826;2152;2327;3450;4304;5079;9914;10549;13204;13283;15733;15914;15915	23	10	13	6642200000	2326300000	4315900000	323980000	113630000	210350000	0.3665	0.2946%	0.4205%	1.85526	0.891624
P10126	EF1A1_MOUSE	Eef1a1	Elongation factor 1-alpha 1 OS=Mus musculus OX=10090 GN=Eef1a1 PE=1 SV=3	50.114	462	P62631	Eef1a2	107.12	35.9	33.5	35.9	35.9	13	12	13	13	12	13	1783;2982;6341;9080;9926;10983;11430;11742;12320;12321;13603;14522;16188	53	25	28	15838000000	6261400000	9576200000	283870000	105770000	178100000	0.3211	0.2742%	0.356%	1.5294	0.612968
P09405	NUCL_MOUSE	Ncl	Nucleolin OS=Mus musculus OX=10090 GN=Ncl PE=1 SV=2	76.723	707			41.353	20.9	19.8	20.9	20.9	13	11	13	13	11	13	650;812;3898;4031;4210;4876;5023;5210;7252;10578;13198;13830;14480	26	12	14	829220000	326240000	502980000	15143000	5835000	9308300	0.0171	0.0151%	0.0186%	1.54175	0.624567
P14733	LMNB1_MOUSE	Lmnb1	Lamin-B1 OS=Mus musculus OX=10090 GN=Lmnb1 PE=1 SV=3	66.786	588			93.413	27.7	24	24.3	25.9	13	11	11	12	10	10	251;830;1491;1520;6250;7740;7781;9216;9487;9840;10615;12547;14102	25	12	13	748920000	313680000	435240000	17484000	7132300	10351000	0.0198	0.0185%	0.0207%	1.38753	0.472518	+
Q8BH04	PCKGM_MOUSE	Pck2	Phosphoenolpyruvate carboxykinase [GTP], mitochondrial OS=Mus musculus OX=10090 GN=Pck2 PE=1 SV=1	70.528	640	Q9Z2V4	Pck1	47.662	27.8	17.2	25.2	27.8	13	8	12	13	8	12	1647;1732;2905;3106;3919;4345;5567;5645;6285;8332;11928;14169;15928	21	8	13	1169300000	362140000	807120000	29018000	8824000	20194000	0.0328	0.0229%	0.0404%	2.22875	1.15624
Q9Z2X1	HNRPF_MOUSE	Hnrnpf	Heterogeneous nuclear ribonucleoprotein F OS=Mus musculus OX=10090 GN=Hnrnpf PE=1 SV=3	45.73	415			113.48	42.9	41	42.9	36.4	13	12	13	11	10	11	1220;2089;5184;5944;6964;10065;11671;13257;13455;14670;15328;15812;15879	49	24	25	11119000000	5086900000	6031800000	400990000	182710000	218280000	0.4536	0.4737%	0.4363%	1.18575	0.245802
E9Q5C9	NOLC1_MOUSE	Nolc1	Nucleolar and coiled-body phosphoprotein 1 OS=Mus musculus OX=10090 GN=Nolc1 PE=1 SV=1	73.698	702			74.186	23.4	21.2	15.8	23.4	13	10	10	13	10	10	45;307;2318;2760;3675;3837;4974;7148;7150;8095;14777;15214;15464	23	12	11	1534200000	751670000	782560000	34804000	15772000	19032000	0.0394	0.0409%	0.038%	1.0411	0.0581019
P60843	IF4A1_MOUSE	Eif4a1	Eukaryotic initiation factor 4A-I OS=Mus musculus OX=10090 GN=Eif4a1 PE=1 SV=1	46.154	406	P10630	Eif4a2	76.282	41.4	31.5	38.7	37.4	13	10	12	12	9	11	1252;1727;4894;5027;5083;5513;5622;7292;9000;9249;9989;14548;14876	27	12	15	1323900000	460130000	863780000	36557000	13848000	22709000	0.0414	0.0359%	0.0454%	1.87725	0.908622	+
B2RXS4	PLXB2_MOUSE	Plxnb2	Plexin-B2 OS=Mus musculus OX=10090 GN=Plxnb2 PE=1 SV=1	206.23	1842	Q9QZC2;Q3UH93	Plxnc1;Plxnd1	27.004	8.1	7.7	7.4	8.1	13	11	12	13	11	12	235;342;819;855;1769;2580;2654;4034;4626;8215;8267;15538;15539	24	11	13	731670000	192070000	539600000	6019200	1346100	4673200	0.0068	0.0035%	0.0093%	2.80939	1.49026
Q61584	FXR1_MOUSE	Fxr1	RNA-binding protein FXR1 OS=Mus musculus OX=10090 GN=Fxr1 PE=1 SV=2	76.222	677			43.122	26	20.5	22	24.8	13	11	10	12	10	9	2168;2428;3086;5619;6223;7180;7181;7614;9102;9214;11890;12985;12986	25	13	12	527110000	239130000	287980000	4288500	1899700	2388800	0.0049	0.0049%	0.0048%	1.20428	0.268173
Q61598	GDIB_MOUSE	Gdi2	Rab GDP dissociation inhibitor beta OS=Mus musculus OX=10090 GN=Gdi2 PE=1 SV=1	50.537	445	P50396	Gdi1	49.885	36.6	28.8	25.8	36.6	13	9	10	13	9	10	1403;2015;2474;3083;4610;9847;10077;10202;10909;12836;14697;14865;15870	19	9	10	420050000	200240000	219820000	11570000	5434600	6135000	0.0131	0.0141%	0.0123%	1.09778	0.134592
Q6IRU2	TPM4_MOUSE	Tpm4	Tropomyosin alpha-4 chain OS=Mus musculus OX=10090 GN=Tpm4 PE=1 SV=3	28.468	248			93.295	44	40.3	36.7	36.7	13	11	10	11	10	8	977;1455;2713;2812;6786;6824;7346;7440;9706;9707;9952;11903;13622	22	12	10	2536800000	1199000000	1337800000	124670000	59013000	65660000	0.141	0.153%	0.1312%	1.11576	0.158031
P47911	RL6_MOUSE	Rpl6	Large ribosomal subunit protein eL6 OS=Mus musculus OX=10090 GN=Rpl6 PE=1 SV=3	33.51	296			82.923	39.2	39.2	36.8	39.2	13	12	12	13	12	12	1300;1358;3159;4587;5838;5910;5911;5912;11386;12865;12987;14414;16184	37	17	20	4555900000	2105000000	2451000000	244790000	110460000	134330000	0.2769	0.2864%	0.2685%	1.16437	0.21955
P70297	STAM1_MOUSE	Stam	Signal transducing adapter molecule 1 OS=Mus musculus OX=10090 GN=Stam PE=1 SV=3	59.771	548			55.491	33.9	33.9	21.9	30.5	13	12	9	11	10	8	415;525;733;734;1680;3580;4833;5940;6283;8917;10970;11639;14989	22	12	10	998970000	508840000	490130000	43858000	20518000	23339000	0.0496	0.0532%	0.0467%	0.96323	-0.0540476
Q9QZE5	COPG1_MOUSE	Copg1	Coatomer subunit gamma-1 OS=Mus musculus OX=10090 GN=Copg1 PE=1 SV=1	97.513	874	Q9QXK3	Copg2	35.398	22.2	16.6	19.6	22.2	12	8	11	12	8	11	735;765;1223;6584;8758;11160;12405;13006;13186;13720;15017;15448	19	8	11	381530000	141830000	239710000	6063500	2101100	3962400	0.0069	0.0054%	0.0079%	1.69012	0.757127
Q60973	RBBP7_MOUSE	Rbbp7	Histone-binding protein RBBP7 OS=Mus musculus OX=10090 GN=Rbbp7 PE=1 SV=1	47.79	425			90.616	51.3	49.4	48.2	42.8	12	11	11	8	8	8	535;2482;3436;5873;6330;8395;8910;9012;13938;14134;14671;16000	33	18	15	3446700000	1897800000	1548800000	116980000	65968000	51016000	0.1323	0.171%	0.102%	0.816103	-0.293177
Q9Z1D1	EIF3G_MOUSE	Eif3g	Eukaryotic translation initiation factor 3 subunit G OS=Mus musculus OX=10090 GN=Eif3g PE=1 SV=2	35.638	320			154.57	55.6	55.6	55.6	55.6	12	12	12	12	12	12	507;508;2715;3145;3174;3781;3782;5062;7251;9054;11018;16158	31	16	15	2702400000	1201700000	1500700000	74222000	32270000	41952000	0.084	0.0837%	0.0839%	1.24881	0.320559
O70133	DHX9_MOUSE	Dhx9	ATP-dependent RNA helicase A OS=Mus musculus OX=10090 GN=Dhx9 PE=1 SV=2	149.475	1380			37.313	12.1	12.1	8.2	12.1	12	12	7	12	12	7	1731;3192;7670;9063;10212;10347;10374;11505;12196;13920;14473;14474	22	14	8	555530000	281600000	273930000	4877000	2480900	2396000	0.0055	0.0064%	0.0048%	0.972763	-0.0398401
Q91VX2	UBAP2_MOUSE	Ubap2	Ubiquitin-associated protein 2 OS=Mus musculus OX=10090 GN=Ubap2 PE=1 SV=1	117.966	1132			82.523	19.6	16.1	16.9	19.6	12	10	10	12	10	10	554;1774;5585;6121;7797;7838;8824;9084;10754;12842;12872;12894	26	12	14	1632900000	707390000	925480000	18837000	8022700	10814000	0.0213	0.0208%	0.0216%	1.3083	0.387696
Q921C5	BICD2_MOUSE	Bicd2	Protein bicaudal D homolog 2 OS=Mus musculus OX=10090 GN=Bicd2 PE=1 SV=1	93.391	820	Q8BR07	Bicd1	23.569	20.9	14.4	12.3	20.9	12	9	7	12	9	7	699;3299;4490;5158;5400;7184;7606;8817;9200;9728;11546;14633	16	9	7	260400000	112800000	147600000	3713200	1652900	2060300	0.0042	0.0043%	0.0041%	1.30851	0.387926
Q9JIG7	CCD22_MOUSE	Ccdc22	Coiled-coil domain-containing protein 22 OS=Mus musculus OX=10090 GN=Ccdc22 PE=1 SV=1	70.844	627			41.577	24.9	21.1	21.4	24.9	12	10	10	12	10	10	1991;2011;2043;3594;4553;6559;7697;9246;11708;13746;14152;15105	23	11	12	441860000	186130000	255730000	5365100	2349400	3015700	0.0061	0.0061%	0.006%	1.37393	0.458311
Q8CGC7	SYEP_MOUSE	Eprs1	Bifunctional glutamate/proline--tRNA ligase OS=Mus musculus OX=10090 GN=Eprs1 PE=1 SV=4	170.079	1512			54.784	11.4	5.8	9.5	11.4	12	7	9	12	7	9	68;2210;2246;3657;3954;4025;4655;4777;12106;13439;14267;14815	18	8	10	443850000	190190000	253670000	3821400	1754600	2066900	0.0043	0.0045%	0.0041%	1.33377	0.415512
P49312	ROA1_MOUSE	Hnrnpa1	Heterogeneous nuclear ribonucleoprotein A1 OS=Mus musculus OX=10090 GN=Hnrnpa1 PE=1 SV=2	34.196	320			56.252	45.3	36.9	42.2	45.3	12	8	11	12	8	11	2491;4845;4882;4883;6260;7395;10683;11883;12252;12379;12969;15867	30	14	16	2127500000	1024700000	1102800000	79940000	43387000	36553000	0.0904	0.1125%	0.0731%	1.07622	0.10597
Q8C854	MYEF2_MOUSE	Myef2	Myelin expression factor 2 OS=Mus musculus OX=10090 GN=Myef2 PE=1 SV=1	63.295	591			111.44	24.7	15.2	22.8	24.7	12	8	11	12	8	11	137;3903;4739;4868;6339;8325;10008;10564;12172;14567;14615;15745	20	8	12	742070000	300250000	441820000	20421000	8578700	11842000	0.0231	0.0222%	0.0237%	1.47151	0.557294	+
Q8C3W1	CA198_MOUSE		Uncharacterized protein C1orf198 homolog OS=Mus musculus OX=10090 PE=1 SV=1	35.316	322			95.153	55	47.8	48.4	55	12	10	11	12	10	11	884;1250;2608;2957;4162;7208;9094;12889;12932;13023;14912;15842	23	10	13	1032000000	332290000	699690000	25811000	10499000	15312000	0.0292	0.0272%	0.0306%	2.10566	1.07427
Q2KN98	CYTSA_MOUSE	Specc1l	Cytospin-A OS=Mus musculus OX=10090 GN=Specc1l PE=1 SV=1	124.488	1118			51.124	14.3	9.5	10.5	14.3	12	7	9	12	7	9	1269;3599;3801;8350;9159;11222;11301;12132;12274;12584;13689;15997	16	7	9	284600000	114020000	170580000	2136100	896960	1239100	0.0024	0.0023%	0.0025%	1.49605	0.581162
Q61074	PPM1G_MOUSE	Ppm1g	Protein phosphatase 1G OS=Mus musculus OX=10090 GN=Ppm1g PE=1 SV=3	58.728	542			99.481	32.3	32.3	30.3	32.3	12	12	10	12	12	10	630;748;2815;5003;5004;7371;7372;9627;10569;11429;12340;15961	27	14	13	1776300000	795000000	981300000	51338000	23679000	27660000	0.0581	0.0614%	0.0553%	1.23434	0.303739
P80318	TCPG_MOUSE	Cct3	T-complex protein 1 subunit gamma OS=Mus musculus OX=10090 GN=Cct3 PE=1 SV=1	60.63	545			47.68	26.6	24.4	21.8	26.6	12	11	11	12	11	11	854;1285;3263;5070;7045;7069;7070;7276;8865;9871;10823;13340	29	15	14	1535900000	604290000	931630000	31814000	12770000	19045000	0.036	0.0331%	0.0381%	1.54169	0.624516
P97379	G3BP2_MOUSE	G3bp2	Ras GTPase-activating protein-binding protein 2 OS=Mus musculus OX=10090 GN=G3bp2 PE=1 SV=2	54.088	482			101.08	34.2	28.4	34.2	31.5	12	10	12	10	8	10	387;4357;4660;5997;9086;10234;10753;11833;13423;14389;14947;14991	25	11	14	1504500000	748990000	755460000	27391000	9563000	17828000	0.031	0.0248%	0.0356%	1.00864	0.0124089
P97351	RS3A_MOUSE	Rps3a	Small ribosomal subunit protein eS1 OS=Mus musculus OX=10090 GN=Rps3a PE=1 SV=3	29.885	264			62.431	43.9	28.8	40.9	43.9	12	7	11	12	7	11	135;888;2479;7629;8115;8495;8901;10101;10305;14082;14557;15657	24	9	15	1536700000	557970000	978710000	55024000	21351000	33673000	0.0622	0.0554%	0.0673%	1.75405	0.810694	+
P68254	1433T_MOUSE	Ywhaq	14-3-3 protein theta OS=Mus musculus OX=10090 GN=Ywhaq PE=1 SV=1	27.778	245			63.311	46.9	27.8	46.9	35.9	12	7	12	9	5	9	1369;2327;3450;7542;7543;10549;11723;11724;12406;13281;15916;15944	15	5	10	1932400000	416250000	1516100000	93525000	18435000	75090000	0.1058	0.0478%	0.1501%	3.64228	1.86484
P81122	IRS2_MOUSE	Irs2	Insulin receptor substrate 2 OS=Mus musculus OX=10090 GN=Irs2 PE=1 SV=2	136.763	1321			45.841	18.5	11.4	18.5	18.5	12	8	12	12	8	12	1170;3838;4825;5872;5963;9445;9449;11783;12561;13025;14377;15239	24	9	15	765740000	299740000	466000000	7739500	2993900	4745600	0.0088	0.0078%	0.0095%	1.55468	0.636618
Q9CPN8	IF2B3_MOUSE	Igf2bp3	Insulin-like growth factor 2 mRNA-binding protein 3 OS=Mus musculus OX=10090 GN=Igf2bp3 PE=1 SV=1	63.575	579			41.016	28.8	26.1	23.3	24.9	12	11	10	10	9	8	2241;4550;6525;6768;6974;8873;8962;9837;9955;10227;12460;14375	22	11	11	587230000	219870000	367360000	15647000	5972100	9674500	0.0177	0.0155%	0.0193%	1.67081	0.740544
Q8R2M2	TDIF2_MOUSE	Dnttip2	Deoxynucleotidyltransferase terminal-interacting protein 2 OS=Mus musculus OX=10090 GN=Dnttip2 PE=1 SV=1	84.277	758			69.123	24.7	21.8	23.5	24.7	12	9	11	12	9	11	1334;4056;7549;9623;11349;11418;12511;12649;13682;13683;14340;15805	24	11	13	677190000	290320000	386860000	10184000	3893500	6290200	0.0115	0.0101%	0.0126%	1.33253	0.414168
Q921T2	TOIP1_MOUSE	Tor1aip1	Torsin-1A-interacting protein 1 OS=Mus musculus OX=10090 GN=Tor1aip1 PE=1 SV=3	66.781	595			56.55	30.3	24.7	27.9	30.3	12	9	11	12	9	11	87;1474;2315;4132;4494;5716;6900;7954;8068;10391;13718;13891	24	12	12	634860000	259770000	375090000	5667300	2379700	3287500	0.0064	0.0062%	0.0066%	1.44393	0.530002
Q61937	NPM_MOUSE	Npm1	Nucleophosmin OS=Mus musculus OX=10090 GN=Npm1 PE=1 SV=1	32.56	292			221.26	59.6	53.8	59.6	59.6	12	10	12	12	10	12	1657;2031;4238;5342;8705;9936;10192;10197;14201;14428;14776;15343	54	24	30	7995900000	3256700000	4739200000	383190000	155910000	227280000	0.4335	0.4042%	0.4543%	1.45522	0.541233	+
P17156	HSP72_MOUSE	Hspa2	Heat shock-related 70 kDa protein 2 OS=Mus musculus OX=10090 GN=Hspa2 PE=1 SV=2	69.642	633			4.2329	19	15	19	4.6	12	9	12	2	1	2	1063;1554;2153;4103;6454;6455;8810;13058;14113;14484;15196;15207	3	1	2	50138000	13928000	36210000	1253500	348200	905260	0.0014	0.0009%	0.0018%	2.5998	1.3784
Q5SV85	SYNRG_MOUSE	Synrg	Synergin gamma OS=Mus musculus OX=10090 GN=Synrg PE=1 SV=1	139.616	1306			22.363	12.6	7.7	9.1	12.6	12	8	8	12	8	8	69;2842;2860;3809;4071;5266;7691;9576;12211;13077;13419;14054	16	8	8	364280000	244410000	119870000	4298000	3037300	1260700	0.0049	0.0079%	0.0025%	0.490446	-1.02783
Q8K1M6	DNM1L_MOUSE	Dnm1l	Dynamin-1-like protein OS=Mus musculus OX=10090 GN=Dnm1l PE=1 SV=3	81.825	736			61.898	19.7	15.4	16.7	19.7	12	9	10	12	9	10	232;758;1352;2363;4987;5583;8271;12994;13243;13707;14093;14589	23	11	12	1149200000	530710000	618470000	17105000	8202900	8901600	0.0193	0.0213%	0.0178%	1.16536	0.22078	+
P16045	LEG1_MOUSE	Lgals1	Galectin-1 OS=Mus musculus OX=10090 GN=Lgals1 PE=1 SV=3	14.866	135			166.11	92.6	92.6	86.7	92.6	12	10	11	12	10	11	131;2308;2706;2707;3514;4363;4364;4835;8983;9028;9029;12304	96	39	57	4786000000	741460000	4044500000	433780000	60446000	373330000	0.4907	0.1567%	0.7462%	5.45478	2.44752
Q6NXI6	RPRD2_MOUSE	Rprd2	Regulation of nuclear pre-mRNA domain-containing protein 2 OS=Mus musculus OX=10090 GN=Rprd2 PE=1 SV=1	156.586	1469			42.537	15.1	12.1	12.3	15.1	12	9	10	12	9	10	710;1820;2641;5347;5497;9375;10548;10977;12418;13885;14486;15284	19	9	10	373710000	138440000	235280000	1231800	234410	997400	0.0014	0.0006%	0.002%	1.69951	0.765118	+
Q91ZU6	DYST_MOUSE	Dst	Dystonin OS=Mus musculus OX=10090 GN=Dst PE=1 SV=2	834.218	7393			25.216	2.5	1	2.5	2.4	12	5	12	11	5	11	4889;6845;7188;7956;8006;8221;8564;9398;11142;11705;13507;13731	16	5	11	164180000	32767000	131420000	262370	69129	193240	0.0003	0.0002%	0.0004%	4.01074	2.00387
Q8CJ40	CROCC_MOUSE	Crocc	Rootletin OS=Mus musculus OX=10090 GN=Crocc PE=1 SV=2	226.944	2009			17.343	7.9	6.5	2.5	7.9	12	10	4	12	10	4	999;2045;2613;3820;4743;7754;8807;9187;11697;11867;12386;13801	15	11	4	170840000	130230000	40601000	929890	749050	180840	0.0011	0.0019%	0.0004%	0.311764	-1.68147
Q8R1Q8	DC1L1_MOUSE	Dync1li1	Cytoplasmic dynein 1 light intermediate chain 1 OS=Mus musculus OX=10090 GN=Dync1li1 PE=1 SV=1	56.614	523			25.807	32.7	29.6	24.1	32.7	12	10	9	12	10	9	1590;1722;3071;4505;5132;6346;7478;9313;10824;12360;13200;14462	19	10	9	576180000	257220000	318960000	11094000	3160500	7933700	0.0125	0.0082%	0.0159%	1.24003	0.310373
Q8VEE4	RFA1_MOUSE	Rpa1	Replication protein A 70 kDa DNA-binding subunit OS=Mus musculus OX=10090 GN=Rpa1 PE=1 SV=1	69.037	623			33.083	26.8	21.5	22.2	26.8	12	10	9	12	10	9	208;1275;4153;5608;8191;10908;12230;12665;14778;15462;15490;15493	19	10	9	335220000	195310000	139910000	6477700	3362700	3115100	0.0073	0.0087%	0.0062%	0.716348	-0.481267
P62908	RS3_MOUSE	Rps3	Small ribosomal subunit protein uS3 OS=Mus musculus OX=10090 GN=Rps3 PE=1 SV=1	26.674	243			18.898	52.3	38.3	44.4	52.3	12	8	9	12	8	9	1361;1650;3168;3395;4577;4578;4948;6678;7261;7501;8699;13436	17	8	9	460690000	166400000	294290000	14761000	4229400	10532000	0.0167	0.011%	0.0211%	1.76857	0.822583
P62702	RS4X_MOUSE	Rps4x	Small ribosomal subunit protein eS4 OS=Mus musculus OX=10090 GN=Rps4x PE=1 SV=2	29.598	263			30.932	41.4	32.3	41.4	41.4	12	9	12	12	9	12	2689;3654;5058;5889;6952;8514;9459;9563;9567;13379;15014;15712	24	11	13	1498500000	688720000	809800000	51016000	21062000	29954000	0.0577	0.0546%	0.0599%	1.1758	0.233648
P14869	RLA0_MOUSE	Rplp0	Large ribosomal subunit protein uL10 OS=Mus musculus OX=10090 GN=Rplp0 PE=1 SV=3	34.216	317			50.071	52.1	38.2	52.1	52.1	12	8	12	12	8	12	361;401;2125;4288;5283;5481;6468;8794;10792;12753;14021;14790	20	8	12	1814600000	609510000	1205100000	100810000	33862000	66949000	0.114	0.0878%	0.1338%	1.97716	0.983431
Q9DCD5	TJAP1_MOUSE	Tjap1	Tight junction-associated protein 1 OS=Mus musculus OX=10090 GN=Tjap1 PE=1 SV=2	60.52	549			57.148	35.3	32.2	25.3	35.3	12	11	9	12	11	9	3226;7573;7685;8028;8065;8825;9469;11683;12359;13048;13716;14709	21	11	10	726340000	283130000	443210000	20643000	6968500	13674000	0.0234	0.0181%	0.0273%	1.56539	0.646526
Q7TPW1	NEXN_MOUSE	Nexn	Nexilin OS=Mus musculus OX=10090 GN=Nexn PE=1 SV=3	72.108	607			32.795	22.6	18.8	21.4	22.6	12	9	11	12	9	11	2570;3977;5855;6246;8027;9411;11156;11171;12314;12722;13688;14204	27	13	14	991430000	445510000	545920000	12962000	5697700	7264500	0.0147	0.0148%	0.0145%	1.22538	0.293232
Q8BG32	PSD11_MOUSE	Psmd11	26S proteasome non-ATPase regulatory subunit 11 OS=Mus musculus OX=10090 GN=Psmd11 PE=1 SV=3	47.437	422			33.956	31.5	31.5	31.5	31.5	12	11	12	12	11	12	276;730;1042;1624;1872;2653;3631;9771;13571;14234;15178;16042	28	13	15	771590000	267970000	503610000	17729000	6087100	11642000	0.0201	0.0158%	0.0233%	1.87935	0.910235
Q9D824	FIP1_MOUSE	Fip1l1	Pre-mRNA 3'-end-processing factor FIP1 OS=Mus musculus OX=10090 GN=Fip1l1 PE=1 SV=1	64.959	581			101.22	43.2	38.6	43.2	43.2	12	11	12	12	11	12	239;378;863;1977;5517;7489;9052;9675;10002;11807;13544;15322	32	15	17	2463000000	1020000000	1443000000	73529000	31421000	42107000	0.0832	0.0815%	0.0842%	1.41471	0.500502
P80315	TCPD_MOUSE	Cct4	T-complex protein 1 subunit delta OS=Mus musculus OX=10090 GN=Cct4 PE=1 SV=3	58.066	539			56.953	27.1	23	27.1	27.1	12	10	12	12	10	12	685;965;1412;1568;3814;4778;5128;5129;6132;10095;11524;14703	24	11	13	1268600000	424290000	844340000	29414000	9902900	19511000	0.0333	0.0257%	0.039%	1.99001	0.992773
Q9Z0P4	PALM_MOUSE	Palm	Paralemmin-1 OS=Mus musculus OX=10090 GN=Palm PE=1 SV=1	41.614	383			38.533	44.4	33.4	42.3	44.4	11	8	10	11	8	10	153;280;2811;3029;3517;5096;9974;14856;14952;15435;15623	19	9	10	754060000	278020000	476040000	22902000	8190600	14711000	0.0259	0.0212%	0.0294%	1.71225	0.775894
Q9Z1Q5	CLIC1_MOUSE	Clic1	Chloride intracellular channel protein 1 OS=Mus musculus OX=10090 GN=Clic1 PE=1 SV=3	27.013	241			67.264	51.9	51.9	46.9	49.4	11	11	10	10	10	9	234;2769;4280;4488;4911;5586;7255;7666;8173;10741;15977	21	11	10	3670000000	1614200000	2055800000	210860000	93050000	117810000	0.2385	0.2412%	0.2355%	1.27357	0.348881
F7BJB9	MORC3_MOUSE	Morc3	MORC family CW-type zinc finger protein 3 OS=Mus musculus OX=10090 GN=Morc3 PE=1 SV=1	106.522	942			47.041	19.9	7.9	19.9	19.9	11	5	11	11	5	11	2250;6458;7217;10351;11120;12148;12217;12241;12261;13076;15166	17	5	12	269760000	93178000	176580000	3673700	1243000	2430700	0.0042	0.0032%	0.0049%	1.89508	0.922261
Q99K48	NONO_MOUSE	Nono	Non-POU domain-containing octamer-binding protein OS=Mus musculus OX=10090 GN=Nono PE=1 SV=3	54.541	473			36.528	28.3	26.8	25.6	26.6	11	9	9	10	8	8	688;1378;1495;3143;4041;4188;4189;5081;8209;10916;11035	26	15	11	1029600000	495520000	534030000	35052000	16505000	18547000	0.0397	0.0428%	0.0371%	1.07772	0.107978
P62196	PRS8_MOUSE	Psmc5	26S proteasome regulatory subunit 8 OS=Mus musculus OX=10090 GN=Psmc5 PE=1 SV=1	45.626	406			101.08	34	29.8	23.2	34	11	10	8	11	10	8	2801;3914;5550;5883;6149;6211;6623;8831;10430;13845;15085	19	10	9	826330000	333110000	493220000	23281000	10511000	12769000	0.0263	0.0272%	0.0255%	1.48065	0.566233
P42208	SEPT2_MOUSE	Septin2	Septin-2 OS=Mus musculus OX=10090 GN=Septin2 PE=1 SV=2	41.526	361			50.674	47.1	38.8	39.9	42.7	11	9	10	10	9	9	1119;4858;6539;7598;11629;13090;13646;13849;14195;15030;15940	19	9	10	449110000	185230000	263880000	13618000	5760600	7857400	0.0154	0.0149%	0.0157%	1.42461	0.510564	+
Q91YQ5	RPN1_MOUSE	Rpn1	Dolichyl-diphosphooligosaccharide--protein glycosyltransferase subunit 1 OS=Mus musculus OX=10090 GN=Rpn1 PE=1 SV=1	68.528	608			19.501	23.4	8.6	23.4	23.4	11	4	11	11	4	11	1166;1373;4411;6145;6939;7864;10463;12185;13655;14145;15305	15	4	11	283990000	58654000	225340000	6530000	1430600	5099500	0.0074	0.0037%	0.0102%	3.84185	1.9418
P57776	EF1D_MOUSE	Eef1d	Elongation factor 1-delta OS=Mus musculus OX=10090 GN=Eef1d PE=1 SV=3	31.293	281			122.1	60.1	60.1	60.1	60.1	11	11	11	11	11	11	1201;1244;4635;4716;5600;6996;9747;11174;12451;12503;12981	35	18	17	6343300000	2673400000	3669900000	232170000	95920000	136250000	0.2626	0.2487%	0.2723%	1.37275	0.457065
P28658	ATX10_MOUSE	Atxn10	Ataxin-10 OS=Mus musculus OX=10090 GN=Atxn10 PE=1 SV=2	53.707	475			50.977	29.3	22.3	27.6	29.3	11	8	10	11	8	10	242;1617;3742;5874;6982;9423;9947;9996;10036;10587;14806	19	9	10	639320000	256580000	382740000	16265000	7101200	9163800	0.0184	0.0184%	0.0183%	1.4917	0.576956
Q9D0F1	NDC80_MOUSE	Ndc80	Kinetochore protein NDC80 homolog OS=Mus musculus OX=10090 GN=Ndc80 PE=1 SV=1	73.962	642			75.027	25.4	21.5	23.1	25.4	11	9	10	11	9	10	192;678;1133;1417;1984;4359;5809;5821;9457;12745;13712	21	10	11	263480000	112360000	151120000	2893900	1130000	1763900	0.0033	0.0029%	0.0035%	1.34496	0.427566
Q640M1	UT14A_MOUSE	Utp14a	U3 small nucleolar RNA-associated protein 14 homolog A OS=Mus musculus OX=10090 GN=Utp14a PE=1 SV=1	87.265	767			33.015	20.6	14.6	15.1	17.7	11	8	8	9	6	7	768;2330;2573;3542;7588;7760;12219;13726;13919;15226;15486	18	9	9	313350000	133600000	179750000	3943700	2145300	1798400	0.0045	0.0056%	0.0036%	1.34543	0.428072
Q62433	NDRG1_MOUSE	Ndrg1	Protein NDRG1 OS=Mus musculus OX=10090 GN=Ndrg1 PE=1 SV=1	43.009	394			118.94	50.8	50.8	46.7	50.8	11	11	10	11	11	10	2778;3276;4830;5278;6897;8975;9864;11280;13165;13322;15807	50	25	25	8376000000	4277300000	4098800000	162220000	77339000	84884000	0.1835	0.2005%	0.1697%	0.958268	-0.0614988
Q9QZQ8	H2AY_MOUSE	Macroh2a1	Core histone macro-H2A.1 OS=Mus musculus OX=10090 GN=Macroh2a1 PE=1 SV=4	39.29	369	Q8CCK0	Macroh2a2	76.536	41.5	41.5	27.9	41.5	11	11	8	11	11	8	91;474;565;2898;5090;5588;5783;10404;11711;12402;12552	25	14	11	1526600000	987360000	539270000	66106000	44724000	21382000	0.0748	0.1159%	0.0427%	0.546174	-0.872568
Q6P9Q6	FKB15_MOUSE	Fkbp15	FK506-binding protein 15 OS=Mus musculus OX=10090 GN=Fkbp15 PE=1 SV=2	132.961	1216			94.002	11.8	10.9	11	11.8	11	9	10	11	9	10	3787;3812;4796;6877;7275;9132;10629;15127;15316;15374;15375	20	9	11	425810000	191630000	234180000	6412100	2903400	3508700	0.0073	0.0075%	0.007%	1.22204	0.289294	+
Q9DCN2	NB5R3_MOUSE	Cyb5r3	NADH-cytochrome b5 reductase 3 OS=Mus musculus OX=10090 GN=Cyb5r3 PE=1 SV=3	34.128	301			84.73	55.8	36.9	41.2	55.8	11	8	8	11	8	8	891;1854;2183;4033;5328;6143;6325;8410;9822;13109;13159	17	8	9	713560000	232680000	480880000	19236000	9411100	9824400	0.0218	0.0244%	0.0196%	2.0667	1.04733
O55098	STK10_MOUSE	Stk10	Serine/threonine-protein kinase 10 OS=Mus musculus OX=10090 GN=Stk10 PE=1 SV=2	111.906	966			31.042	13.5	8.7	11.2	13.5	11	7	9	11	7	9	447;639;2248;2540;4629;5712;6471;9391;11227;11330;12575	19	10	9	369470000	138090000	231380000	3665800	1548600	2117300	0.0041	0.004%	0.0042%	1.67557	0.744655
Q9CZ13	QCR1_MOUSE	Uqcrc1	Cytochrome b-c1 complex subunit 1, mitochondrial OS=Mus musculus OX=10090 GN=Uqcrc1 PE=1 SV=2	52.852	480			133.56	39	36	30.8	39	11	10	10	11	10	10	3449;3893;10231;10283;10621;12353;12615;13387;14351;15424;15520	30	16	14	1176200000	452070000	724160000	34311000	12675000	21636000	0.0388	0.0329%	0.0432%	1.60188	0.679762
Q8BP92	RCN2_MOUSE	Rcn2	Reticulocalbin-2 OS=Mus musculus OX=10090 GN=Rcn2 PE=1 SV=1	37.271	320			141.93	46.2	37.8	38.8	46.2	11	7	10	11	7	10	2200;2621;4599;7317;7426;9392;10715;11421;11596;11858;14699	18	7	11	906790000	367020000	539770000	56932000	20947000	35985000	0.0644	0.0543%	0.0719%	1.47068	0.556486
Q8BMJ2	SYLC_MOUSE	Lars1	Leucine--tRNA ligase, cytoplasmic OS=Mus musculus OX=10090 GN=Lars1 PE=1 SV=2	134.192	1178			22.009	13.6	7.4	8.5	13.6	11	5	8	11	5	8	4066;5479;7732;8374;12285;13377;13466;13553;13757;15499;15645	15	6	9	281010000	131810000	149200000	2364100	1088800	1275300	0.0027	0.0028%	0.0025%	1.13193	0.178788
Q8BHJ9	SLU7_MOUSE	Slu7	Pre-mRNA-splicing factor SLU7 OS=Mus musculus OX=10090 GN=Slu7 PE=1 SV=1	68.08	585			27.808	28.7	21.9	24.4	28.7	11	9	9	11	9	9	3544;4555;5411;5930;6711;7509;10505;10640;11229;11661;15826	18	9	9	280820000	116260000	164560000	2958100	1498200	1460000	0.0033	0.0039%	0.0029%	1.41545	0.501259
Q60972	RBBP4_MOUSE	Rbbp4	Histone-binding protein RBBP4 OS=Mus musculus OX=10090 GN=Rbbp4 PE=1 SV=5	47.656	425			96.04	48	46.1	44.9	39.5	11	10	10	7	7	7	165;4797;5894;6331;8391;8910;9012;9713;13637;13938;14134	21	10	11	1981300000	751830000	1229400000	31492000	13568000	17924000	0.0356	0.0352%	0.0358%	1.63521	0.709476
Q8CG48	SMC2_MOUSE	Smc2	Structural maintenance of chromosomes protein 2 OS=Mus musculus OX=10090 GN=Smc2 PE=1 SV=2	134.239	1191			21.168	13.2	8.7	11	13.2	11	7	9	11	7	9	848;2950;2983;3484;7051;7465;10088;11595;13601;13649;14345	16	7	9	247210000	91181000	156030000	1547800	483550	1064200	0.0018	0.0013%	0.0021%	1.71121	0.775018
Q9JI10	STK3_MOUSE	Stk3	Serine/threonine-protein kinase 3 OS=Mus musculus OX=10090 GN=Stk3 PE=1 SV=1	56.855	497	Q9JI11	Stk4	24.864	26.2	24.5	21.9	26.2	11	10	9	11	10	9	442;533;632;2016;3525;7483;10579;11564;11784;11978;15119	22	11	11	428830000	170680000	258150000	13191000	5194300	7997200	0.0149	0.0135%	0.016%	1.51248	0.596916
B2RRE7	OTUD4_MOUSE	Otud4	OTU domain-containing protein 4 OS=Mus musculus OX=10090 GN=Otud4 PE=1 SV=1	123.055	1107			98.564	14.1	10.1	13.2	14.1	11	9	10	11	9	10	509;1666;2685;3766;4146;7133;7485;8885;11231;13268;14472	23	11	12	1361600000	604160000	757450000	19084000	8256300	10828000	0.0216	0.0214%	0.0216%	1.25372	0.32622
Q63850	NUP62_MOUSE	Nup62	Nuclear pore glycoprotein p62 OS=Mus musculus OX=10090 GN=Nup62 PE=1 SV=2	53.255	526			215.96	23.8	16.5	21.9	23.8	11	9	10	11	9	10	1844;3212;3629;3630;5727;6612;7705;7706;7942;11916;15665	28	13	15	4556500000	1646800000	2909800000	146650000	41272000	105380000	0.1659	0.107%	0.2106%	1.76694	0.821255
Q8C2Q3	RBM14_MOUSE	Rbm14	RNA-binding protein 14 OS=Mus musculus OX=10090 GN=Rbm14 PE=1 SV=1	69.449	669			31.189	18.7	18.7	18.7	18.7	11	11	11	11	11	11	1028;1029;1030;1190;7702;7703;9026;9408;13980;13986;16081	24	12	12	1631300000	679750000	951550000	52950000	22672000	30277000	0.0599	0.0588%	0.0605%	1.39985	0.485275
P57784	RU2A_MOUSE	Snrpa1	U2 small nuclear ribonucleoprotein A' OS=Mus musculus OX=10090 GN=Snrpa1 PE=1 SV=2	28.357	255			57.376	40.4	30.6	40	40.4	11	9	10	11	9	10	4965;5170;6771;7282;7361;7890;9536;9857;12679;13518;13519	20	9	11	1595900000	600970000	994920000	111040000	42926000	68113000	0.1256	0.1113%	0.1361%	1.65552	0.727288
Q91VH2	SNX9_MOUSE	Snx9	Sorting nexin-9 OS=Mus musculus OX=10090 GN=Snx9 PE=1 SV=1	66.546	595			43.223	23.7	19.2	22.5	23.7	11	9	10	11	9	10	3334;4192;5720;5897;7101;9149;9841;10949;13249;14236;14653	19	9	10	564830000	223900000	340930000	17512000	7074900	10437000	0.0198	0.0183%	0.0209%	1.52269	0.606621
Q8R1B4	EIF3C_MOUSE	Eif3c	Eukaryotic translation initiation factor 3 subunit C OS=Mus musculus OX=10090 GN=Eif3c PE=1 SV=1	105.531	911			52.067	14.2	9	13.3	14.2	11	7	10	11	7	10	1464;1560;1692;3310;4105;6521;8948;10027;11873;11911;15502	19	8	11	2019200000	787550000	1231600000	33618000	13285000	20333000	0.038	0.0344%	0.0406%	1.56384	0.64509
Q9JJZ2	TBA8_MOUSE	Tuba8	Tubulin alpha-8 chain OS=Mus musculus OX=10090 GN=Tuba8 PE=1 SV=1	50.051	449			2.0783	35.6	33.6	30.3	5.3	11	10	10	1	1	0	394;1291;1410;2691;4073;4077;7894;8490;10500;11415;14628	1	1	0	0	0	0	0	0	0	0	0.0%	0.0%			+
P48722	HS74L_MOUSE	Hspa4l	Heat shock 70 kDa protein 4L OS=Mus musculus OX=10090 GN=Hspa4l PE=1 SV=2	94.382	838			24.37	18.5	7.6	16.9	16.6	11	5	10	10	4	9	1884;2889;6701;8918;9453;10295;11498;12410;14798;15738;15927	13	4	9	155900000	37057000	118840000	2345800	607490	1738300	0.0027	0.0016%	0.0035%	3.20695	1.6812
Q9R0I7	YLPM1_MOUSE	Ylpm1	YLP motif-containing protein 1 OS=Mus musculus OX=10090 GN=Ylpm1 PE=2 SV=2	155.129	1386			61.323	11.5	8.4	6.3	11.5	11	8	6	11	8	6	536;1914;3581;6034;7075;9940;10133;10794;11047;14509;14590	14	8	6	268390000	144760000	123630000	3124100	1551500	1572500	0.0035	0.004%	0.0031%	0.854034	-0.227634
Q9CSU0	RPR1B_MOUSE	Rprd1b	Regulation of nuclear pre-mRNA domain-containing protein 1B OS=Mus musculus OX=10090 GN=Rprd1b PE=1 SV=2	36.884	326			65.651	42.6	35.9	42.6	31	11	10	10	9	9	8	752;2861;6099;7434;7657;7658;8785;9400;10096;13221;14138	24	12	12	1047500000	431630000	615860000	54108000	23842000	30266000	0.0612	0.0618%	0.0605%	1.42682	0.512807
Q9CU62	SMC1A_MOUSE	Smc1a	Structural maintenance of chromosomes protein 1A OS=Mus musculus OX=10090 GN=Smc1a PE=1 SV=4	143.235	1233			19.559	11.1	4.4	6.7	11.1	11	4	7	11	4	7	1917;3344;4824;6412;8010;8954;9836;10373;12477;13298;14133	11	4	7	888260000	757190000	131070000	9753800	8264400	1489400	0.011	0.0214%	0.003%	0.173101	-2.53032
Q3V1V3	ESF1_MOUSE	Esf1	ESF1 homolog OS=Mus musculus OX=10090 GN=Esf1 PE=1 SV=1	98.048	845			23.334	15.5	12.3	12.2	15.5	11	9	8	11	9	8	281;582;1930;2033;2393;2798;4239;7117;7211;10038;16189	17	9	8	460120000	185760000	274350000	8092900	3580900	4511900	0.0092	0.0093%	0.009%	1.47691	0.562578
Q78ZA7	NP1L4_MOUSE	Nap1l4	Nucleosome assembly protein 1-like 4 OS=Mus musculus OX=10090 GN=Nap1l4 PE=1 SV=1	42.679	375			87.182	47.5	36	47.5	44.8	11	8	11	10	7	10	288;1102;2543;2869;4633;7630;7931;9541;10798;11782;15698	28	12	16	2808100000	1012300000	1795900000	95943000	32343000	63600000	0.1085	0.0838%	0.1271%	1.77408	0.82707
Q8BFR5	EFTU_MOUSE	Tufm	Elongation factor Tu, mitochondrial OS=Mus musculus OX=10090 GN=Tufm PE=1 SV=1	49.508	452			24.561	27.7	23.5	21.7	27.7	11	9	9	11	9	9	1933;1979;5078;5506;7635;13640;13641;14108;14216;14457;15763	21	10	11	669200000	339150000	330050000	12009000	4650400	7359000	0.0136	0.0121%	0.0147%	0.973168	-0.0392389
P48754	BRCA1_MOUSE	Brca1	Breast cancer type 1 susceptibility protein homolog OS=Mus musculus OX=10090 GN=Brca1 PE=1 SV=3	198.795	1812			41.522	9.3	7.8	6	9.3	11	9	8	11	9	8	2217;2299;3538;4528;6918;8945;9918;10438;12458;13549;13579	17	9	8	259620000	110960000	148670000	2333400	846690	1486700	0.0026	0.0022%	0.003%	1.33985	0.422074
Q922D4	PP6R3_MOUSE	Ppp6r3	Serine/threonine-protein phosphatase 6 regulatory subunit 3 OS=Mus musculus OX=10090 GN=Ppp6r3 PE=1 SV=1	94.653	844			25.915	13.4	9.8	12.2	13.4	11	8	10	11	8	10	1501;1532;3797;3817;4015;5772;7404;7486;8421;9510;14945	18	8	10	310450000	135810000	174640000	6553000	2952300	3600700	0.0074	0.0077%	0.0072%	1.28591	0.362794
P98078	DAB2_MOUSE	Dab2	Disabled homolog 2 OS=Mus musculus OX=10090 GN=Dab2 PE=1 SV=2	82.312	766			56.68	20	18.1	17.9	20	11	9	10	11	9	10	1855;1869;2004;3487;4909;6889;7093;8443;11129;12787;13371	20	10	10	526920000	228620000	298300000	10578000	4555900	6021600	0.012	0.0118%	0.012%	1.30479	0.383812	+
Q921M4	GOGA2_MOUSE	Golga2	Golgin subfamily A member 2 OS=Mus musculus OX=10090 GN=Golga2 PE=1 SV=3	113.278	999			39.296	14.1	9.1	14.1	14.1	11	7	11	11	7	11	12;275;1003;1054;2630;3591;4829;8661;11785;12654;16046	19	7	12	380450000	112090000	268360000	6487000	2027900	4459100	0.0073	0.0053%	0.0089%	2.39415	1.25951
O35691	PININ_MOUSE	Pnn	Pinin OS=Mus musculus OX=10090 GN=Pnn PE=1 SV=4	82.436	725			36.712	17.2	17.2	6.2	17.2	11	11	4	11	11	4	1718;1719;1993;2025;2184;3244;6008;6281;8592;9047;14490	21	16	5	901390000	769540000	131850000	12435000	10488000	1947100	0.0141	0.0272%	0.0039%	0.171336	-2.5451
O70400	PDLI1_MOUSE	Pdlim1	PDZ and LIM domain protein 1 OS=Mus musculus OX=10090 GN=Pdlim1 PE=1 SV=4	35.774	327			32.513	52.3	37	52.3	52.3	11	6	10	11	6	10	55;1691;4734;7090;10119;11701;11702;12070;14010;14011;15365	21	9	12	1175500000	464940000	710520000	15294000	5609300	9685000	0.0173	0.0145%	0.0194%	1.5282	0.611831
Q05186	RCN1_MOUSE	Rcn1	Reticulocalbin-1 OS=Mus musculus OX=10090 GN=Rcn1 PE=1 SV=1	38.113	325			26.102	50.2	43.7	35.7	50.2	11	9	8	11	9	8	1088;2771;3572;5843;6027;6178;6943;11108;13497;15473;15899	19	10	9	590230000	280010000	310230000	14718000	7013300	7704400	0.0166	0.0182%	0.0154%	1.10792	0.14786	+
Q1HFZ0	NSUN2_MOUSE	Nsun2	RNA cytosine C(5)-methyltransferase NSUN2 OS=Mus musculus OX=10090 GN=Nsun2 PE=1 SV=2	85.452	757			37.616	23.2	21	21.1	23.2	11	9	10	11	9	10	2977;3063;4222;4460;6486;7054;7055;7784;8134;13778;15278	19	9	10	443500000	147220000	296280000	7963200	2491200	5471900	0.009	0.0065%	0.0109%	2.0125	1.00899
Q9QYJ0	DNJA2_MOUSE	Dnaja2	DnaJ homolog subfamily A member 2 OS=Mus musculus OX=10090 GN=Dnaja2 PE=1 SV=1	45.746	412			53.156	38.6	36.2	38.6	38.6	11	10	11	11	10	11	1773;3088;3089;4088;6351;6963;9397;9826;11881;14710;15256	25	12	13	1202500000	540700000	661830000	34207000	14820000	19387000	0.0387	0.0384%	0.0388%	1.22402	0.291632	+
Q8R050	ERF3A_MOUSE	Gspt1	Eukaryotic peptide chain release factor GTP-binding subunit ERF3A OS=Mus musculus OX=10090 GN=Gspt1 PE=1 SV=2	68.625	636			60.924	20.8	18.2	19.2	8.8	11	10	9	5	5	5	3008;3853;5733;7223;7271;10938;12089;12305;13081;13082;13494	19	10	9	636820000	199380000	437430000	5712900	1979600	3733200	0.0065	0.0051%	0.0075%	2.19395	1.13353
Q58A65	JIP4_MOUSE	Spag9	C-Jun-amino-terminal kinase-interacting protein 4 OS=Mus musculus OX=10090 GN=Spag9 PE=1 SV=2	146.219	1321			22.256	10.5	5.2	8.2	8.4	11	5	8	8	4	6	337;3658;3783;4433;5981;10874;14499;15149;15241;15734;16005	13	5	8	237440000	113030000	124420000	1176200	717000	459160	0.0013	0.0019%	0.0009%	1.10077	0.138513	+
P21550	ENOB_MOUSE	Eno3	Beta-enolase OS=Mus musculus OX=10090 GN=Eno3 PE=1 SV=3	47.025	434			45.033	35.3	24.9	33.9	21.7	11	8	10	6	3	6	122;1587;4159;5275;5568;5770;6317;7795;8243;13749;15742	9	3	6	141430000	40569000	100860000	4876700	1398900	3477800	0.0055	0.0036%	0.007%	2.48613	1.3139	+
Q69ZN7	MYOF_MOUSE	Myof	Myoferlin OS=Mus musculus OX=10090 GN=Myof PE=1 SV=2	233.324	2048			21.462	5.7	1.8	4.6	5.7	11	3	9	11	3	9	2021;2501;4178;4179;5061;6305;6585;8446;12515;14761;15031	12	3	9	238430000	58468000	179960000	1473300	316570	1156800	0.0017	0.0008%	0.0023%	3.07792	1.62196	+
P26043	RADI_MOUSE	Rdx	Radixin OS=Mus musculus OX=10090 GN=Rdx PE=1 SV=3	68.543	583			1.4132	16.1	14.1	14.8	2.1	11	10	10	1	0	1	649;894;3054;4588;6336;7162;7480;8144;11413;11909;15382	1	0	1	26320000	0	26320000	711340	0	711340	0.0008	0.0%	0.0014%	4.50197	2.17056
Q9QYR6	MAP1A_MOUSE	Map1a	Microtubule-associated protein 1A OS=Mus musculus OX=10090 GN=Map1a PE=1 SV=2	300.14	2776			103.43	6.6	4.6	5.6	6.2	11	8	9	10	7	8	1057;1191;1335;1375;1630;1948;2920;3738;4666;12398;15477	15	7	8	294670000	105810000	188860000	1215200	536660	678580	0.0014	0.0014%	0.0014%	1.7849	0.835841
Q9QYS9	QKI_MOUSE	Qki	KH domain-containing RNA-binding protein QKI OS=Mus musculus OX=10090 GN=Qki PE=1 SV=1	37.671	341			26.421	40.8	32.6	36.4	39	11	8	10	10	8	9	2132;3996;5093;6480;8608;8871;8872;9858;10152;12044;12759	21	9	12	793260000	334390000	458870000	39920000	16977000	22943000	0.0452	0.044%	0.0459%	1.37226	0.456554
Q9WUP7	UCHL5_MOUSE	Uchl5	Ubiquitin carboxyl-terminal hydrolase isozyme L5 OS=Mus musculus OX=10090 GN=Uchl5 PE=1 SV=2	37.617	329			28.897	38.6	35.3	25.5	38.6	11	10	8	11	10	8	2894;4381;4710;5100;8089;8562;9827;10693;11621;13702;15653	18	10	8	508530000	255320000	253200000	17801000	9958000	7842600	0.0201	0.0258%	0.0157%	0.991697	-0.0120291	+
O08579	EMD_MOUSE	Emd	Emerin OS=Mus musculus OX=10090 GN=Emd PE=1 SV=1	29.436	259			55.048	52.1	41.7	52.1	52.1	11	8	11	11	8	11	1616;2511;6277;7201;7332;8516;9901;11088;11571;11827;14237	29	13	16	3176100000	1044500000	2131500000	197360000	62528000	134830000	0.2232	0.1621%	0.2695%	2.04069	1.02906	+
P09103	PDIA1_MOUSE	P4hb	Protein disulfide-isomerase OS=Mus musculus OX=10090 GN=P4hb PE=1 SV=2	57.058	509			19.967	25.7	10.6	23.6	25.7	11	5	10	11	5	10	2550;4149;5871;6279;6555;8499;9925;14391;14972;15906;16051	15	5	10	280410000	50525000	229880000	5757600	926290	4831300	0.0065	0.0024%	0.0097%	4.54983	2.18581
P35700	PRDX1_MOUSE	Prdx1	Peroxiredoxin-1 OS=Mus musculus OX=10090 GN=Prdx1 PE=1 SV=1	22.176	199			21.773	55.3	55.3	55.3	51.3	11	11	11	10	10	10	150;1204;1877;5136;5742;6378;7530;9750;11246;13138;13618	29	12	17	7793400000	3336200000	4457300000	444580000	193560000	251030000	0.5029	0.5018%	0.5018%	1.33604	0.417964
Q99KQ4	NAMPT_MOUSE	Nampt	Nicotinamide phosphoribosyltransferase OS=Mus musculus OX=10090 GN=Nampt PE=1 SV=1	55.447	491			54.236	35	33.4	32.6	35	11	10	10	11	10	10	2202;2987;5465;5612;8801;10287;13063;13884;14751;15766;15950	20	10	10	620000000	266010000	354000000	12990000	5831000	7159000	0.0147	0.0151%	0.0143%	1.33078	0.412269
Q99KG3	RBM10_MOUSE	Rbm10	RNA-binding protein 10 OS=Mus musculus OX=10090 GN=Rbm10 PE=1 SV=1	103.494	930			26.468	14.9	13.4	12.8	14.9	11	10	8	11	10	8	497;1764;4843;7638;7946;10083;10558;13659;14242;15627;15822	19	11	8	362570000	187590000	174980000	3689900	2367700	1322200	0.0042	0.0061%	0.0026%	0.932779	-0.100393
P56959	FUS_MOUSE	Fus	RNA-binding protein FUS OS=Mus musculus OX=10090 GN=Fus PE=1 SV=1	52.673	518			50.663	22.6	22.4	22.6	22.6	11	10	10	11	10	10	56;57;914;915;1482;2887;4786;5691;7570;8548;13578	34	16	18	7998200000	3771600000	4226500000	192430000	94411000	98018000	0.2177	0.2448%	0.1959%	1.12061	0.164287
Q61191	HCFC1_MOUSE	Hcfc1	Host cell factor 1 OS=Mus musculus OX=10090 GN=Hcfc1 PE=1 SV=2	210.437	2045			32.117	6.6	5.3	5.6	6.6	10	8	9	10	8	9	3498;5326;6104;6477;6760;7002;11169;11191;12437;12768	19	9	10	426500000	198790000	227720000	4706800	1860400	2846400	0.0053	0.0048%	0.0057%	1.14553	0.196016
Q9D903	EBP2_MOUSE	Ebna1bp2	Probable rRNA-processing protein EBP2 OS=Mus musculus OX=10090 GN=Ebna1bp2 PE=2 SV=1	34.703	306			37.725	35.6	33	35.6	35.6	10	8	10	10	8	10	2001;3761;4905;5561;7295;7959;8388;11091;11119;11969	23	11	12	1264400000	590020000	674410000	45100000	21159000	23941000	0.051	0.0549%	0.0479%	1.14303	0.192862
P10852	4F2_MOUSE	Slc3a2	Amino acid transporter heavy chain SLC3A2 OS=Mus musculus OX=10090 GN=Slc3a2 PE=1 SV=1	58.337	526			23.598	22.8	21.5	22.8	22.8	10	9	10	10	9	10	5229;5376;6323;8226;8773;10687;11326;11327;12596;15988	22	11	11	1152000000	451260000	700710000	26762000	11571000	15191000	0.0303	0.03%	0.0304%	1.55279	0.634859	+
Q8K2Y0	OBI1_MOUSE	Obi1	ORC ubiquitin ligase 1 OS=Mus musculus OX=10090 GN=Obi1 PE=1 SV=2	79.958	722			39.979	16.3	9.4	16.3	16.3	10	5	10	10	5	10	2872;3976;4195;5939;8041;10580;12138;13648;14066;15876	15	5	10	428370000	142280000	286090000	2599700	959420	1640300	0.0029	0.0025%	0.0033%	2.01075	1.00774
Q8VIJ6	SFPQ_MOUSE	Sfpq	Splicing factor, proline- and glutamine-rich OS=Mus musculus OX=10090 GN=Sfpq PE=1 SV=1	75.442	699			53.573	17.9	13.9	17.9	16.7	10	7	10	9	6	9	265;1378;1928;4039;5080;8207;8208;9946;9997;11030	26	12	14	2590400000	1206700000	1383700000	25622000	11206000	14416000	0.029	0.0291%	0.0288%	1.14668	0.197464
Q63918	CAVN2_MOUSE	Cavin2	Caveolae-associated protein 2 OS=Mus musculus OX=10090 GN=Cavin2 PE=1 SV=3	46.764	418			57.85	42.1	30.9	32.3	42.1	10	8	8	10	8	8	2158;3547;4437;8053;9734;11325;11888;14870;15268;15779	20	10	10	2108000000	806620000	1301400000	62591000	24759000	37833000	0.0708	0.0642%	0.0756%	1.6134	0.690103
P27773	PDIA3_MOUSE	Pdia3	Protein disulfide-isomerase A3 OS=Mus musculus OX=10090 GN=Pdia3 PE=1 SV=2	56.678	505			27.432	21.4	14.1	21.4	21.4	10	6	10	10	6	10	652;653;2005;3338;4028;4597;7777;9896;12232;15855	17	6	11	353590000	133210000	220370000	8523900	3235900	5288000	0.0096	0.0084%	0.0106%	1.65431	0.726225	+
P35922	FMR1_MOUSE	Fmr1	Fragile X messenger ribonucleoprotein 1 OS=Mus musculus OX=10090 GN=Fmr1 PE=1 SV=1	68.989	614			35.671	23	11.1	23	18.6	10	5	10	8	3	8	1398;1863;2287;2714;5658;6510;9214;12287;13273;14980	14	4	10	464600000	72000000	392600000	9522900	2000000	7522900	0.0108	0.0052%	0.015%	5.45278	2.44699
P28656	NP1L1_MOUSE	Nap1l1	Nucleosome assembly protein 1-like 1 OS=Mus musculus OX=10090 GN=Nap1l1 PE=1 SV=2	45.345	391			139.83	35.3	35.3	35.3	32.7	10	9	10	9	8	9	4117;4489;4633;7631;7632;7893;10796;11500;15722;15723	34	16	18	7259700000	2961800000	4297900000	322350000	137250000	185090000	0.3646	0.3558%	0.37%	1.45111	0.537158
Q8BFW7	LPP_MOUSE	Lpp	Lipoma-preferred partner homolog OS=Mus musculus OX=10090 GN=Lpp PE=1 SV=1	65.891	613			24.673	26.1	20.4	22.7	26.1	10	8	8	10	8	8	2549;3528;4983;9973;11017;12200;12390;13071;14243;15718	16	8	8	359280000	223740000	135540000	3226200	1553800	1672500	0.0036	0.004%	0.0033%	0.605792	-0.723105
Q6NZN0	RBM26_MOUSE	Rbm26	RNA-binding protein 26 OS=Mus musculus OX=10090 GN=Rbm26 PE=1 SV=2	114.143	1012			16.124	13.1	9.3	6.6	12	10	7	6	9	6	6	564;619;2974;3304;8116;8311;10139;13812;14754;16149	13	7	6	95700000	46958000	48741000	2392500	1174000	1218500	0.0027	0.003%	0.0024%	1.03797	0.0537649	+
Q6NV83	SR140_MOUSE	U2surp	U2 snRNP-associated SURP motif-containing protein OS=Mus musculus OX=10090 GN=U2surp PE=1 SV=3	118.261	1029			29.626	13.2	7.3	11.5	13.2	10	4	9	10	4	9	3693;4128;4186;7491;9848;10024;12510;12942;15440;15579	17	6	11	451270000	76903000	374370000	1968900	376800	1592100	0.0022	0.001%	0.0032%	4.86808	2.28335	+
Q6ZWX6	IF2A_MOUSE	Eif2s1	Eukaryotic translation initiation factor 2 subunit 1 OS=Mus musculus OX=10090 GN=Eif2s1 PE=1 SV=3	36.108	315			29.881	39	19.7	39	39	10	5	10	10	5	10	163;3462;4404;5523;6706;11958;13346;13432;15482;16156	17	6	11	503280000	144810000	358470000	22876000	6582300	16294000	0.0259	0.0171%	0.0326%	2.47545	1.30769
Q61687	ATRX_MOUSE	Atrx	Transcriptional regulator ATRX OS=Mus musculus OX=10090 GN=Atrx PE=1 SV=3	278.587	2476			13.241	5.9	5.9	1.9	5.9	10	10	3	10	10	3	495;2361;7380;8432;9612;10076;11042;11248;11669;16138	14	11	3	132600000	103800000	28801000	552690	434080	118610	0.0006	0.0011%	0.0002%	0.277466	-1.84962
Q61733	RT31_MOUSE	Mrps31	Small ribosomal subunit protein mS31 OS=Mus musculus OX=10090 GN=Mrps31 PE=1 SV=1	43.881	384			41.948	29.9	28.1	25	29.9	10	8	8	10	8	8	327;1178;6893;7510;7589;8170;9430;11367;14436;15926	20	10	10	513950000	205850000	308100000	11873000	4712300	7161100	0.0134	0.0122%	0.0143%	1.49672	0.581805
Q8R332	NUP58_MOUSE	Nup58	Nucleoporin p58/p45 OS=Mus musculus OX=10090 GN=Nup58 PE=1 SV=1	59.445	587			80.323	24.4	15.8	24	24.4	10	7	9	10	7	9	696;3646;6659;7119;8088;8552;9984;11449;11603;13927	22	10	12	1976400000	753130000	1223300000	86211000	33557000	52653000	0.0975	0.087%	0.1052%	1.62429	0.699807
Q9DBS5	KLC4_MOUSE	Klc4	Kinesin light chain 4 OS=Mus musculus OX=10090 GN=Klc4 PE=1 SV=1	68.613	619			12.275	19.4	16.6	14.4	8.7	10	9	7	4	3	3	1814;2532;5363;7853;10526;10623;11453;12238;14861;15786	8	4	4	177090000	85771000	91320000	3602900	1718100	1884800	0.0041	0.0045%	0.0038%	1.0647	0.0904409
Q9Z1Z2	STRAP_MOUSE	Strap	Serine-threonine kinase receptor-associated protein OS=Mus musculus OX=10090 GN=Strap PE=1 SV=2	38.442	350			28.704	39.7	36	38	39.7	10	9	9	10	9	9	4518;4728;7099;11236;12276;12401;14140;14240;15501;15758	20	10	10	644560000	266290000	378270000	9138900	3830000	5308900	0.0103	0.0099%	0.0106%	1.42052	0.506418
Q9Z2D8	MBD3_MOUSE	Mbd3	Methyl-CpG-binding domain protein 3 OS=Mus musculus OX=10090 GN=Mbd3 PE=1 SV=1	32.168	285			32.775	42.1	34	35.8	40	10	7	8	9	6	8	130;375;5091;7521;7544;9424;11417;11924;15580;15935	16	7	9	763320000	323660000	439660000	32821000	14470000	18352000	0.0371	0.0375%	0.0367%	1.3584	0.441909
Q91YN9	BAG2_MOUSE	Bag2	BAG family molecular chaperone regulator 2 OS=Mus musculus OX=10090 GN=Bag2 PE=1 SV=1	23.474	210	Q8BHK0	Pnma2	85.971	55.2	44.8	55.2	55.2	10	8	10	10	8	10	3067;4274;4465;4466;6413;8092;8676;11337;12384;13822	24	11	13	5029500000	2192000000	2837400000	234630000	100900000	133730000	0.2654	0.2616%	0.2673%	1.29443	0.372322
Q91WQ3	SYYC_MOUSE	Yars1	Tyrosine--tRNA ligase, cytoplasmic OS=Mus musculus OX=10090 GN=Yars1 PE=1 SV=3	59.105	528			15.906	21.2	17.4	13.8	21.2	10	8	7	10	8	7	952;5877;7333;8623;11763;11764;12199;14215;14390;14597	15	8	7	268330000	103130000	165200000	5701300	2030200	3671000	0.0064	0.0053%	0.0073%	1.60186	0.67975	+
Q9CZD3	GARS_MOUSE	Gars1	Glycine--tRNA ligase OS=Mus musculus OX=10090 GN=Gars1 PE=1 SV=1	81.878	729			61.897	17.4	13.9	17.4	17.4	10	7	10	10	7	10	322;1966;4012;6687;7114;8230;8651;13505;13753;16026	20	8	12	361610000	115300000	246310000	5015000	1592200	3422800	0.0057	0.0041%	0.0068%	2.13625	1.09508
Q80WJ7	LYRIC_MOUSE	Mtdh	Protein LYRIC OS=Mus musculus OX=10090 GN=Mtdh PE=1 SV=1	63.846	579			28.928	25.9	22.3	20.4	25.9	10	8	8	10	8	8	3328;3870;4769;7565;8951;10482;11238;13790;13855;14155	17	8	9	435890000	166500000	269390000	6685500	2283200	4402300	0.0076	0.0059%	0.0088%	1.61796	0.694174
Q3TXS7	PSMD1_MOUSE	Psmd1	26S proteasome non-ATPase regulatory subunit 1 OS=Mus musculus OX=10090 GN=Psmd1 PE=1 SV=1	105.73	953			19.84	17	14.5	7.3	17	10	9	4	10	9	4	118;2377;4158;4544;8726;13899;14163;14164;15287;16053	14	9	5	456440000	198450000	257990000	2800400	1312500	1487900	0.0032	0.0034%	0.003%	1.30003	0.37854
Q3UHX0	NOL8_MOUSE	Nol8	Nucleolar protein 8 OS=Mus musculus OX=10090 GN=Nol8 PE=1 SV=2	128.635	1147			37.698	13.8	12.2	8	13.8	10	9	6	10	9	6	3046;3150;4145;4504;5450;8203;8897;12758;13079;15263	21	12	9	447240000	245880000	201360000	1966200	1197600	768560	0.0022	0.0031%	0.0015%	0.818936	-0.288177
Q61990	PCBP2_MOUSE	Pcbp2	Poly(rC)-binding protein 2 OS=Mus musculus OX=10090 GN=Pcbp2 PE=1 SV=1	38.222	362	P57722	Pcbp3	23.865	52.5	50.3	29.8	41.7	10	9	7	7	7	4	333;3739;3910;5659;6086;6483;6704;8387;9795;11798	11	7	4	567980000	273950000	294020000	26107000	11680000	14427000	0.0295	0.0303%	0.0288%	1.07326	0.102002
P70347	TANK_MOUSE	Tank	TRAF family member-associated NF-kappa-B activator OS=Mus musculus OX=10090 GN=Tank PE=1 SV=1	50.939	448			42.953	22.5	19.2	20.1	22.5	10	7	9	10	7	9	1634;3617;5150;5178;6125;10625;12884;13426;13536;13537	16	7	9	397300000	166660000	230640000	10067000	5033600	5033900	0.0114	0.013%	0.0101%	1.3839	0.468735	+
P97310	MCM2_MOUSE	Mcm2	DNA replication licensing factor MCM2 OS=Mus musculus OX=10090 GN=Mcm2 PE=1 SV=3	102.078	904			62.446	17.7	10.5	17.7	17.7	10	6	10	10	6	10	1214;2517;3705;3706;3972;5176;6899;11324;11425;14030	17	6	11	457470000	130190000	327280000	4309600	479470	3830100	0.0049	0.0012%	0.0077%	2.51386	1.32991
Q64337	SQSTM_MOUSE	Sqstm1	Sequestosome-1 OS=Mus musculus OX=10090 GN=Sqstm1 PE=1 SV=1	48.163	442			49.569	44.3	37.1	39.1	44.3	10	8	9	10	8	9	406;1632;6072;8439;9610;10808;10809;10875;12749;14372	18	9	9	739940000	349170000	390770000	20505000	10058000	10446000	0.0232	0.0261%	0.0209%	1.11914	0.16239	+
Q9D281	NXP20_MOUSE	Fam114a1	Protein Noxp20 OS=Mus musculus OX=10090 GN=Fam114a1 PE=1 SV=1	61.013	569			45.856	30.1	14.2	28.5	30.1	10	5	9	10	5	9	488;3679;6399;7792;9625;10093;12613;13175;15197;15562	16	5	11	404460000	109140000	295320000	10657000	3246200	7410900	0.0121	0.0084%	0.0148%	2.70588	1.4361
Q9D2G2	ODO2_MOUSE	Dlst	Dihydrolipoyllysine-residue succinyltransferase component of 2-oxoglutarate dehydrogenase complex, mitochondrial OS=Mus musculus OX=10090 GN=Dlst PE=1 SV=1	48.995	454			52.902	30.6	30.6	20.3	30.6	10	10	7	10	10	7	1073;1321;2504;2679;5234;8251;10805;14077;14475;14533	17	10	7	1468800000	1132800000	336020000	55885000	42961000	12924000	0.0632	0.1114%	0.0258%	0.296628	-1.75327
Q8BWW4	LARP4_MOUSE	Larp4	La-related protein 4 OS=Mus musculus OX=10090 GN=Larp4 PE=1 SV=2	79.763	719			19.994	18.9	15.6	16	18.9	10	8	8	10	8	8	1607;2637;3077;3979;4075;5869;6291;11399;13022;15078	17	8	9	671470000	278830000	392640000	14225000	6705000	7519500	0.0161	0.0174%	0.015%	1.40817	0.493821
Q8BVY0	RL1D1_MOUSE	Rsl1d1	Ribosomal L1 domain-containing protein 1 OS=Mus musculus OX=10090 GN=Rsl1d1 PE=1 SV=1	50.421	452			54.668	29.6	29.4	23	29.6	10	9	7	10	9	7	706;1259;1641;5758;6344;7159;7617;8718;13195;15147	19	10	9	892780000	493720000	399060000	34299000	20219000	14080000	0.0388	0.0524%	0.0281%	0.808272	-0.307087
Q9CY94	PSF3_MOUSE	Gins3	DNA replication complex GINS protein PSF3 OS=Mus musculus OX=10090 GN=Gins3 PE=2 SV=1	24.577	216			28.344	52.3	45.4	49.1	52.3	10	8	9	10	8	9	4687;5356;6644;6670;8043;8220;10252;12619;14159;14525	18	9	9	1284400000	515190000	769220000	64805000	28084000	36722000	0.0733	0.0728%	0.0734%	1.49308	0.578292
Q91W92	BORG5_MOUSE	Cdc42ep1	Cdc42 effector protein 1 OS=Mus musculus OX=10090 GN=Cdc42ep1 PE=1 SV=1	43.096	409			49.407	43	43	32.5	43	10	10	7	10	10	7	951;3633;4927;9409;9468;9532;9886;10277;10952;12160	21	12	9	567020000	269270000	297750000	21933000	10660000	11272000	0.0248	0.0276%	0.0225%	1.10577	0.145048	+
Q9DBG3	AP2B1_MOUSE	Ap2b1	AP-2 complex subunit beta OS=Mus musculus OX=10090 GN=Ap2b1 PE=1 SV=1	104.583	937			30.781	14.3	4.5	12.9	11.4	10	4	8	7	3	6	75;897;1868;4289;5643;7273;7511;8349;9600;15068	12	4	8	170450000	38496000	131960000	2701500	802000	1899500	0.0031	0.0021%	0.0038%	3.42789	1.77732
P17751	TPIS_MOUSE	Tpi1	Triosephosphate isomerase OS=Mus musculus OX=10090 GN=Tpi1 PE=1 SV=5	26.713	249			27.229	56.2	50.6	53	56.2	10	8	9	10	8	9	2007;3187;4157;6007;6494;11898;13333;15245;15359;15446	27	12	15	2086800000	859260000	1227600000	100890000	43834000	57054000	0.1141	0.1136%	0.114%	1.42867	0.514674
Q60974	NCOR1_MOUSE	Ncor1	Nuclear receptor corepressor 1 OS=Mus musculus OX=10090 GN=Ncor1 PE=1 SV=1	270.642	2453			20.39	5.9	2.9	4	5.6	10	4	8	9	4	7	631;1026;5426;8498;10366;10863;11219;12385;12937;16017	11	4	7	117640000	71152000	46484000	427120	396600	30521	0.0005	0.001%	0.0001%	0.653306	-0.61417
O08709	PRDX6_MOUSE	Prdx6	Peroxiredoxin-6 OS=Mus musculus OX=10090 GN=Prdx6 PE=1 SV=3	24.871	224			88.906	58	46	41.1	58	10	7	8	10	7	8	1861;1961;7277;8404;9433;10356;10941;15420;15426;15427	19	10	9	1331700000	686440000	645300000	37735000	20029000	17706000	0.0427	0.0519%	0.0354%	0.940068	-0.0891636	+
Q99MS7	EH1L1_MOUSE	Ehbp1l1	EH domain-binding protein 1-like protein 1 OS=Mus musculus OX=10090 GN=Ehbp1l1 PE=1 SV=1	184.834	1716			22.679	9.5	5.9	9.5	9.5	10	6	10	10	6	10	1739;6184;8666;9350;11067;13952;13954;14838;15212;15403	16	6	10	221750000	70511000	151240000	1383700	421040	962700	0.0016	0.0011%	0.0019%	2.14491	1.10092
Q99LX0	PARK7_MOUSE	Park7	Parkinson disease protein 7 homolog OS=Mus musculus OX=10090 GN=Park7 PE=1 SV=1	20.021	189			42.026	58.2	54.5	58.2	58.2	10	9	9	10	9	9	807;922;1765;2440;4679;10105;13963;14488;15383;15384	47	25	22	3047200000	1587800000	1459400000	207360000	102770000	104590000	0.2346	0.2664%	0.2091%	0.919133	-0.121654
O88448	KLC2_MOUSE	Klc2	Kinesin light chain 2 OS=Mus musculus OX=10090 GN=Klc2 PE=1 SV=1	66.662	599			10.511	22.7	22.7	17.2	10.9	10	10	7	5	5	3	703;1333;1517;1814;8306;10623;13751;14027;14438;15786	8	5	3	359090000	170470000	188620000	8159600	3925900	4233700	0.0092	0.0102%	0.0085%	1.10647	0.145965
Q99020	ROAA_MOUSE	Hnrnpab	Heterogeneous nuclear ribonucleoprotein A/B OS=Mus musculus OX=10090 GN=Hnrnpab PE=1 SV=1	30.831	285			40.73	31.6	29.1	26.7	31.6	10	8	9	10	8	9	2028;3962;3982;4872;4914;4915;4916;6307;9987;9988	20	10	10	4131600000	2516000000	1615600000	272110000	159930000	112180000	0.3078	0.4146%	0.2242%	0.64213	-0.639062
Q62448	IF4G2_MOUSE	Eif4g2	Eukaryotic translation initiation factor 4 gamma 2 OS=Mus musculus OX=10090 GN=Eif4g2 PE=1 SV=2	102.106	906			14.263	12.5	9.4	10.3	12.5	10	8	8	10	8	8	1169;3489;5539;7693;7916;8100;10060;13872;13989;14730	16	8	8	150820000	62296000	88523000	1985900	663630	1322300	0.0022	0.0017%	0.0026%	1.42101	0.506913
E9Q394	AKP13_MOUSE	Akap13	A-kinase anchor protein 13 OS=Mus musculus OX=10090 GN=Akap13 PE=1 SV=1	303.976	2776			22.007	6.8	3.9	5.8	6.8	10	6	8	10	6	8	416;1867;3829;3862;4737;9017;11527;11750;12069;13600	16	8	8	231210000	130850000	100350000	776910	373560	403350	0.0009	0.001%	0.0008%	0.766909	-0.382873	+
Q9Z1Q9	SYVC_MOUSE	Vars1	Valine--tRNA ligase OS=Mus musculus OX=10090 GN=Vars1 PE=1 SV=1	140.215	1263			30.204	9.4	4.9	8.5	9.4	10	5	9	10	5	9	739;1338;2582;3960;5312;7585;12434;13209;13776;15103	14	5	9	264330000	82681000	181650000	3887300	1215900	2671400	0.0044	0.0032%	0.0053%	2.197	1.13553
Q9CX34	SGT1_MOUSE	Sugt1	Protein SGT1 homolog OS=Mus musculus OX=10090 GN=Sugt1 PE=1 SV=3	38.159	336			99.036	40.8	33.3	40.8	40.8	10	7	10	10	7	10	654;2483;7597;8019;8186;8187;8188;8724;12294;12537	22	9	13	808920000	363210000	445710000	24949000	11330000	13619000	0.0282	0.0294%	0.0272%	1.22714	0.295301
Q08093	CNN2_MOUSE	Cnn2	Calponin-2 OS=Mus musculus OX=10090 GN=Cnn2 PE=1 SV=1	33.155	305			126.17	42	31.5	39.7	42	10	6	9	9	6	8	454;1440;1797;5200;5344;10355;10417;12716;13038;13227	19	8	11	2986100000	1315400000	1670600000	136760000	59206000	77552000	0.1547	0.1535%	0.155%	1.27003	0.344865
Q9CYH6	RRS1_MOUSE	Rrs1	Ribosome biogenesis regulatory protein homolog OS=Mus musculus OX=10090 GN=Rrs1 PE=1 SV=1	41.552	365			48.617	27.1	21.6	22.2	27.1	10	6	8	10	6	8	2164;3227;3228;4456;7259;7468;10153;13871;14465;15655	19	10	9	1495100000	995620000	499440000	51688000	32041000	19647000	0.0585	0.0831%	0.0393%	0.501637	-0.995284
P43276	H15_MOUSE	H1-5	Histone H1.5 OS=Mus musculus OX=10090 GN=H1-5 PE=1 SV=2	22.576	223			39.321	31.4	24.2	31.4	24.2	10	8	10	8	8	8	601;602;1226;4978;4979;5474;5489;7158;7171;12257	23	10	13	7395000000	3527300000	3867800000	718170000	347380000	370790000	0.8124	0.9005%	0.7412%	1.09653	0.132949
O89079	COPE_MOUSE	Cope	Coatomer subunit epsilon OS=Mus musculus OX=10090 GN=Cope PE=1 SV=3	34.567	308			51.085	46.1	46.1	39	46.1	10	9	9	10	9	9	929;2281;2289;2419;7640;9164;9975;10269;15588;15856	22	12	10	1356900000	797630000	559290000	34688000	22371000	12317000	0.0392	0.058%	0.0246%	0.70119	-0.512123
P47754	CAZA2_MOUSE	Capza2	F-actin-capping protein subunit alpha-2 OS=Mus musculus OX=10090 GN=Capza2 PE=1 SV=3	32.967	286			79.242	49.7	38.8	49.7	40.2	10	7	9	8	5	7	170;171;1871;2657;2900;3011;4575;6228;6849;8762	21	10	11	950520000	438520000	512010000	30441000	12098000	18343000	0.0344	0.0314%	0.0367%	1.16759	0.223529	+
Q9QY06	MYO9B_MOUSE	Myo9b	Unconventional myosin-IXb OS=Mus musculus OX=10090 GN=Myo9b PE=1 SV=2	238.834	2114			26.106	6.4	4.8	6.1	6.4	10	7	9	10	7	9	1224;4275;7799;7819;7979;8437;9095;12324;13912;14007	16	7	9	199480000	65862000	133610000	1111100	332110	779030	0.0013	0.0009%	0.0016%	2.02864	1.02051
Q9QXD8	LIMD1_MOUSE	Limd1	LIM domain-containing protein 1 OS=Mus musculus OX=10090 GN=Limd1 PE=1 SV=2	71.422	668			32.616	30.1	19.8	17.1	30.1	10	7	6	10	7	6	397;3732;5336;6392;7654;9025;9915;12279;14569;15039	14	8	6	291840000	159140000	132700000	2100500	765040	1335400	0.0024	0.002%	0.0027%	0.833857	-0.262128	+
Q93092	TALDO_MOUSE	Taldo1	Transaldolase OS=Mus musculus OX=10090 GN=Taldo1 PE=1 SV=2	37.387	337			10.532	24	16.3	24	24	10	6	9	10	6	9	4008;6550;6551;7773;8211;8426;8698;9968;13686;15621	20	8	12	727530000	158590000	568940000	23267000	4024400	19242000	0.0263	0.0104%	0.0385%	3.58749	1.84297
Q99J77	SIAS_MOUSE	Nans	Sialic acid synthase OS=Mus musculus OX=10090 GN=Nans PE=1 SV=1	40.024	359			49.874	36.8	31.2	36.8	36.8	10	8	10	10	8	10	5405;5650;5810;6729;7608;8176;10968;14643;14775;14977	25	11	14	1317500000	532190000	785280000	33934000	13531000	20403000	0.0384	0.0351%	0.0408%	1.47556	0.561266
P21619	LMNB2_MOUSE	Lmnb2	Lamin-B2 OS=Mus musculus OX=10090 GN=Lmnb2 PE=1 SV=2	67.318	596			17.851	21.6	16.8	13.1	19.8	10	8	5	9	7	4	458;1490;1571;1998;7740;9881;11253;12916;13836;14518	11	7	4	168160000	105930000	62229000	3568700	2087100	1481600	0.004	0.0054%	0.003%	0.587454	-0.767452
Q8BL80	RHG22_MOUSE	Arhgap22	Rho GTPase-activating protein 22 OS=Mus musculus OX=10090 GN=Arhgap22 PE=1 SV=2	77.786	702			25.483	17	15	12.3	17	10	9	7	10	9	7	759;3155;3351;3432;5212;7995;8321;12414;14067;15715	16	9	7	337500000	190130000	147370000	7523100	4380600	3142600	0.0085	0.0114%	0.0063%	0.775101	-0.367543
D3YZP9	CCDC6_MOUSE	Ccdc6	Coiled-coil domain-containing protein 6 OS=Mus musculus OX=10090 GN=Ccdc6 PE=1 SV=1	52.939	469			93.247	26.7	25.2	23	26.7	10	8	8	10	8	8	267;294;1879;3126;3134;3805;6234;9883;11480;11496	19	9	10	567170000	206490000	360680000	21353000	8259600	13093000	0.0242	0.0214%	0.0262%	1.74672	0.804648
Q60716	P4HA2_MOUSE	P4ha2	Prolyl 4-hydroxylase subunit alpha-2 OS=Mus musculus OX=10090 GN=P4ha2 PE=1 SV=1	61.002	537			25.395	23.8	19.4	16.4	23.8	10	8	7	10	8	7	3986;5358;7932;8843;11380;12023;13051;13592;15122;16175	15	8	7	242460000	134520000	107950000	5806800	3111100	2695600	0.0066	0.0081%	0.0054%	0.802483	-0.317457
Q5DTM8	BRE1A_MOUSE	Rnf20	E3 ubiquitin-protein ligase BRE1A OS=Mus musculus OX=10090 GN=Rnf20 PE=1 SV=2	113.52	973			23.541	12.5	11.4	8.6	9.7	10	9	6	8	7	5	1306;5819;6215;8737;8742;9179;13339;13484;14421;16172	15	9	6	153280000	95271000	58008000	1947200	1189600	757570	0.0022	0.0031%	0.0015%	0.608874	-0.715785
O35226	PSMD4_MOUSE	Psmd4	26S proteasome non-ATPase regulatory subunit 4 OS=Mus musculus OX=10090 GN=Psmd4 PE=1 SV=1	40.704	376			75.889	33	29.8	29.8	33	10	8	8	10	8	8	3;3154;6408;6409;9142;9537;10389;13176;14836;15062	22	11	11	714710000	317580000	397120000	35207000	20228000	14979000	0.0398	0.0524%	0.0299%	1.25046	0.322455
P97807	FUMH_MOUSE	Fh	Fumarate hydratase, mitochondrial OS=Mus musculus OX=10090 GN=Fh PE=1 SV=3	54.357	507			30.246	29.8	29.8	23.9	29.8	10	10	8	10	10	8	5;527;3771;7103;10131;12913;13612;14468;14469;14894	21	11	10	858760000	318130000	540630000	18661000	7080800	11580000	0.0211	0.0184%	0.0231%	1.6994	0.765025
Q8BMD8	SCMC1_MOUSE	Slc25a24	Mitochondrial adenyl nucleotide antiporter SLC25A24 OS=Mus musculus OX=10090 GN=Slc25a24 PE=1 SV=1	52.902	475			27.415	27.8	27.8	22.9	27.8	10	10	9	10	10	9	1760;5971;6243;7883;10390;10618;11433;12713;14913;15785	20	11	9	418890000	193500000	225390000	9882000	3786200	6095800	0.0112	0.0098%	0.0122%	1.16481	0.22009
Q8BP48	MAP11_MOUSE	Metap1	Methionine aminopeptidase 1 OS=Mus musculus OX=10090 GN=Metap1 PE=1 SV=1	43.221	386			86.531	41.5	36.3	36	41.5	9	8	8	9	8	8	479;7953;8155;8853;9758;10415;11033;11961;12077	25	12	13	753750000	380250000	373500000	10031000	5279400	4751200	0.0113	0.0137%	0.0095%	0.982249	-0.02584
Q8C0T5	SI1L1_MOUSE	Sipa1l1	Signal-induced proliferation-associated 1-like protein 1 OS=Mus musculus OX=10090 GN=Sipa1l1 PE=1 SV=2	197.031	1782			24.421	9.3	4.5	8.1	9.3	9	4	8	9	4	8	1013;1097;1125;2793;4310;7149;9379;10742;13016	12	4	8	126470000	48864000	77604000	829060	361920	467150	0.0009	0.0009%	0.0009%	1.58816	0.667359
O88738	BIRC6_MOUSE	Birc6	Baculoviral IAP repeat-containing protein 6 OS=Mus musculus OX=10090 GN=Birc6 PE=1 SV=2	532.17	4882			25.665	3.3	3.3	2.7	3.3	9	9	6	9	9	6	2628;4118;4809;9337;12404;13791;14701;14702;15566	15	9	6	305640000	166210000	139430000	865670	528170	337500	0.001	0.0014%	0.0007%	0.838879	-0.253466
Q8BHX1	HAUS1_MOUSE	Haus1	HAUS augmin-like complex subunit 1 OS=Mus musculus OX=10090 GN=Haus1 PE=1 SV=2	31.379	278			92.017	39.9	39.9	39.9	39.9	9	9	9	9	9	9	769;1878;3191;7389;9260;10586;11923;14087;14561	26	14	12	933860000	379520000	554340000	23274000	9935800	13338000	0.0263	0.0258%	0.0267%	1.46063	0.546595
Q8BP47	SYNC_MOUSE	Nars1	Asparagine--tRNA ligase, cytoplasmic OS=Mus musculus OX=10090 GN=Nars1 PE=1 SV=2	64.279	559			32.358	21.5	14.8	21.5	21.5	9	6	9	9	6	9	2935;3523;7203;10128;10554;12307;12831;13224;15850	18	8	10	562060000	229260000	332800000	11579000	4784200	6794400	0.0131	0.0124%	0.0136%	1.45163	0.537671
P15864	H12_MOUSE	H1-2	Histone H1.2 OS=Mus musculus OX=10090 GN=H1-2 PE=1 SV=2	21.267	212			11.828	33	25.5	33	10.8	9	7	9	2	1	2	597;598;1107;5056;5474;7157;7169;12173;12371	10	5	5	6135000000	3307300000	2827700000	545430000	295610000	249830000	0.617	0.7663%	0.4994%	0.854987	-0.226025
P62751	RL23A_MOUSE	Rpl23a	Large ribosomal subunit protein uL23 OS=Mus musculus OX=10090 GN=Rpl23a PE=1 SV=1	17.695	156			54.833	43.6	43.6	43.6	43.6	9	9	9	9	9	9	4412;6197;7319;7446;7776;7895;9825;10485;15060	31	15	16	13769000000	6674300000	7094700000	1182900000	575610000	607290000	1.3381	1.4922%	1.2139%	1.06299	0.0881251
P63037	DNJA1_MOUSE	Dnaja1	DnaJ homolog subfamily A member 1 OS=Mus musculus OX=10090 GN=Dnaja1 PE=1 SV=1	44.868	397			61.589	36	28.5	30.5	34.5	9	6	8	8	6	7	3843;3887;6037;6961;7337;9448;10860;11342;13685	19	10	9	635600000	285440000	350160000	9706500	4672800	5033700	0.011	0.0121%	0.0101%	1.22674	0.294827
Q3U319	BRE1B_MOUSE	Rnf40	E3 ubiquitin-protein ligase BRE1B OS=Mus musculus OX=10090 GN=Rnf40 PE=1 SV=2	113.967	1001	Q3U5Q7	Cmpk2	9.8303	12.3	11	10.3	9.5	9	8	7	7	6	6	5819;6214;6912;7214;8257;8827;11059;12917;13484	14	7	7	196870000	131690000	65186000	2445100	1828200	616960	0.0028	0.0047%	0.0012%	0.494996	-1.01451
P43277	H13_MOUSE	H1-3	Histone H1.3 OS=Mus musculus OX=10090 GN=H1-3 PE=1 SV=2	22.1	221			3.5984	31.7	24.4	31.7	7.2	9	7	9	1	1	1	597;598;1107;5474;5489;7157;7169;12256;12371	4	2	2	400340000	192880000	207460000	33362000	16074000	17288000	0.0377	0.0417%	0.0346%	1.07559	0.10513
Q9JK81	MYG1_MOUSE	Myg1	MYG1 exonuclease OS=Mus musculus OX=10090 GN=Myg1 PE=1 SV=1	42.723	380			18.799	31.3	27.9	22.4	31.3	9	8	7	9	8	7	805;2996;4266;7800;8792;8961;8988;9079;9485	15	8	7	327850000	136970000	190890000	8727400	3816900	4910500	0.0099	0.0099%	0.0098%	1.39366	0.478882
Q60865	CAPR1_MOUSE	Caprin1	Caprin-1 OS=Mus musculus OX=10090 GN=Caprin1 PE=1 SV=2	78.169	707			126.59	17	17	16.8	17	9	8	8	9	8	8	8955;8989;11318;11319;12293;12967;14173;14174;16047	32	14	18	6871700000	2834700000	4037000000	184500000	74458000	110050000	0.2087	0.193%	0.22%	1.42414	0.510088
Q60932	VDAC1_MOUSE	Vdac1	Non-selective voltage-gated ion channel VDAC1 OS=Mus musculus OX=10090 GN=Vdac1 PE=1 SV=3	32.351	296			27.76	45.6	42.9	31.1	45.6	9	8	7	9	8	7	2993;5630;9555;9591;12227;13364;15043;15674;16060	18	9	9	661900000	308400000	353490000	29045000	11148000	17896000	0.0329	0.0289%	0.0358%	1.14621	0.196867
Q9R1T2	SAE1_MOUSE	Sae1	SUMO-activating enzyme subunit 1 OS=Mus musculus OX=10090 GN=Sae1 PE=1 SV=1	38.62	350			100.01	34.6	34.6	34.6	34.6	9	9	9	9	9	9	1022;2201;2614;5221;5396;9811;10331;14441;14877	24	12	12	976180000	398680000	577490000	21531000	8667800	12864000	0.0244	0.0225%	0.0257%	1.44851	0.534565
Q9WVM1	RGAP1_MOUSE	Racgap1	Rac GTPase-activating protein 1 OS=Mus musculus OX=10090 GN=Racgap1 PE=1 SV=1	70.158	628			33.087	22.3	13.2	19.4	22.3	9	5	8	9	5	8	1856;9504;9911;13351;13370;13398;14124;14187;15259	13	5	8	236900000	96281000	140620000	4847500	1241900	3605600	0.0055	0.0032%	0.0072%	1.46052	0.546479
Q80TV8	CLAP1_MOUSE	Clasp1	CLIP-associating protein 1 OS=Mus musculus OX=10090 GN=Clasp1 PE=1 SV=2	169.227	1535			21.742	7.5	5.7	5.5	6.3	9	7	7	7	6	5	991;2447;2671;2948;3994;6668;8786;9655;12851	14	7	7	229140000	96700000	132440000	1932500	812540	1120000	0.0022	0.0021%	0.0022%	1.3696	0.453751
P68134	ACTS_MOUSE	Acta1	Actin, alpha skeletal muscle OS=Mus musculus OX=10090 GN=Acta1 PE=1 SV=1	42.051	377	P68033;P63268;P62737	Actc1;Actg2;Acta2	25.015	26.3	26.3	26.3	4.2	9	9	9	1	1	1	419;1316;2091;2343;3096;6410;7087;13238;16024	11	4	7	9229500000	4092700000	5136800000	63817000	27679000	36138000	0.0722	0.0718%	0.0722%	1.25511	0.327817
P43274	H14_MOUSE	H1-4	Histone H1.4 OS=Mus musculus OX=10090 GN=H1-4 PE=1 SV=2	21.977	219	Q07133	H1-6	28.466	32	24.7	32	13.2	9	7	9	3	3	3	597;598;5474;5489;7157;7578;12255;12371;14029	31	17	14	19077000000	9217300000	9859300000	1453900000	708090000	745830000	1.6446	1.8357%	1.4908%	1.06965	0.097141	+
Q9DCL9	PUR6_MOUSE	Paics	Bifunctional phosphoribosylaminoimidazole carboxylase/phosphoribosylaminoimidazole succinocarboxamide synthetase OS=Mus musculus OX=10090 GN=Paics PE=1 SV=4	47.006	425			39.33	26.1	15.1	26.1	26.1	9	4	9	9	4	9	1116;1602;3102;6105;6496;6993;13692;14492;14500	13	4	9	291730000	70122000	221610000	8360200	1925400	6434900	0.0095	0.005%	0.0129%	3.16035	1.66008	+
P83741	WNK1_MOUSE	Wnk1	Serine/threonine-protein kinase WNK1 OS=Mus musculus OX=10090 GN=Wnk1 PE=1 SV=2	250.934	2377			64.94	4.8	3.2	4.1	4.8	9	5	8	9	5	8	1790;2274;4472;4474;4999;11360;11675;14317;15113	15	5	10	769650000	222350000	547300000	9887100	3529400	6357700	0.0112	0.0091%	0.0127%	2.46143	1.2995
P80313	TCPH_MOUSE	Cct7	T-complex protein 1 subunit eta OS=Mus musculus OX=10090 GN=Cct7 PE=1 SV=1	59.652	544			21.303	23.2	23.2	18	23.2	9	9	7	9	9	7	4920;6073;9065;11615;11769;12573;12845;13125;15172	19	10	9	426250000	183730000	242520000	9225000	4330800	4894200	0.0104	0.0112%	0.0098%	1.31998	0.400517
P70349	HINT1_MOUSE	Hint1	Adenosine 5'-monophosphoramidase HINT1 OS=Mus musculus OX=10090 GN=Hint1 PE=1 SV=3	13.777	126			176.82	88.1	88.1	88.1	88.1	9	9	9	9	9	9	151;1048;1429;1461;5790;6426;7305;10243;11520	71	36	35	18901000000	7612900000	11288000000	684610000	312110000	372490000	0.7744	0.8091%	0.7445%	1.48275	0.568272
Q00612	G6PD1_MOUSE	G6pdx	Glucose-6-phosphate 1-dehydrogenase X OS=Mus musculus OX=10090 GN=G6pdx PE=1 SV=3	59.263	515	P97324	G6pd2	22.685	19.2	6.8	15.3	19.2	9	4	7	9	4	7	2075;2392;3460;4981;6303;6490;7996;10761;15191	11	4	7	123590000	43632000	79956000	3393900	1246600	2147300	0.0038	0.0032%	0.0043%	1.83251	0.87382
Q8QZT1	THIL_MOUSE	Acat1	Acetyl-CoA acetyltransferase, mitochondrial OS=Mus musculus OX=10090 GN=Acat1 PE=1 SV=1	44.816	424			78.372	31.1	29	28.1	31.1	9	8	8	9	8	8	1768;3961;4045;6043;7983;8328;11106;11183;13913	17	8	9	761120000	273700000	487420000	31713000	11404000	20309000	0.0359	0.0296%	0.0406%	1.78085	0.83257
Q8CHS8	VP37A_MOUSE	Vps37a	Vacuolar protein sorting-associated protein 37A OS=Mus musculus OX=10090 GN=Vps37a PE=1 SV=1	44.419	397			54.365	38.5	26.7	38.5	38.5	9	7	9	9	7	9	5765;6469;10470;10545;11276;11743;12082;13435;14262	19	8	11	781420000	277090000	504330000	24936000	10107000	14830000	0.0282	0.0262%	0.0296%	1.82009	0.864013
Q8CG79	ASPP2_MOUSE	Tp53bp2	Apoptosis-stimulating of p53 protein 2 OS=Mus musculus OX=10090 GN=Tp53bp2 PE=1 SV=3	125.301	1128			61.217	10.4	7.5	7.4	10.4	9	6	7	9	6	7	3409;3482;7924;9666;9976;10379;11635;14271;15116	15	7	8	161160000	71093000	90069000	2480800	1146700	1334200	0.0028	0.003%	0.0027%	1.26692	0.341323	+
Q9D6R2	IDH3A_MOUSE	Idh3a	Isocitrate dehydrogenase [NAD] subunit alpha, mitochondrial OS=Mus musculus OX=10090 GN=Idh3a PE=1 SV=1	39.639	366			21.36	28.4	15.6	22.1	28.4	9	4	8	9	4	8	912;3501;5850;6052;6185;10170;10853;13911;15630	15	6	9	747140000	209250000	537890000	20197000	3271900	16925000	0.0228	0.0085%	0.0338%	2.57056	1.36208
Q8C9B9	DIDO1_MOUSE	Dido1	Death-inducer obliterator 1 OS=Mus musculus OX=10090 GN=Dido1 PE=1 SV=4	247.176	2256			17.861	7.9	6.9	5.3	7.9	9	8	6	9	8	6	1447;3707;3825;7659;9274;10940;13445;14896;15221	14	8	6	168330000	73260000	95070000	584160	294730	289430	0.0007	0.0008%	0.0006%	1.29771	0.375964
Q9JIX8	ACINU_MOUSE	Acin1	Apoptotic chromatin condensation inducer in the nucleus OS=Mus musculus OX=10090 GN=Acin1 PE=1 SV=3	150.719	1338			25.312	8	8	6.2	8	9	9	7	9	9	7	4272;5174;5835;7512;7619;8605;12370;12579;15346	20	12	8	541750000	359850000	181900000	3259500	2319800	939680	0.0037	0.006%	0.0019%	0.505488	-0.98425
E9Q0S6	TENS1_MOUSE	Tns1	Tensin-1 OS=Mus musculus OX=10090 GN=Tns1 PE=1 SV=1	201.383	1888			49.034	7.8	7.8	3.3	7.8	9	9	4	9	9	4	92;5661;8837;12482;12835;12905;13264;13381;13894	14	10	4	340750000	237570000	103180000	1920300	1133600	786710	0.0022	0.0029%	0.0016%	0.434314	-1.20319
P34152	FAK1_MOUSE	Ptk2	Focal adhesion kinase 1 OS=Mus musculus OX=10090 GN=Ptk2 PE=1 SV=4	119.243	1052			19.001	11.1	7.3	9.8	11.1	9	6	8	9	6	8	3909;6835;7794;8788;9271;10539;11517;13764;15523	15	6	9	354170000	144680000	209490000	3593100	1376400	2216700	0.0041	0.0036%	0.0044%	1.44795	0.534016
Q5SF07	IF2B2_MOUSE	Igf2bp2	Insulin-like growth factor 2 mRNA-binding protein 2 OS=Mus musculus OX=10090 GN=Igf2bp2 PE=1 SV=1	65.584	592			19.122	18.1	13.2	8.8	15.9	9	6	5	8	5	4	2242;6524;6975;8535;9422;10227;11298;14183;16029	9	5	4	109720000	79123000	30601000	3133500	2397700	735830	0.0035	0.0062%	0.0015%	0.386752	-1.37052
Q3UPL0	SC31A_MOUSE	Sec31a	Protein transport protein Sec31A OS=Mus musculus OX=10090 GN=Sec31a PE=1 SV=2	133.569	1230			34.85	9.2	7.5	7	9.2	9	7	7	9	7	7	986;3636;7498;8011;10635;10889;11927;14090;15931	24	12	12	749550000	317050000	432500000	8875300	3844700	5030600	0.01	0.01%	0.0101%	1.36414	0.44799	+
P35601	RFC1_MOUSE	Rfc1	Replication factor C subunit 1 OS=Mus musculus OX=10090 GN=Rfc1 PE=1 SV=2	125.985	1131			21.955	8.8	5.6	7.3	8.8	9	5	8	9	5	8	584;2830;4945;6538;9609;11422;11469;13705;14184	14	5	9	530380000	112600000	417780000	6468100	1152600	5315500	0.0073	0.003%	0.0106%	3.7103	1.89154
Q9DBP5	KCY_MOUSE	Cmpk1	UMP-CMP kinase OS=Mus musculus OX=10090 GN=Cmpk1 PE=1 SV=1	22.165	196			64.322	52.6	43.9	52.6	52.6	9	7	9	9	7	9	4301;6847;7060;7463;10045;10641;10674;13140;15859	20	9	11	3623400000	1473100000	2150300000	204080000	74473000	129610000	0.2309	0.1931%	0.2591%	1.45971	0.545683
Q9DCH4	EIF3F_MOUSE	Eif3f	Eukaryotic translation initiation factor 3 subunit F OS=Mus musculus OX=10090 GN=Eif3f PE=1 SV=2	37.984	361			30.229	31	31	28.8	31	9	9	8	9	9	8	1425;2638;4311;6375;8385;13842;14721;14724;15725	22	12	10	1354300000	695460000	658860000	59010000	32829000	26180000	0.0668	0.0851%	0.0523%	0.947373	-0.0779956
Q8CDN6	TXNL1_MOUSE	Txnl1	Thioredoxin-like protein 1 OS=Mus musculus OX=10090 GN=Txnl1 PE=1 SV=3	32.237	289			23.654	50.5	35.6	37	50.5	9	6	7	9	6	7	4453;5646;6173;6288;6944;11283;12234;12697;14657	13	6	7	301280000	115750000	185530000	11340000	4310400	7030000	0.0128	0.0112%	0.0141%	1.60285	0.68064	+
O08539	BIN1_MOUSE	Bin1	Myc box-dependent-interacting protein 1 OS=Mus musculus OX=10090 GN=Bin1 PE=1 SV=1	64.47	588			32.658	26.7	22.4	26.7	26.7	9	7	9	9	7	9	411;5525;6057;7920;9658;14553;14617;15023;15154	19	8	11	319290000	105260000	214030000	5479100	1759800	3719300	0.0062	0.0046%	0.0074%	2.03335	1.02386
Q99JB2	STML2_MOUSE	Stoml2	Stomatin-like protein 2, mitochondrial OS=Mus musculus OX=10090 GN=Stoml2 PE=1 SV=1	38.385	353			45.034	41.4	41.4	27.2	41.4	9	8	5	9	8	5	295;1189;2450;3696;3710;6523;6564;10787;11863	14	8	6	685690000	285050000	400640000	34285000	14253000	20032000	0.0388	0.0369%	0.04%	1.40551	0.491091
Q9CQV8	1433B_MOUSE	Ywhab	14-3-3 protein beta/alpha OS=Mus musculus OX=10090 GN=Ywhab PE=1 SV=3	28.086	246	O70456	Sfn	119.83	45.1	33.7	40.7	30.5	9	7	8	5	4	4	1370;2327;3450;10549;11740;13282;15732;15947;15974	12	6	6	1569600000	589010000	980550000	58130000	23782000	34348000	0.0658	0.0617%	0.0687%	1.66474	0.735299
Q9ERF3	SKI8_MOUSE	Skic8	Superkiller complex protein 8 OS=Mus musculus OX=10090 GN=Skic8 PE=1 SV=1	33.773	305			19.511	35.7	32.5	35.7	35.7	9	7	8	9	7	8	3470;4235;8725;11181;11182;12407;13875;15024;15025	16	7	9	485880000	224770000	261110000	23564000	11005000	12559000	0.0267	0.0285%	0.0251%	1.16168	0.216208
P21981	TGM2_MOUSE	Tgm2	Protein-glutamine gamma-glutamyltransferase 2 OS=Mus musculus OX=10090 GN=Tgm2 PE=1 SV=4	77.061	686			24.291	14.9	8	14.9	14.9	9	4	9	9	4	9	1072;1625;4005;5165;7699;8740;13151;14418;16079	15	5	10	477260000	178280000	298980000	9106900	3431100	5675800	0.0103	0.0089%	0.0113%	1.67702	0.745904
P24452	CAPG_MOUSE	Capg	Macrophage-capping protein OS=Mus musculus OX=10090 GN=Capg PE=1 SV=2	39.24	352			111.23	39.2	39.2	38.1	39.2	9	9	8	9	9	8	1050;1051;1667;1963;3941;10255;11045;15223;16089	21	11	10	1684800000	769370000	915390000	90058000	38491000	51568000	0.1019	0.0998%	0.1031%	1.18979	0.250709
Q6PDQ2	CHD4_MOUSE	Chd4	Chromodomain-helicase-DNA-binding protein 4 OS=Mus musculus OX=10090 GN=Chd4 PE=1 SV=1	217.751	1915			23.889	5.8	4.1	4.1	4.1	9	7	7	7	6	6	127;4537;5262;6377;6761;9022;12090;14622;15667	15	7	8	245410000	89601000	155810000	1852400	722250	1130200	0.0021	0.0019%	0.0023%	1.73893	0.798201
Q6PDG5	SMRC2_MOUSE	Smarcc2	SWI/SNF complex subunit SMARCC2 OS=Mus musculus OX=10090 GN=Smarcc2 PE=1 SV=2	132.604	1213	P97496	Smarcc1	18.81	12.7	9.3	10.4	12.7	9	8	7	9	8	7	184;1837;2928;10039;10376;11068;12680;13815;16176	15	8	7	362240000	199660000	162580000	3644100	1745300	1898700	0.0041	0.0045%	0.0038%	0.814284	-0.296396
Q6NXJ0	WWC2_MOUSE	Wwc2	Protein WWC2 OS=Mus musculus OX=10090 GN=Wwc2 PE=1 SV=1	132.62	1187			13.888	11.7	6.4	9.7	11.7	9	5	7	9	5	7	2509;4217;7736;10177;11598;11726;12827;12902;14599	13	5	8	149500000	72329000	77170000	1526400	665910	860450	0.0017	0.0017%	0.0017%	1.06693	0.0934659	+
Q8BFY9	TNPO1_MOUSE	Tnpo1	Transportin-1 OS=Mus musculus OX=10090 GN=Tnpo1 PE=1 SV=2	102.357	898			27.309	11.1	6.6	11.1	5.9	9	5	9	4	2	4	808;1272;3723;4325;4775;11693;12653;13769;16067	14	5	9	346290000	107260000	239030000	6695500	1866600	4828900	0.0076	0.0048%	0.0097%	2.22851	1.15608	+
A6H8H2	DEN4C_MOUSE	Dennd4c	DENN domain-containing protein 4C OS=Mus musculus OX=10090 GN=Dennd4c PE=1 SV=1	211.458	1906			30.843	6.7	3.6	6.7	6.7	9	5	9	9	5	9	913;5941;7926;10489;12730;13117;13609;14014;15314	14	5	9	297990000	87738000	210250000	2438100	868690	1569400	0.0028	0.0023%	0.0031%	2.39634	1.26083	+
P51881	ADT2_MOUSE	Slc25a5	ADP/ATP translocase 2 OS=Mus musculus OX=10090 GN=Slc25a5 PE=1 SV=3	32.931	298			15.571	28.5	25.5	28.5	10.4	9	7	9	3	3	3	1701;3579;5241;5242;5265;8772;13335;13353;15803	17	7	10	965240000	287310000	677930000	40685000	13012000	27673000	0.046	0.0337%	0.0553%	2.35958	1.23853
P19157	GSTP1_MOUSE	Gstp1	Glutathione S-transferase P 1 OS=Mus musculus OX=10090 GN=Gstp1 PE=1 SV=2	23.609	210	P46425	Gstp2	51.715	56.2	52.9	56.2	56.2	9	8	9	9	8	9	372;742;2541;4096;10073;10993;12565;16160;16161	28	13	15	997340000	405600000	591740000	77559000	31833000	45726000	0.0877	0.0825%	0.0914%	1.45893	0.544906	+
Q9Z0H8	CLIP2_MOUSE	Clip2	CAP-Gly domain-containing linker protein 2 OS=Mus musculus OX=10090 GN=Clip2 PE=1 SV=2	115.91	1047			14.001	9.4	4.1	8.7	8.3	9	4	8	8	4	7	806;974;2328;9196;9213;9664;11600;14890;14928	13	4	9	128860000	18035000	110820000	676990	45551	631440	0.0008	0.0001%	0.0013%	6.14472	2.61935	+
O08749	DLDH_MOUSE	Dld	Dihydrolipoyl dehydrogenase, mitochondrial OS=Mus musculus OX=10090 GN=Dld PE=1 SV=2	54.272	509			23.656	30.1	7.5	30.1	30.1	9	3	9	9	3	9	725;791;2632;5029;6754;8217;11957;12194;14847	13	3	10	232790000	33517000	199270000	2739700	216250	2523500	0.0031	0.0006%	0.005%	5.94534	2.57176
Q9Z204	HNRPC_MOUSE	Hnrnpc	Heterogeneous nuclear ribonucleoproteins C1/C2 OS=Mus musculus OX=10090 GN=Hnrnpc PE=1 SV=1	34.385	313			16.626	26.8	26.5	14.7	26.8	9	8	6	9	8	6	4844;8546;8547;10021;11051;11366;14437;14564;15115	16	9	7	645460000	357700000	287760000	25256000	15179000	10077000	0.0286	0.0394%	0.0201%	0.804473	-0.313884	+
Q9WVA4	TAGL2_MOUSE	Tagln2	Transgelin-2 OS=Mus musculus OX=10090 GN=Tagln2 PE=1 SV=4	22.395	199	Q9R1Q8	Tagln3	35.849	58.8	45.7	58.8	58.8	9	7	9	9	7	9	1613;4712;6787;8471;10382;10820;11513;13783;15830	18	7	11	1556800000	432880000	1123900000	111200000	30920000	80281000	0.1258	0.0802%	0.1605%	2.59633	1.37647
Q810V0	MPP10_MOUSE	Mphosph10	U3 small nucleolar ribonucleoprotein protein MPP10 OS=Mus musculus OX=10090 GN=Mphosph10 PE=1 SV=2	78.735	681			32.179	20.9	19.8	13.1	20.9	9	8	5	9	8	5	6856;9401;9440;9878;11955;13420;14983;15323;15476	14	9	5	321470000	229960000	91503000	4495100	3981400	513750	0.0051	0.0103%	0.001%	0.397908	-1.32949
Q3THE2	ML12B_MOUSE	Myl12b	Myosin regulatory light chain 12B OS=Mus musculus OX=10090 GN=Myl12b PE=1 SV=2	19.779	172	Q9CQ19	Myl9	128.91	62.2	62.2	62.2	62.2	9	8	9	9	8	9	1260;1746;2585;3332;3333;4546;5263;8964;10266	23	11	12	6406900000	2663100000	3743900000	550090000	229950000	320140000	0.6223	0.5961%	0.6399%	1.40584	0.491435
Q9DBR0	AKAP8_MOUSE	Akap8	A-kinase anchor protein 8 OS=Mus musculus OX=10090 GN=Akap8 PE=1 SV=1	76.294	687			57.143	16.4	14.6	14.7	16.4	9	8	7	9	8	7	1308;4185;4946;5041;7529;8650;11221;12277;14150	19	11	8	1360100000	579550000	780540000	33450000	14306000	19144000	0.0378	0.0371%	0.0383%	1.3468	0.429539
Q9DCX2	ATP5H_MOUSE	Atp5pd	ATP synthase subunit d, mitochondrial OS=Mus musculus OX=10090 GN=Atp5pd PE=1 SV=3	18.749	161			51.568	76.4	76.4	62.1	76.4	9	9	7	9	9	7	880;6774;7645;7808;10449;12101;13230;13628;16111	24	13	11	2174200000	1083100000	1091100000	78743000	36993000	41750000	0.0891	0.0959%	0.0835%	1.00739	0.0106169
Q60875	ARHG2_MOUSE	Arhgef2	Rho guanine nucleotide exchange factor 2 OS=Mus musculus OX=10090 GN=Arhgef2 PE=1 SV=4	111.974	985			36.791	9.5	8.4	7.6	9.5	9	7	8	9	7	8	4991;7921;8899;10143;11103;11289;11290;11370;12625	17	7	10	483350000	213390000	269960000	7199800	3300000	3899900	0.0081	0.0086%	0.0078%	1.2651	0.339253
Q60605	MYL6_MOUSE	Myl6	Myosin light polypeptide 6 OS=Mus musculus OX=10090 GN=Myl6 PE=1 SV=3	16.93	151			121.86	73.5	73.5	65.6	64.9	9	9	8	8	8	7	675;1443;2223;2587;6016;6665;10198;10479;14803	40	21	19	18522000000	8446800000	10075000000	1341200000	622070000	719170000	1.5171	1.6127%	1.4375%	1.19276	0.254303
Q62419	SH3G1_MOUSE	Sh3gl1	Endophilin-A2 OS=Mus musculus OX=10090 GN=Sh3gl1 PE=1 SV=1	41.518	368	Q62420	Sh3gl2	27.699	27.7	20.4	25.5	27.7	9	7	8	9	7	8	822;1280;2293;3260;10645;11111;11112;11914;13635	17	8	9	631830000	227560000	404270000	28164000	10180000	17984000	0.0319	0.0264%	0.0359%	1.77654	0.829072
Q61771	KIF3B_MOUSE	Kif3b	Kinesin-like protein KIF3B OS=Mus musculus OX=10090 GN=Kif3b PE=1 SV=1	85.288	747	O35066	Kif3c	27.075	14.6	9	10.2	14.6	9	6	6	9	6	6	255;285;574;1638;2884;3855;5540;5817;11164	14	7	7	283390000	117370000	166020000	4192700	1483700	2709000	0.0047	0.0038%	0.0054%	1.4145	0.500293
Q61550	RAD21_MOUSE	Rad21	Double-strand-break repair protein rad21 homolog OS=Mus musculus OX=10090 GN=Rad21 PE=1 SV=3	72.083	635			46.89	21.9	16.2	18	21.9	9	7	8	9	7	8	1016;2430;2858;3120;4650;7280;7538;8143;11587	17	7	10	295920000	130980000	164940000	7872900	3086300	4786600	0.0089	0.008%	0.0096%	1.25928	0.332595
Q9Z2U1	PSA5_MOUSE	Psma5	Proteasome subunit alpha type-5 OS=Mus musculus OX=10090 GN=Psma5 PE=1 SV=1	26.411	241			42.171	52.3	42.7	52.3	52.3	9	7	9	9	7	9	539;2791;5334;5564;6997;8189;8935;10933;12991	18	8	10	782300000	314930000	467370000	43159000	17072000	26087000	0.0488	0.0443%	0.0521%	1.48404	0.569534
O54946	DNJB6_MOUSE	Dnajb6	DnaJ homolog subfamily B member 6 OS=Mus musculus OX=10090 GN=Dnajb6 PE=1 SV=4	39.807	365	Q9QYI8	Dnajb7	24.03	29	14.5	26.3	26.3	9	4	8	8	3	8	2863;10639;11748;12671;12752;14449;14528;15097;15606	14	5	9	551890000	235520000	316370000	31017000	13854000	17163000	0.0351	0.0359%	0.0343%	1.34328	0.425763
O70251	EF1B_MOUSE	Eef1b	Elongation factor 1-beta OS=Mus musculus OX=10090 GN=Eef1b PE=1 SV=5	24.694	225			84.336	58.7	54.7	56	58.7	9	8	8	9	8	8	9746;12446;12982;12983;13248;13883;15846;15847;15848	23	11	12	2865700000	1023900000	1841900000	139460000	47100000	92363000	0.1578	0.1221%	0.1846%	1.79891	0.84712	+
O88522	NEMO_MOUSE	Ikbkg	NF-kappa-B essential modulator OS=Mus musculus OX=10090 GN=Ikbkg PE=1 SV=2	47.972	412			32.536	31.1	19.9	31.1	31.1	9	7	9	9	7	9	1056;1465;3930;5245;6006;7048;7789;10156;11617	17	7	10	1295400000	397020000	898410000	36741000	13690000	23051000	0.0416	0.0355%	0.0461%	2.26288	1.17816
Q91W39	NCOA5_MOUSE	Ncoa5	Nuclear receptor coactivator 5 OS=Mus musculus OX=10090 GN=Ncoa5 PE=1 SV=1	65.319	579			30.864	19.9	17.8	12.1	19.9	9	8	5	9	8	5	633;4942;6461;9876;10606;11575;11859;12935;15979	15	10	5	383120000	251240000	131880000	8273800	5262900	3010900	0.0094	0.0136%	0.006%	0.524916	-0.92984
Q91YT7	YTHD2_MOUSE	Ythdf2	YTH domain-containing family protein 2 OS=Mus musculus OX=10090 GN=Ythdf2 PE=1 SV=1	62.28	579			46.17	18.7	11.7	18.7	14.7	9	5	9	6	3	6	904;1767;2374;5864;5865;5993;8324;10396;12081	17	6	11	524820000	247320000	277500000	19194000	9221600	9972200	0.0217	0.0239%	0.0199%	1.12203	0.166109
Q99J99	THTM_MOUSE	Mpst	3-mercaptopyruvate sulfurtransferase OS=Mus musculus OX=10090 GN=Mpst PE=1 SV=4	33.097	297			45.652	42.4	38.7	32	42.4	9	8	7	9	8	7	349;813;1025;1756;4475;6028;8603;12392;13599	17	9	8	652570000	296900000	355660000	25508000	12737000	12771000	0.0289	0.033%	0.0255%	1.19791	0.260522
Q922Y1	UBXN1_MOUSE	Ubxn1	UBX domain-containing protein 1 OS=Mus musculus OX=10090 GN=Ubxn1 PE=1 SV=1	33.573	297			40.593	42.1	41.8	42.1	42.1	9	8	9	9	8	9	381;3545;3546;4794;9032;9855;10061;11840;13011	23	11	12	1721300000	766860000	954400000	55242000	24309000	30933000	0.0625	0.063%	0.0618%	1.24456	0.315631
Q91W90	TXND5_MOUSE	Txndc5	Thioredoxin domain-containing protein 5 OS=Mus musculus OX=10090 GN=Txndc5 PE=1 SV=2	46.415	417			27.916	24.5	21.8	18.9	24.5	8	7	7	8	7	7	611;1982;4150;5503;5651;5652;10493;11259	17	9	8	656310000	326570000	329740000	13991000	8095100	5896400	0.0158	0.021%	0.0118%	1.00971	0.0139366	+
G3X9Z4	PCF11_MOUSE	Pcf11	Pre-mRNA cleavage complex 2 protein Pcf11 OS=Mus musculus OX=10090 GN=Pcf11 PE=2 SV=1	172.72	1553			15.099	7.3	3.7	6.7	7.3	8	4	7	8	4	7	1418;4026;7806;9511;11416;12641;14771;15755	11	4	7	115910000	28076000	87836000	700580	289440	411140	0.0008	0.0008%	0.0008%	3.12851	1.64547
Q9DBC7	KAP0_MOUSE	Prkar1a	cAMP-dependent protein kinase type I-alpha regulatory subunit OS=Mus musculus OX=10090 GN=Prkar1a PE=1 SV=3	43.185	381	P12849	Prkar1b	35.781	27	27	23.9	27	8	8	7	8	8	7	4697;6608;8310;9634;9810;10821;11985;15249	16	8	8	594420000	277030000	317390000	18983000	9000400	9982400	0.0215	0.0233%	0.02%	1.14569	0.196214
Q148V7	RELCH_MOUSE	Relch	RAB11-binding protein RELCH OS=Mus musculus OX=10090 GN=Relch PE=1 SV=1	134.587	1216			26.656	7.9	5.2	7.9	7.9	8	5	8	8	5	8	27;463;736;2251;2494;9427;14370;15666	13	5	8	358140000	122880000	235260000	5595900	1920000	3675900	0.0063	0.005%	0.0073%	1.91455	0.937006
Q9QXS6	DREB_MOUSE	Dbn1	Drebrin OS=Mus musculus OX=10090 GN=Dbn1 PE=1 SV=4	77.287	706			68.778	15.6	15.6	14.4	15.6	8	8	7	8	8	7	3574;7552;7671;8040;9348;12246;12823;16152	17	9	8	766600000	483700000	282900000	9939900	8257700	1682200	0.0112	0.0214%	0.0034%	0.584867	-0.77382
Q99J62	RFC4_MOUSE	Rfc4	Replication factor C subunit 4 OS=Mus musculus OX=10090 GN=Rfc4 PE=1 SV=1	39.867	364			48.761	31.3	23.4	26.4	31.3	8	6	6	8	6	6	3246;6353;7035;8614;10535;12535;14781;14831	14	7	7	553790000	249220000	304570000	14769000	7055200	7713600	0.0167	0.0183%	0.0154%	1.22209	0.289354
P15379	CD44_MOUSE	Cd44	CD44 antigen OS=Mus musculus OX=10090 GN=Cd44 PE=1 SV=3	85.617	778			54.447	11.4	7.7	9.9	11.4	8	6	7	8	6	7	3541;7441;9708;12857;12858;14209;15709;15818	25	11	14	1030900000	543510000	487420000	23727000	17417000	6310500	0.0268	0.0452%	0.0126%	0.8968	-0.157141	+
P24788	CD11B_MOUSE	Cdk11b	Cyclin-dependent kinase 11B OS=Mus musculus OX=10090 GN=Cdk11b PE=1 SV=2	91.513	784			13.23	12.1	9.4	9.2	12.1	8	6	7	8	6	7	2260;3793;4341;6207;10200;13709;13782;14052	13	6	7	239050000	76083000	162970000	4973200	1269300	3703900	0.0056	0.0033%	0.0074%	2.142	1.09896
Q8BHK9	ERC6L_MOUSE	Ercc6l	DNA excision repair protein ERCC-6-like OS=Mus musculus OX=10090 GN=Ercc6l PE=1 SV=1	138.854	1240			32.425	10.2	5.7	10.2	10.2	8	4	8	8	4	8	1124;5194;5472;6636;6798;11209;11987;12036	13	5	8	407850000	190330000	217520000	4067200	1554100	2513100	0.0046	0.004%	0.005%	1.14286	0.192645
Q8BH64	EHD2_MOUSE	Ehd2	EH domain-containing protein 2 OS=Mus musculus OX=10090 GN=Ehd2 PE=1 SV=1	61.174	543			25.383	19.2	17.1	16.2	17.5	8	6	7	7	5	6	1772;8015;8136;8633;8796;9387;12490;14022	11	5	6	180730000	69701000	111030000	1554300	593270	961070	0.0018	0.0015%	0.0019%	1.59295	0.671698
Q80XI3	IF4G3_MOUSE	Eif4g3	Eukaryotic translation initiation factor 4 gamma 3 OS=Mus musculus OX=10090 GN=Eif4g3 PE=1 SV=2	174.89	1579			22.683	7.5	7.5	4.9	6.4	8	8	6	6	6	4	303;1886;3555;4229;9921;11197;11791;12762	10	6	4	361090000	179310000	181790000	2199900	972350	1227600	0.0025	0.0025%	0.0025%	1.01383	0.0198169
Q9WUA2	SYFB_MOUSE	Farsb	Phenylalanine--tRNA ligase beta subunit OS=Mus musculus OX=10090 GN=Farsb PE=1 SV=2	65.697	589			19.903	13.6	9.8	13.6	12.6	8	6	8	7	5	7	2037;8135;9551;13033;13907;14106;14256;15744	16	7	9	225090000	94129000	130960000	4646700	1878500	2768200	0.0053	0.0049%	0.0055%	1.39128	0.476415
Q8K327	CHAP1_MOUSE	Champ1	Chromosome alignment-maintaining phosphoprotein 1 OS=Mus musculus OX=10090 GN=Champ1 PE=1 SV=1	87.561	802			10.841	10.7	9.4	9.5	10.7	8	7	7	8	7	7	368;664;1343;7313;10825;13308;14057;14348	14	7	7	333300000	132120000	201180000	2261100	1055800	1205300	0.0026	0.0027%	0.0024%	1.52271	0.606638
Q9JIK5	DDX21_MOUSE	Ddx21	Nucleolar RNA helicase 2 OS=Mus musculus OX=10090 GN=Ddx21 PE=1 SV=3	93.551	851			30.911	13.7	12.3	11.4	13.7	8	7	7	8	7	7	4722;5557;7286;8524;12339;12486;13528;15649	18	9	9	331420000	147920000	183490000	4155600	1863800	2291800	0.0047	0.0048%	0.0046%	1.24047	0.310884
Q04750	TOP1_MOUSE	Top1	DNA topoisomerase 1 OS=Mus musculus OX=10090 GN=Top1 PE=1 SV=2	90.876	767	Q8R4U6	Top1mt	17.724	12.4	12.4	8.6	12.4	8	8	5	8	8	5	236;1283;3394;5348;5829;9014;12322;14248	13	8	5	364570000	209800000	154770000	6815300	3988800	2826500	0.0077	0.0103%	0.0056%	0.737703	-0.438889	+
B2RY56	RBM25_MOUSE	Rbm25	RNA-binding protein 25 OS=Mus musculus OX=10090 GN=Rbm25 PE=1 SV=2	99.552	838			32.919	13.4	4.7	10.4	13.4	8	3	6	8	3	6	998;2258;4003;4421;7416;8227;8584;8722	9	3	6	168030000	54981000	113050000	2575500	605080	1970400	0.0029	0.0016%	0.0039%	2.05616	1.03996	+
B1AVZ0	UPP_MOUSE	Uprt	Uracil phosphoribosyltransferase homolog OS=Mus musculus OX=10090 GN=Uprt PE=1 SV=1	34.278	310			21.841	39.7	27.7	39.7	39.7	8	5	8	8	5	8	4753;6592;9586;9791;11779;12327;12422;14893	16	6	10	447700000	140170000	307530000	13962000	5001100	8961300	0.0158	0.013%	0.0179%	2.19398	1.13355	+
Q9EQP2	EHD4_MOUSE	Ehd4	EH domain-containing protein 4 OS=Mus musculus OX=10090 GN=Ehd4 PE=1 SV=1	61.481	541			18.804	16.5	14.4	16.5	10.7	8	7	8	5	5	5	851;2902;6444;8124;8415;9041;15528;15949	12	5	7	143940000	37587000	106350000	4498100	1174600	3323500	0.0051	0.003%	0.0066%	2.82944	1.50051
P62806	H4_MOUSE	H4c1	Histone H4 OS=Mus musculus OX=10090 GN=H4c1 PE=1 SV=2	11.367	103			26.022	50.5	50.5	49.5	50.5	8	8	7	8	8	7	2145;6896;7583;11906;13837;14207;14208;14572	39	24	15	16929000000	11073000000	5856500000	2323500000	1528500000	794950000	2.6283	3.9625%	1.589%	0.528899	-0.918936	+
Q99K85	SERC_MOUSE	Psat1	Phosphoserine aminotransferase OS=Mus musculus OX=10090 GN=Psat1 PE=1 SV=1	40.473	370			20.227	25.4	11.1	25.4	25.4	8	4	8	8	4	8	1141;1310;3301;5146;9061;10118;10372;14719	12	4	8	205040000	43729000	161310000	5500700	972480	4528200	0.0062	0.0025%	0.0091%	3.68886	1.88317
Q99KH8	STK24_MOUSE	Stk24	Serine/threonine-protein kinase 24 OS=Mus musculus OX=10090 GN=Stk24 PE=1 SV=1	47.954	431	Q99JT2;Q9Z2W1	Stk26;Stk25	17.965	21.3	18.1	18.3	21.3	8	7	7	8	7	7	78;7579;7680;10512;10771;12839;14081;14845	14	7	7	365360000	152210000	213150000	18268000	7610600	10658000	0.0207	0.0197%	0.0213%	1.40037	0.485806
O08529	CAN2_MOUSE	Capn2	Calpain-2 catalytic subunit OS=Mus musculus OX=10090 GN=Capn2 PE=1 SV=4	79.872	700			17.742	14.3	10.6	12.4	14.3	8	6	7	8	6	7	428;1742;4010;4988;7993;8091;12164;15959	13	6	7	206310000	85195000	121120000	4186700	2087100	2099600	0.0047	0.0054%	0.0042%	1.42168	0.507596
O08583	THOC4_MOUSE	Alyref	THO complex subunit 4 OS=Mus musculus OX=10090 GN=Alyref PE=1 SV=3	26.94	255	Q9JJW6	Alyref2	131.11	36.5	36.5	36.5	36.5	8	8	8	8	8	8	166;9919;10987;11454;11619;11826;12567;15647	50	27	23	7462600000	3725300000	3737300000	229740000	116450000	113280000	0.2599	0.3019%	0.2264%	1.00322	0.00463977
P53026	RL10A_MOUSE	Rpl10a	Large ribosomal subunit protein uL1 OS=Mus musculus OX=10090 GN=Rpl10a PE=1 SV=3	24.916	217			25.123	32.3	25.8	28.6	32.3	8	7	7	8	7	7	1296;1297;2365;4296;4418;6577;7256;7633	18	8	10	877070000	312830000	564240000	41919000	16607000	25313000	0.0474	0.0431%	0.0506%	1.80366	0.85093
O35387	HAX1_MOUSE	Hax1	HCLS1-associated protein X-1 OS=Mus musculus OX=10090 GN=Hax1 PE=1 SV=1	31.654	280			63.037	48.2	27.9	48.2	48.2	8	4	8	8	4	8	583;1714;2172;3760;4214;4867;6275;6979	14	5	9	486810000	197400000	289410000	9825700	3033000	6792800	0.0111	0.0079%	0.0136%	1.46611	0.551993
Q8CBW3	ABI1_MOUSE	Abi1	Abl interactor 1 OS=Mus musculus OX=10090 GN=Abi1 PE=1 SV=3	52.288	481			13.032	24.7	17.9	22.9	19.5	8	6	7	6	4	5	274;2903;3050;7496;9970;13735;14283;15329	14	6	8	308420000	103950000	204480000	2990000	1033100	1956900	0.0034	0.0027%	0.0039%	1.9671	0.97607	+
Q99LG2	TNPO2_MOUSE	Tnpo2	Transportin-2 OS=Mus musculus OX=10090 GN=Tnpo2 PE=1 SV=1	100.456	887			8.258	10	5.6	10	4.7	8	5	8	3	2	3	808;1232;4325;4774;11693;12653;13769;16072	5	2	3	102700000	25348000	77348000	2089200	589490	1499700	0.0024	0.0015%	0.003%	3.05144	1.60949
Q99LC5	ETFA_MOUSE	Etfa	Electron transfer flavoprotein subunit alpha, mitochondrial OS=Mus musculus OX=10090 GN=Etfa PE=1 SV=2	35.009	333			43.511	34.2	31.2	34.2	34.2	8	7	8	8	7	8	115;937;5168;8254;8883;9004;14963;15461	19	9	10	2678700000	1256700000	1422000000	88254000	41350000	46904000	0.0998	0.1072%	0.0938%	1.13153	0.178281
Q60668	HNRPD_MOUSE	Hnrnpd	Heterogeneous nuclear ribonucleoprotein D0 OS=Mus musculus OX=10090 GN=Hnrnpd PE=1 SV=2	38.354	355			19.422	25.6	20.3	20	23.4	8	7	6	7	6	5	2027;3680;3981;4168;4851;4878;6308;9982	15	8	7	1581200000	638860000	942370000	105420000	42591000	62825000	0.1192	0.1104%	0.1256%	1.47508	0.560794	+
Q60634	FLOT2_MOUSE	Flot2	Flotillin-2 OS=Mus musculus OX=10090 GN=Flot2 PE=1 SV=2	47.038	428			23.456	24.1	12.4	24.1	24.1	8	4	8	8	4	8	6865;9875;9998;10861;11295;12429;13276;14402	13	4	9	290350000	67892000	222460000	7767700	1747400	6020200	0.0088	0.0045%	0.012%	3.27667	1.71223	+
Q9R0L7	AKP8L_MOUSE	Akap8l	A-kinase anchor protein 8-like OS=Mus musculus OX=10090 GN=Akap8l PE=1 SV=1	71.454	642			39.243	15	9.8	15	15	8	4	8	8	4	8	2209;4170;7581;7925;13538;14147;14230;15756	20	9	11	615630000	154070000	461560000	13183000	1863800	11319000	0.0149	0.0048%	0.0226%	2.99578	1.58293
Q9R0Y5	KAD1_MOUSE	Ak1	Adenylate kinase isoenzyme 1 OS=Mus musculus OX=10090 GN=Ak1 PE=1 SV=1	21.54	194			49.889	47.4	40.2	40.7	47.4	8	7	6	8	7	6	4819;6366;6429;8096;8097;11935;14440;15860	21	10	11	1191000000	520410000	670600000	64918000	28540000	36377000	0.0734	0.074%	0.0727%	1.2886	0.365804
Q8CGP2	H2B1P_MOUSE	Hist1h2bp	Histone H2B type 1-P OS=Mus musculus OX=10090 GN=Hist1h2bp PE=1 SV=3	13.992	126	Q8CGP1;Q6ZWY9;Q64525;Q64478;Q64475;P10854;P10853;Q9D2U9;Q8CGP0;Q64524;P70696	H2bc12;H2bc4;H2bc18;H2bc9;H2bc3;H2bc14;H2bc7;H2bu2;H2bc26;H2bc21;H2bc1	41.57	52.4	42.1	46	52.4	8	6	7	8	6	7	842;3082;3764;7238;7723;8764;8765;11766	96	52	44	29282000000	15727000000	13555000000	2614100000	1402200000	1212000000	2.957	3.6351%	2.4226%	0.861894	-0.214418
P14206	RSSA_MOUSE	Rpsa	Small ribosomal subunit protein uS2 OS=Mus musculus OX=10090 GN=Rpsa PE=1 SV=4	32.838	295			43.087	44.1	39	21.7	44.1	8	7	5	8	7	5	160;573;2169;4007;4268;7547;8880;12311	12	7	5	695620000	356580000	339040000	38743000	16140000	22602000	0.0438	0.0418%	0.0452%	0.95081	-0.0727703	+
O88342	WDR1_MOUSE	Wdr1	WD repeat-containing protein 1 OS=Mus musculus OX=10090 GN=Wdr1 PE=1 SV=3	66.407	606			22.29	25.9	14.7	25.9	25.9	8	5	8	8	5	8	487;1453;8365;10432;13250;14542;15550;15551	15	5	10	328560000	60142000	268420000	1529900	240910	1288900	0.0017	0.0006%	0.0026%	4.4631	2.15805
Q8BIE6	FRM4A_MOUSE	Frmd4a	FERM domain-containing protein 4A OS=Mus musculus OX=10090 GN=Frmd4a PE=1 SV=2	113.879	1020			22.308	11.3	6.3	9.2	11.3	8	5	6	8	5	6	2849;8393;8717;9123;12544;12631;12651;14055	12	6	6	183460000	88547000	94912000	2693500	1084800	1608700	0.003	0.0028%	0.0032%	1.07188	0.100147	+
Q9CWI3	BCCIP_MOUSE	Bccip	BRCA2 and CDKN1A-interacting protein OS=Mus musculus OX=10090 GN=Bccip PE=1 SV=1	35.942	316			48.809	38	21.5	38	38	8	5	8	8	5	8	948;4237;4540;8783;8826;11137;14181;15662	13	5	8	372800000	119920000	252880000	7248700	2084700	5163900	0.0082	0.0054%	0.0103%	2.10874	1.07638
Q8CH25	SLTM_MOUSE	Sltm	SAFB-like transcription modulator OS=Mus musculus OX=10090 GN=Sltm PE=1 SV=1	116.919	1031			38.161	12	10.4	10.7	12	8	7	7	8	7	7	2;1653;4277;7243;11077;13446;14115;14166	15	8	7	447010000	241940000	205080000	2989700	1850100	1139600	0.0034	0.0048%	0.0023%	0.847648	-0.238463
P47753	CAZA1_MOUSE	Capza1	F-actin-capping protein subunit alpha-1 OS=Mus musculus OX=10090 GN=Capza1 PE=1 SV=4	32.94	286			41.052	46.9	46.9	46.9	37.4	8	8	8	6	6	6	2650;2901;4246;4558;6227;6849;8762;13625	15	7	8	1080800000	393370000	687440000	32974000	12555000	20418000	0.0373	0.0325%	0.0408%	1.74757	0.805347
Q9JJ89	CCD86_MOUSE	Ccdc86	Coiled-coil domain-containing protein 86 OS=Mus musculus OX=10090 GN=Ccdc86 PE=1 SV=2	46.487	426			14.338	22.3	22.3	4.7	22.3	8	8	2	8	8	2	2800;4529;7146;8016;9093;9104;11404;14695	10	8	2	324510000	276420000	48089000	12541000	9106000	3434900	0.0142	0.0236%	0.0069%	0.173971	-2.52308
Q9JKB3	YBOX3_MOUSE	Ybx3	Y-box-binding protein 3 OS=Mus musculus OX=10090 GN=Ybx3 PE=1 SV=2	38.814	361			36.794	27.1	27.1	27.1	16.1	8	7	7	3	3	3	1799;2741;4675;10330;10413;10414;10915;13156	6	3	3	596170000	340310000	255860000	28371000	15787000	12583000	0.0321	0.0409%	0.0252%	0.751844	-0.411495
Q9JKX4	AATF_MOUSE	Aatf	Protein AATF OS=Mus musculus OX=10090 GN=Aatf PE=1 SV=1	59.482	526			61.483	27.9	27.9	19.6	27.9	8	8	5	8	8	5	729;1975;2555;10685;12682;14068;14704;14853	15	9	6	441580000	226510000	215070000	10960000	6301900	4657600	0.0124	0.0163%	0.0093%	0.949495	-0.0747684
P48755	FOSL1_MOUSE	Fosl1	Fos-related antigen 1 OS=Mus musculus OX=10090 GN=Fosl1 PE=1 SV=2	29.8	273			41.655	36.6	25.3	33	36.6	8	6	6	8	6	6	674;2495;7228;8047;10919;10965;11948;11984	14	7	7	830940000	291250000	539700000	54462000	18060000	36401000	0.0616	0.0468%	0.0728%	1.85305	0.8899
P48962	ADT1_MOUSE	Slc25a4	ADP/ATP translocase 1 OS=Mus musculus OX=10090 GN=Slc25a4 PE=1 SV=4	32.904	298	Q3V132	Slc25a31	3.1802	25.8	18.1	25.8	7.7	8	5	8	2	1	2	1644;4670;5241;5242;5265;8772;13335;15803	3	1	2	27251000	20442000	6809500	1238700	929160	309520	0.0014	0.0024%	0.0006%	0.333113	-1.58592
Q5XJY5	COPD_MOUSE	Arcn1	Coatomer subunit delta OS=Mus musculus OX=10090 GN=Arcn1 PE=1 SV=2	57.229	511			24.955	24.9	14.5	24.9	24.9	8	5	8	8	5	8	1753;3880;7164;8195;9842;10738;12203;12363	14	5	9	328400000	116550000	211840000	9465300	3759800	5705500	0.0107	0.0097%	0.0114%	1.81759	0.862026
Q5XJE5	LEO1_MOUSE	Leo1	RNA polymerase-associated protein LEO1 OS=Mus musculus OX=10090 GN=Leo1 PE=1 SV=2	75.597	667			38.966	17.2	14.7	16	17.2	8	7	7	8	7	7	920;5208;6258;7122;9088;10209;15057;15660	16	8	8	872130000	355750000	516380000	8987200	3651600	5335500	0.0102	0.0095%	0.0107%	1.45152	0.537569
P00493	HPRT_MOUSE	Hprt1	Hypoxanthine-guanine phosphoribosyltransferase OS=Mus musculus OX=10090 GN=Hprt1 PE=1 SV=3	24.57	218			19.563	39.4	33.9	39.4	39.4	8	7	8	8	7	8	4139;10822;12445;13235;13854;14355;14566;14720	18	9	9	873740000	337000000	536740000	56962000	21556000	35406000	0.0644	0.0559%	0.0708%	1.5927	0.671475
P07214	SPRC_MOUSE	Sparc	SPARC OS=Mus musculus OX=10090 GN=Sparc PE=1 SV=1	34.45	302			23.178	23.5	19.5	18.2	23.5	8	6	7	8	6	7	917;1645;7969;8371;10827;10828;11922;15871	17	7	10	770440000	318730000	451710000	26525000	12891000	13635000	0.03	0.0334%	0.0273%	1.41722	0.503062
O88477	IF2B1_MOUSE	Igf2bp1	Insulin-like growth factor 2 mRNA-binding protein 1 OS=Mus musculus OX=10090 GN=Igf2bp1 PE=1 SV=1	63.451	577			72.561	17.3	15.6	17.3	15.6	8	7	8	7	6	7	2240;6087;6525;6976;8534;8874;11931;14182	13	6	7	424610000	174560000	250050000	11021000	4377600	6643000	0.0125	0.0113%	0.0133%	1.43246	0.518494
P97868	RBBP6_MOUSE	Rbbp6	E3 ubiquitin-protein ligase RBBP6 OS=Mus musculus OX=10090 GN=Rbbp6 PE=1 SV=5	199.587	1790			13.8	6	3.6	4.7	6	8	5	6	8	5	6	22;3703;4714;7270;8789;8797;13315;13400	14	6	8	188490000	72417000	116070000	1452600	551060	901560	0.0016	0.0014%	0.0018%	1.6028	0.680595
P97760	RPB3_MOUSE	Polr2c	DNA-directed RNA polymerase II subunit RPB3 OS=Mus musculus OX=10090 GN=Polr2c PE=1 SV=2	31.443	275			36.585	41.5	33.1	36	41.5	8	6	7	8	6	7	2136;4230;8286;8287;9383;10711;12266;15635	14	6	8	669480000	349670000	319810000	40461000	21855000	18607000	0.0458	0.0567%	0.0372%	0.914605	-0.128779	+
P70698	PYRG1_MOUSE	Ctps1	CTP synthase 1 OS=Mus musculus OX=10090 GN=Ctps1 PE=1 SV=2	66.682	591	P70303	Ctps2	12.028	12.9	11	12.5	12.9	8	6	7	8	6	7	4136;4586;5535;5932;7447;9833;14198;15886	13	6	7	289620000	81807000	207820000	6951200	1687000	5264300	0.0079	0.0044%	0.0105%	2.54037	1.34504	+
P46467	VPS4B_MOUSE	Vps4b	Vacuolar protein sorting-associated protein 4B OS=Mus musculus OX=10090 GN=Vps4b PE=1 SV=2	49.419	444			22.395	25.9	14.9	19.6	21.4	8	5	6	6	4	5	1288;3475;4408;5051;7108;8377;10523;12663	9	4	5	192480000	38717000	153770000	1979100	824990	1154100	0.0022	0.0021%	0.0023%	3.97164	1.98973
Q9R0M6	RAB9A_MOUSE	Rab9a	Ras-related protein Rab-9A OS=Mus musculus OX=10090 GN=Rab9a PE=1 SV=1	22.91	201	Q8BHH2	Rab9b	38.767	54.2	48.3	54.2	54.2	8	7	8	8	7	8	1999;2142;2329;2870;3520;4085;6445;11795	18	8	10	1040300000	418710000	621630000	57968000	23985000	33983000	0.0656	0.0622%	0.0679%	1.48463	0.570105
Q61781	K1C14_MOUSE	Krt14	Keratin, type I cytoskeletal 14 OS=Mus musculus OX=10090 GN=Krt14 PE=1 SV=2	52.867	484			50.13	24.8	22.9	21.5	11.6	8	7	6	3	2	3	173;1533;5390;6520;7652;8066;8654;14801	5	2	3	275590000	148360000	127220000	5598000	3160900	2437100	0.0063	0.0082%	0.0049%	0.857509	-0.221777
Q61508	ECM1_MOUSE	Ecm1	Extracellular matrix protein 1 OS=Mus musculus OX=10090 GN=Ecm1 PE=1 SV=2	62.832	559			21.113	20.4	14.8	13.2	20.4	8	6	5	8	6	5	449;1858;3024;3613;10561;10791;11241;14409	11	6	5	264010000	131740000	132270000	5917500	2610800	3306800	0.0067	0.0068%	0.0066%	1.00402	0.00579243
Q61140	BCAR1_MOUSE	Bcar1	Breast cancer anti-estrogen resistance protein 1 OS=Mus musculus OX=10090 GN=Bcar1 PE=1 SV=2	94.285	874			26.534	16.1	12.1	14.2	16.1	8	6	7	8	6	7	112;2446;3530;5820;9288;13017;13983;14641	13	6	7	166620000	59004000	107620000	1362100	614540	747600	0.0015	0.0016%	0.0015%	1.82394	0.867062
Q9CQA5	MED4_MOUSE	Med4	Mediator of RNA polymerase II transcription subunit 4 OS=Mus musculus OX=10090 GN=Med4 PE=1 SV=1	29.781	270			38.038	44.8	34.4	41.5	44.8	8	7	7	8	7	7	1737;2572;3282;6875;7265;8821;8832;12348	15	7	8	485460000	165220000	320240000	28629000	11015000	17614000	0.0324	0.0286%	0.0352%	1.93826	0.954765
Q9D8E6	RL4_MOUSE	Rpl4	Large ribosomal subunit protein uL4 OS=Mus musculus OX=10090 GN=Rpl4 PE=1 SV=3	47.154	419			14.442	24.1	15.3	24.1	24.1	8	5	8	8	5	8	2676;6213;7360;7366;10459;10857;10973;11586	15	6	9	1681200000	635730000	1045400000	51847000	19554000	32293000	0.0586	0.0507%	0.0645%	1.64441	0.717569
Q60953	PML_MOUSE	Pml	Protein PML OS=Mus musculus OX=10090 GN=Pml PE=1 SV=3	98.242	885			29.701	15.4	11.8	15.4	15.4	8	6	8	8	6	8	621;907;2161;2515;6688;9824;11801;13825	14	6	8	291530000	121410000	170110000	2918200	1251400	1666800	0.0033	0.0032%	0.0033%	1.40112	0.486581
P62082	RS7_MOUSE	Rps7	Small ribosomal subunit protein eS7 OS=Mus musculus OX=10090 GN=Rps7 PE=1 SV=1	22.127	194			68.594	50.5	42.3	50.5	50.5	8	6	8	8	6	8	544;1037;6021;7041;7156;9986;13814;14521	24	11	13	2081000000	929770000	1151300000	101580000	45659000	55923000	0.1149	0.1184%	0.1118%	1.23826	0.308318
P59326	YTHD1_MOUSE	Ythdf1	YTH domain-containing family protein 1 OS=Mus musculus OX=10090 GN=Ythdf1 PE=1 SV=1	60.879	559			6.7	20.9	12.9	16.5	14.8	8	6	6	5	4	3	903;2374;2855;5864;5993;6327;10257;12356	7	4	3	119940000	73045000	46892000	5175600	3320200	1855300	0.0059	0.0086%	0.0037%	0.64196	-0.639444	+
P26231	CTNA1_MOUSE	Ctnna1	Catenin alpha-1 OS=Mus musculus OX=10090 GN=Ctnna1 PE=1 SV=1	100.106	906			17.055	11.7	6.2	11.7	8.4	8	4	8	6	3	6	6058;8735;8875;10271;11312;14076;14728;15570	12	4	8	192440000	26725000	165720000	2728300	282630	2445600	0.0031	0.0007%	0.0049%	6.20094	2.63249
P25976	UBF1_MOUSE	Ubtf	Nucleolar transcription factor 1 OS=Mus musculus OX=10090 GN=Ubtf PE=1 SV=1	89.509	765			13.455	11.8	11.8	3.5	11.8	8	8	2	8	8	2	2490;4294;4524;5884;13816;13933;14672;15892	11	9	2	247490000	225810000	21682000	3448700	3226700	221970	0.0039	0.0084%	0.0004%	0.0960188	-3.38054
Q3UHU5	MTCL1_MOUSE	Mtcl1	Microtubule cross-linking factor 1 OS=Mus musculus OX=10090 GN=Mtcl1 PE=1 SV=1	213.862	1945			26.896	7.1	4.7	4.1	7.1	8	5	5	8	5	5	2341;3113;7014;8790;8878;11622;13009;13289	10	5	5	113830000	49605000	64222000	742840	279540	463300	0.0008	0.0007%	0.0009%	1.29467	0.372582	+
Q3TN34	MILK2_MOUSE	Micall2	MICAL-like protein 2 OS=Mus musculus OX=10090 GN=Micall2 PE=1 SV=1	108.288	1009			34.785	11.5	5.9	10.4	11.5	8	4	7	8	4	7	3563;3566;8078;11460;12093;12297;15137;15271	11	4	7	123630000	37185000	86441000	1791700	538920	1252800	0.002	0.0014%	0.0025%	2.32462	1.21699
Q9D892	ITPA_MOUSE	Itpa	Inosine triphosphate pyrophosphatase OS=Mus musculus OX=10090 GN=Itpa PE=1 SV=2	21.897	198			36.523	59.6	48	56.1	59.6	8	7	7	8	7	7	98;5385;6159;7031;7382;8555;9197;12099	19	8	11	1143100000	454480000	688650000	47066000	15674000	31392000	0.0532	0.0406%	0.0627%	1.51525	0.599554
Q91VM5	RMXL1_MOUSE	Rbmxl1	RNA binding motif protein, X-linked-like-1 OS=Mus musculus OX=10090 GN=Rbmxl1 PE=2 SV=1	42.162	388			40.762	24.7	21.1	16	7	8	7	5	2	2	1	637;2256;2465;4847;4982;7021;8158;14507	14	8	6	938130000	695590000	242540000	18798000	14538000	4260300	0.0213	0.0377%	0.0085%	0.348682	-1.52001
Q8VHY0	CSPG4_MOUSE	Cspg4	Chondroitin sulfate proteoglycan 4 OS=Mus musculus OX=10090 GN=Cspg4 PE=1 SV=3	252.309	2327			69.192	5.7	4.3	5.1	5.7	8	6	7	8	6	7	1018;1990;2443;5372;5569;7001;9580;11618	15	7	8	292580000	113960000	178620000	2511300	1123700	1387600	0.0028	0.0029%	0.0028%	1.56739	0.648366	+
Q8VD04	GRAP1_MOUSE	Gripap1	GRIP1-associated protein 1 OS=Mus musculus OX=10090 GN=Gripap1 PE=1 SV=1	92.715	806			26.942	16.4	4.8	14.6	16.4	8	3	7	8	3	7	2677;3235;3607;3637;7411;8673;9277;13956	10	3	7	156150000	38075000	118070000	1879500	484340	1395100	0.0021	0.0013%	0.0028%	3.10098	1.63273	+
Q9Z1S0	BUB1B_MOUSE	Bub1b	Mitotic checkpoint serine/threonine-protein kinase BUB1 beta OS=Mus musculus OX=10090 GN=Bub1b PE=1 SV=2	118.392	1052			53.975	10.9	7.2	10.9	10.9	8	5	8	8	5	8	850;3090;4330;4651;5013;6244;13451;15888	13	5	8	259160000	85286000	173870000	3312500	1151600	2160900	0.0037	0.003%	0.0043%	2.03867	1.02763
A2AQ25	SKT_MOUSE	Skt	Sickle tail protein OS=Mus musculus OX=10090 GN=Skt PE=1 SV=1	213.037	1946			31.264	6.7	3.8	6	6.7	8	4	7	8	4	7	196;4742;5908;7517;11470;13342;13714;15277	12	4	8	263580000	93403000	170180000	867670	385000	482670	0.001	0.001%	0.001%	1.822	0.865521
O35658	C1QBP_MOUSE	C1qbp	Complement component 1 Q subcomponent-binding protein, mitochondrial OS=Mus musculus OX=10090 GN=C1qbp PE=1 SV=1	31.013	278			156.95	34.9	34.2	34.9	34.9	8	6	8	8	6	8	390;391;392;3944;7006;7575;10175;13826	32	14	18	10254000000	4375800000	5877700000	402670000	182140000	220530000	0.4555	0.4722%	0.4408%	1.34323	0.425705
Q99M87	DNJA3_MOUSE	Dnaja3	DnaJ homolog subfamily A member 3, mitochondrial OS=Mus musculus OX=10090 GN=Dnaja3 PE=1 SV=1	52.443	480			62.151	22.9	20	22.9	22.9	8	7	8	8	7	8	987;3047;4526;4527;4966;6717;11817;15340	15	7	8	722830000	323710000	399120000	23895000	11427000	12468000	0.027	0.0296%	0.0249%	1.23296	0.302121
P68040	RACK1_MOUSE	Rack1	Small ribosomal subunit protein RACK1 OS=Mus musculus OX=10090 GN=Rack1 PE=1 SV=3	35.077	317			16.902	24.6	21.8	24.6	24.6	8	6	8	8	6	8	1671;1936;5000;7084;9805;9819;13645;15507	14	6	8	557010000	191270000	365750000	22244000	7688900	14556000	0.0252	0.0199%	0.0291%	1.91222	0.935247
Q7TMK6	HOOK2_MOUSE	Hook2	Protein Hook homolog 2 OS=Mus musculus OX=10090 GN=Hook2 PE=1 SV=3	83.366	716			82.864	16.5	13.4	11.5	16.5	8	7	5	8	7	5	413;2368;8353;8760;10669;11441;11786;13418	12	7	5	289270000	119720000	169550000	4441300	2124700	2316700	0.005	0.0055%	0.0046%	1.41622	0.502047
Q9Z2E1	MBD2_MOUSE	Mbd2	Methyl-CpG-binding domain protein 2 OS=Mus musculus OX=10090 GN=Mbd2 PE=1 SV=2	43.501	414			27.501	29.7	26.8	24.9	28.3	8	7	6	7	6	6	360;5092;5196;7370;9206;10636;11417;15937	12	6	6	544750000	227350000	317400000	19946000	8833700	11112000	0.0226	0.0229%	0.0222%	1.39609	0.481387	+
Q9WVA3	BUB3_MOUSE	Bub3	Mitotic checkpoint protein BUB3 OS=Mus musculus OX=10090 GN=Bub3 PE=1 SV=2	36.955	326			16.59	32.2	15.6	32.2	32.2	8	4	8	8	4	8	4520;8509;8994;10016;11272;13890;14367;14981	12	4	8	154840000	45311000	109530000	8660800	2832000	5828900	0.0098	0.0073%	0.0117%	2.41729	1.27339	+
Q8K2T1	NMRL1_MOUSE	Nmral1	NmrA-like family domain-containing protein 1 OS=Mus musculus OX=10090 GN=Nmral1 PE=1 SV=1	34.376	309			57.005	27.8	18.8	27.8	27.8	8	5	8	8	5	8	711;1045;4836;5978;7662;8252;8284;8579	16	6	10	351810000	83885000	267920000	12342000	2316100	10026000	0.014	0.006%	0.02%	3.1939	1.67532
Q8JZX4	SPF45_MOUSE	Rbm17	Splicing factor 45 OS=Mus musculus OX=10090 GN=Rbm17 PE=1 SV=1	45.304	405			72.783	27.9	20.5	27.9	27.9	8	6	8	8	6	8	1721;5714;6491;10613;11703;11952;12700;14807	17	7	10	700930000	275990000	424940000	22792000	10020000	12772000	0.0258	0.026%	0.0255%	1.53969	0.622643
Q8CI11	GNL3_MOUSE	Gnl3	Guanine nucleotide-binding protein-like 3 OS=Mus musculus OX=10090 GN=Gnl3 PE=1 SV=2	60.786	538			34.222	21.2	21.2	17.3	21.2	8	8	6	8	8	6	3388;3478;4900;7392;10264;12965;14705;16125	15	8	7	318410000	183370000	135040000	4744000	3082500	1661500	0.0054	0.008%	0.0033%	0.736435	-0.441371
P62270	RS18_MOUSE	Rps18	Small ribosomal subunit protein uS13 OS=Mus musculus OX=10090 GN=Rps18 PE=1 SV=3	17.719	152			24.138	42.8	42.8	42.8	42.8	8	8	7	8	8	7	417;5735;6059;6734;11841;14758;14911;16098	20	11	9	1539400000	847800000	691590000	118470000	63384000	55090000	0.134	0.1643%	0.1101%	0.815747	-0.293807
Q7TQI3	OTUB1_MOUSE	Otub1	Ubiquitin thioesterase OTUB1 OS=Mus musculus OX=10090 GN=Otub1 PE=1 SV=2	31.27	271			58.365	33.2	26.6	33.2	33.2	8	7	8	8	7	8	348;4142;4801;6838;8046;8863;10943;15541	21	10	11	1693500000	771590000	921910000	68146000	32912000	35234000	0.0771	0.0853%	0.0704%	1.19482	0.256791
Q7TSG2	CTDP1_MOUSE	Ctdp1	RNA polymerase II subunit A C-terminal domain phosphatase OS=Mus musculus OX=10090 GN=Ctdp1 PE=1 SV=1	104.554	960			31.066	14.7	13.8	12.9	14.7	8	7	7	8	7	7	1363;3214;3615;5975;10010;14784;14960;15573	15	7	8	453010000	180630000	272380000	3541400	1169300	2372000	0.004	0.003%	0.0047%	1.50794	0.592583
P68510	1433F_MOUSE	Ywhah	14-3-3 protein eta OS=Mus musculus OX=10090 GN=Ywhah PE=1 SV=2	28.212	246			50.86	39.8	39.8	39.8	32.5	8	8	8	6	6	6	1368;2327;3241;4767;7469;10549;11066;15917	12	6	6	398810000	156210000	242610000	22156000	8678200	13478000	0.0251	0.0225%	0.0269%	1.5531	0.635152	+
Q5SFM8	RBM27_MOUSE	Rbm27	RNA-binding protein 27 OS=Mus musculus OX=10090 GN=Rbm27 PE=1 SV=3	118.552	1060			12.743	9	4.8	7.8	7.8	8	4	7	7	3	7	564;2780;3303;4197;6925;9232;9489;10069	10	3	7	162860000	41926000	120940000	2413600	710530	1703100	0.0027	0.0018%	0.0034%	2.88461	1.52837
Q505F5	LRC47_MOUSE	Lrrc47	Leucine-rich repeat-containing protein 47 OS=Mus musculus OX=10090 GN=Lrrc47 PE=1 SV=1	63.59	581			41.068	19.1	14.3	19.1	19.1	8	6	8	8	6	8	3320;3387;3687;8197;10280;12427;13271;14866	17	7	10	622060000	234560000	387500000	12197000	5160400	7036300	0.0138	0.0134%	0.0141%	1.65203	0.724239
P35831	PTN12_MOUSE	Ptpn12	Tyrosine-protein phosphatase non-receptor type 12 OS=Mus musculus OX=10090 GN=Ptpn12 PE=1 SV=3	86.526	775			21.339	17.9	17.9	15.2	17.9	8	8	7	8	8	7	1528;5686;12270;12757;13775;13901;14041;14206	15	8	7	442300000	224440000	217860000	3184600	1235300	1949300	0.0036	0.0032%	0.0039%	0.970683	-0.0429285
P35486	ODPA_MOUSE	Pdha1	Pyruvate dehydrogenase E1 component subunit alpha, somatic form, mitochondrial OS=Mus musculus OX=10090 GN=Pdha1 PE=1 SV=1	43.232	390			50.823	18.5	12.8	15.1	18.5	8	5	7	8	5	7	547;3028;4751;7997;10236;10237;12149;15862	15	7	8	731390000	278300000	453080000	11390000	5212400	6177500	0.0129	0.0135%	0.0123%	1.62803	0.703125
P34022	RANG_MOUSE	Ranbp1	Ran-specific GTPase-activating protein OS=Mus musculus OX=10090 GN=Ranbp1 PE=1 SV=2	23.596	203			47.156	59.1	52.7	59.1	59.1	8	6	8	8	6	8	1400;2285;4046;4313;6122;7973;13721;14292	21	9	12	3631800000	1291000000	2340800000	194740000	70166000	124570000	0.2203	0.1819%	0.249%	1.81317	0.858513
P31001	DESM_MOUSE	Des	Desmin OS=Mus musculus OX=10090 GN=Des PE=1 SV=3	53.498	469			1.0049	11.3	10	11.3	1.7	8	6	8	1	1	1	3997;7405;8655;9168;10617;10925;13861;14493	2	1	1	13864000	6076800	7786700	385100	168800	216300	0.0004	0.0004%	0.0004%	1.28138	0.3577
Q63829	COMD3_MOUSE	Commd3	COMM domain-containing protein 3 OS=Mus musculus OX=10090 GN=Commd3 PE=1 SV=1	22.037	195			45.144	49.2	42.1	43.1	49.2	8	7	7	8	7	7	148;5068;6235;8111;10731;11299;12630;13095	14	7	7	549720000	235380000	314340000	40665000	17373000	23292000	0.046	0.045%	0.0466%	1.33546	0.417334
Q62417	SRBS1_MOUSE	Sorbs1	Sorbin and SH3 domain-containing protein 1 OS=Mus musculus OX=10090 GN=Sorbs1 PE=1 SV=2	143.07	1290			11.872	7.1	5.5	4.1	7.1	8	6	4	8	6	4	5493;9494;11250;12087;12225;12485;12810;13170	10	6	4	124380000	92679000	31696000	1397500	1041300	356140	0.0016	0.0027%	0.0007%	0.341998	-1.54794
Q3THK7	GUAA_MOUSE	Gmps	GMP synthase [glutamine-hydrolyzing] OS=Mus musculus OX=10090 GN=Gmps PE=1 SV=2	76.723	693			30.206	21.4	14.3	21.4	21.4	8	6	8	8	6	8	1662;3251;6082;6928;11050;13509;13788;15498	14	6	8	250020000	98506000	151510000	3247500	1461800	1785700	0.0037	0.0038%	0.0036%	1.53808	0.62113
Q9ES28	ARHG7_MOUSE	Arhgef7	Rho guanine nucleotide exchange factor 7 OS=Mus musculus OX=10090 GN=Arhgef7 PE=1 SV=2	97.056	862			48.434	11.5	6.5	11.5	11.5	8	4	8	8	4	8	3231;3665;4373;7236;10268;12683;13267;14706	14	5	9	451420000	182490000	268930000	7213500	3379500	3834000	0.0082	0.0088%	0.0077%	1.47367	0.559413
Q9ERK4	XPO2_MOUSE	Cse1l	Exportin-2 OS=Mus musculus OX=10090 GN=Cse1l PE=1 SV=1	110.455	971			9.8259	10	8.7	9.2	10	8	7	7	8	7	7	18;870;1518;4464;6438;6570;8805;11476	15	7	8	166890000	56344000	110550000	1932100	420180	1511900	0.0022	0.0011%	0.003%	1.96205	0.972365
Q9ER72	SYCC_MOUSE	Cars1	Cysteine--tRNA ligase, cytoplasmic OS=Mus musculus OX=10090 GN=Cars1 PE=1 SV=2	94.86	831			19.404	13	4.8	11.3	13	8	3	7	8	3	7	755;814;2049;4069;9736;12433;14839;15208	10	3	7	57466000	20986000	36479000	839480	248200	591280	0.0009	0.0006%	0.0012%	1.73825	0.797639
Q6RT24	CENPE_MOUSE	Cenpe	Centromere-associated protein E OS=Mus musculus OX=10090 GN=Cenpe PE=1 SV=1	286.525	2474			63.283	4.9	2.5	4.2	4.9	8	4	7	8	4	7	3316;5424;8739;9192;12636;13802;13958;14315	11	4	7	127540000	57749000	69788000	604650	196530	408120	0.0007	0.0005%	0.0008%	1.20847	0.273183
Q80WT5	AFTIN_MOUSE	Aftph	Aftiphilin OS=Mus musculus OX=10090 GN=Aftph PE=1 SV=2	101.131	931			23.905	13.5	11.1	11.2	13.5	8	6	7	8	6	7	1736;3003;3948;4718;5605;11133;12299;14694	16	7	9	405510000	161580000	243920000	2863300	660060	2203300	0.0032	0.0017%	0.0044%	1.50959	0.594159
Q8C3I8	HGH1_MOUSE	Hgh1	Protein HGH1 homolog OS=Mus musculus OX=10090 GN=Hgh1 PE=1 SV=1	42.916	393			27.586	30	30	27	30	8	8	7	8	8	7	179;804;810;2221;3279;5313;8799;13761	19	10	9	486470000	236710000	249760000	16477000	8345800	8131300	0.0186	0.0216%	0.0163%	1.05513	0.0774218	+
Q68FF6	GIT1_MOUSE	Git1	ARF GTPase-activating protein GIT1 OS=Mus musculus OX=10090 GN=Git1 PE=1 SV=1	85.3	770			14.031	14.8	6.9	11.6	11.9	8	3	7	6	3	5	3466;8130;8782;8844;9135;9265;10461;11577	12	4	8	231230000	42956000	188270000	3117700	189630	2928100	0.0035	0.0005%	0.0059%	4.38286	2.13187	+
Q6P542	ABCF1_MOUSE	Abcf1	ATP-binding cassette sub-family F member 1 OS=Mus musculus OX=10090 GN=Abcf1 PE=1 SV=1	94.945	837			14.532	14	9.9	14	14	8	5	8	8	5	8	76;4725;7568;9208;10499;11492;11628;13094	13	5	8	151050000	36593000	114460000	3512800	851010	2661800	0.004	0.0022%	0.0053%	3.12792	1.6452
P63323	RS12_MOUSE	Rps12	Small ribosomal subunit protein eS12 OS=Mus musculus OX=10090 GN=Rps12 PE=1 SV=3	14.515	132			54.137	71.2	48.5	71.2	71.2	8	5	8	8	5	8	230;2431;7397;7620;8246;9663;11075;13302	25	10	15	7209500000	2925300000	4284200000	624320000	248100000	376220000	0.7062	0.6432%	0.752%	1.46453	0.550441
Q9D287	SPF27_MOUSE	Bcas2	Pre-mRNA-splicing factor SPF27 OS=Mus musculus OX=10090 GN=Bcas2 PE=1 SV=1	26.131	225			19.369	40.9	31.1	31.6	40.9	8	5	6	8	5	6	2526;3435;5787;7304;10882;11572;13687;15542	13	6	7	375370000	147740000	227640000	11617000	4377800	7239500	0.0131	0.0113%	0.0145%	1.54081	0.623694	+
P70372	ELAV1_MOUSE	Elavl1	ELAV-like protein 1 OS=Mus musculus OX=10090 GN=Elavl1 PE=1 SV=2	36.169	326			35.794	33.4	23.3	27.9	33.4	8	6	7	8	6	7	566;1576;1938;6635;10598;12554;12732;13869	14	7	7	398930000	125170000	273760000	21195000	6953700	14242000	0.024	0.018%	0.0285%	2.18711	1.12902
G3X9J0	SI1L3_MOUSE	Sipa1l3	Signal-induced proliferation-associated 1-like protein 3 OS=Mus musculus OX=10090 GN=Sipa1l3 PE=1 SV=1	195.063	1776			24.765	5.9	4.7	4.7	5.9	8	7	6	8	7	6	369;1251;3632;3945;9171;12267;15455;15546	13	7	6	165100000	85109000	79994000	1495300	795410	699880	0.0017	0.0021%	0.0014%	0.939901	-0.0894199
Q80U78	PUM1_MOUSE	Pum1	Pumilio homolog 1 OS=Mus musculus OX=10090 GN=Pum1 PE=1 SV=2	126.619	1189			90.742	10	8.8	10	10	8	7	8	8	7	8	1350;2269;4619;5033;12248;12696;12846;15643	16	7	9	488160000	182900000	305260000	6864800	2666500	4198300	0.0078	0.0069%	0.0084%	1.669	0.738983	+
Q80TP3	UBR5_MOUSE	Ubr5	E3 ubiquitin-protein ligase UBR5 OS=Mus musculus OX=10090 GN=Ubr5 PE=1 SV=2	308.352	2792			14.606	5	2.1	4.4	5	8	4	7	8	4	7	2918;4752;9446;9649;12310;14015;14036;14575	11	4	7	110230000	36428000	73807000	648240	242850	405380	0.0007	0.0006%	0.0008%	2.02611	1.01871
Q923A2	SPDLY_MOUSE	Spdl1	Protein Spindly OS=Mus musculus OX=10090 GN=Spdl1 PE=1 SV=2	70.237	608			14.532	14.6	12.8	11	14.6	8	7	6	8	7	6	53;5281;5822;5833;6263;9220;10281;11187	13	7	6	98270000	55960000	42310000	1257100	773050	484030	0.0014	0.002%	0.001%	0.756076	-0.403397	+
P56399	UBP5_MOUSE	Usp5	Ubiquitin carboxyl-terminal hydrolase 5 OS=Mus musculus OX=10090 GN=Usp5 PE=1 SV=1	95.833	858			17.491	14.9	5.8	12.2	14.9	8	3	6	8	3	6	1763;4047;6295;7365;7527;8266;13856;15371	9	3	6	153560000	31370000	122190000	2308200	477790	1830400	0.0026	0.0012%	0.0037%	3.89512	1.96167	+
Q9Z110	P5CS_MOUSE	Aldh18a1	Delta-1-pyrroline-5-carboxylate synthase OS=Mus musculus OX=10090 GN=Aldh18a1 PE=1 SV=2	87.266	795			16.411	13.3	8.8	13.3	13.3	8	6	8	8	6	8	256;5350;6417;7812;8998;14651;15240;15942	15	6	9	166200000	43558000	122640000	1930800	531960	1398800	0.0022	0.0014%	0.0028%	2.81556	1.49342
Q6PHZ2	KCC2D_MOUSE	Camk2d	Calcium/calmodulin-dependent protein kinase type II subunit delta OS=Mus musculus OX=10090 GN=Camk2d PE=1 SV=1	56.369	499	P11798;P28652	Camk2a;Camk2b	70.295	22.2	20.8	20.4	18.4	8	7	7	6	6	5	2029;3737;4547;4636;4683;6123;6765;15321	14	7	7	579200000	295290000	283900000	18136000	9515400	8620700	0.0205	0.0247%	0.0172%	0.961428	-0.0567497
Q8C7E9	CSTFT_MOUSE	Cstf2t	Cleavage stimulation factor subunit 2 tau variant OS=Mus musculus OX=10090 GN=Cstf2t PE=1 SV=2	65.862	632	Q8BIQ5	Cstf2	19.669	16	16	13.3	16	8	8	5	8	8	5	4976;5629;5647;6402;6666;7335;10070;11245	14	8	6	193940000	84752000	109190000	5279300	2223100	3056200	0.006	0.0058%	0.0061%	1.28835	0.365521
O08808	DIAP1_MOUSE	Diaph1	Protein diaphanous homolog 1 OS=Mus musculus OX=10090 GN=Diaph1 PE=1 SV=1	139.343	1255			12.678	7.1	5.3	4.1	7.1	8	6	5	8	6	5	3255;7551;8283;8933;9515;10334;10602;13848	12	6	6	155660000	91798000	63859000	1659800	1140700	519090	0.0019	0.003%	0.001%	0.695647	-0.523573
Q6NSQ7	LTV1_MOUSE	Ltv1	Protein LTV1 homolog OS=Mus musculus OX=10090 GN=Ltv1 PE=1 SV=2	54.023	470			19.555	22.8	20.6	15.5	22.8	8	7	7	8	7	7	2179;4552;5814;9505;10437;13563;14897;15851	16	8	8	497930000	191490000	306430000	15870000	5114200	10756000	0.018	0.0133%	0.0215%	1.60024	0.678288	+
Q6A0A2	LAR4B_MOUSE	Larp4b	La-related protein 4B OS=Mus musculus OX=10090 GN=Larp4b PE=1 SV=2	81.627	741			13.164	17.5	8	17.5	17.5	8	3	8	8	3	8	2197;3087;3476;3543;7429;10584;12626;13193	13	3	10	220320000	43120000	177200000	5070200	1051700	4018500	0.0057	0.0027%	0.008%	4.10946	2.03895	+
Q922U1	PRPF3_MOUSE	Prpf3	U4/U6 small nuclear ribonucleoprotein Prp3 OS=Mus musculus OX=10090 GN=Prpf3 PE=1 SV=1	77.455	683			48.448	16.4	7.2	16.4	16.4	8	4	8	8	4	8	2238;4107;7752;8126;8299;9066;11481;14862	12	4	8	175060000	38759000	136310000	3432800	683250	2749500	0.0039	0.0018%	0.0055%	3.51686	1.81429
Q921N6	DDX27_MOUSE	Ddx27	Probable ATP-dependent RNA helicase DDX27 OS=Mus musculus OX=10090 GN=Ddx27 PE=1 SV=3	85.939	760			22.721	13	8.4	13	13	8	5	8	8	5	8	754;2953;3451;5352;6625;12033;13197;14975	13	5	8	256560000	101360000	155200000	5458600	2156600	3302000	0.0062	0.0056%	0.0066%	1.53118	0.61464
Q9CQ60	6PGL_MOUSE	Pgls	6-phosphogluconolactonase OS=Mus musculus OX=10090 GN=Pgls PE=1 SV=1	27.254	257			36.722	44.7	34.6	44.7	44.7	8	7	8	8	7	8	2059;2973;7010;8855;9068;9737;13542;15676	16	7	9	949690000	406410000	543280000	53972000	22357000	31615000	0.0611	0.058%	0.0632%	1.33678	0.41876
Q6Y7W8	GGYF2_MOUSE	Gigyf2	GRB10-interacting GYF protein 2 OS=Mus musculus OX=10090 GN=Gigyf2 PE=1 SV=2	149.193	1291			78.299	8.4	5.7	4.3	8.4	8	6	4	8	6	4	399;785;2427;2808;4108;9298;10217;10740	12	7	5	163450000	98118000	65328000	2470100	1582500	887510	0.0028	0.0041%	0.0018%	0.665811	-0.586816
Q8K4R9	DLGP5_MOUSE	Dlgap5	Disks large-associated protein 5 OS=Mus musculus OX=10090 GN=Dlgap5 PE=1 SV=2	90.196	808			14.686	10.8	8.5	10.8	10.8	8	6	8	8	6	8	2444;3269;3834;3895;4386;7027;10899;13526	14	6	8	570950000	254280000	316670000	11942000	5204500	6737600	0.0135	0.0135%	0.0135%	1.24536	0.316562	+
Q9D0I9	SYRC_MOUSE	Rars1	Arginine--tRNA ligase, cytoplasmic OS=Mus musculus OX=10090 GN=Rars1 PE=1 SV=2	75.674	660			12.034	13.9	4.4	13.9	13.9	7	2	7	7	2	7	128;788;7096;8132;8896;14760;15873	10	2	8	213560000	33706000	179860000	2970000	394480	2575500	0.0034	0.001%	0.0051%	5.33614	2.4158	+
E9Q5F9	SETD2_MOUSE	Setd2	Histone-lysine N-methyltransferase SETD2 OS=Mus musculus OX=10090 GN=Setd2 PE=1 SV=1	285.663	2537			22.145	3.9	2.1	3.9	3.9	7	3	7	7	3	7	5868;7239;8923;9119;9319;14064;15237	10	3	7	111010000	28830000	82178000	462590	29941	432650	0.0005	0.0001%	0.0009%	2.85043	1.51118	+
Q80Z38	SHAN2_MOUSE	Shank2	SH3 and multiple ankyrin repeat domains protein 2 OS=Mus musculus OX=10090 GN=Shank2 PE=1 SV=2	158.969	1476			24.866	7.7	2.9	7.7	7.7	7	3	7	7	3	7	102;3233;4507;8624;10604;13430;13680	10	3	7	153680000	40888000	112790000	1676300	492630	1183600	0.0019	0.0013%	0.0024%	2.75851	1.46389
Q9EPU0	RENT1_MOUSE	Upf1	Regulator of nonsense transcripts 1 OS=Mus musculus OX=10090 GN=Upf1 PE=1 SV=2	123.967	1124			39.22	9.9	5.4	7.1	9.9	7	4	5	7	4	5	1420;1670;3492;4542;10806;12874;15083	9	4	5	119670000	47607000	72067000	1580300	617490	962820	0.0018	0.0016%	0.0019%	1.51379	0.598165
Q8BUV3	GEPH_MOUSE	Gphn	Gephyrin OS=Mus musculus OX=10090 GN=Gphn PE=1 SV=2	83.282	769			23.636	15.3	9	11.2	15.3	7	5	5	7	5	5	1216;2348;3669;5575;7053;13756;14658	10	5	5	203230000	90527000	112700000	2660400	1208400	1452000	0.003	0.0031%	0.0029%	1.24493	0.316067
P62869	ELOB_MOUSE	Elob	Elongin-B OS=Mus musculus OX=10090 GN=Elob PE=1 SV=1	13.17	118			10.766	59.3	59.3	59.3	59.3	7	7	7	7	7	7	146;3735;7020;9839;10994;13742;14101	18	9	9	762370000	341950000	420420000	65335000	29533000	35802000	0.0739	0.0766%	0.0716%	1.22948	0.298046
Q9JJ11	TACC3_MOUSE	Tacc3	Transforming acidic coiled-coil-containing protein 3 OS=Mus musculus OX=10090 GN=Tacc3 PE=1 SV=1	70.627	631			25.476	15.7	12	13	15.7	7	6	6	7	6	6	957;1973;2231;3497;5167;12298;12576	13	6	7	621020000	247800000	373220000	17680000	7993700	9685900	0.02	0.0207%	0.0194%	1.50613	0.59085
Q80W68	KIRR1_MOUSE	Kirrel1	Kin of IRRE-like protein 1 OS=Mus musculus OX=10090 GN=Kirrel1 PE=1 SV=1	87.176	789			21.061	11.7	9.5	11.7	11.7	7	6	7	7	6	7	1794;3468;3841;4525;6116;10901;14718	13	6	7	188390000	75606000	112780000	4485500	1800100	2685300	0.0051	0.0047%	0.0054%	1.49168	0.576939
O08784	TCOF_MOUSE	Tcof1	Treacle protein OS=Mus musculus OX=10090 GN=Tcof1 PE=1 SV=1	135.001	1320			22.327	8.1	7.3	3.9	8.1	7	6	4	7	6	4	63;1249;3148;7428;8672;12947;14957	14	9	5	680060000	337970000	342090000	8797400	4111200	4686100	0.01	0.0107%	0.0094%	1.01219	0.0174807
O09106	HDAC1_MOUSE	Hdac1	Histone deacetylase 1 OS=Mus musculus OX=10090 GN=Hdac1 PE=1 SV=1	55.075	482	P70288	Hdac2	12.473	19.9	16.4	16.4	19.9	7	6	6	7	6	6	8139;8369;10203;11642;12295;12453;15816	12	6	6	245230000	104090000	141150000	6855100	2510100	4344900	0.0078	0.0065%	0.0087%	1.35604	0.439398
O35344	IMA4_MOUSE	Kpna3	Importin subunit alpha-4 OS=Mus musculus OX=10090 GN=Kpna3 PE=1 SV=1	57.773	521			33.157	19.6	19.6	12.1	14	7	7	5	4	4	3	1324;2321;2547;8852;10654;10840;12343	12	7	5	368080000	236430000	131650000	16358000	9775500	6582500	0.0185	0.0253%	0.0132%	0.556824	-0.844706
Q8R3N1	NOP14_MOUSE	Nop14	Nucleolar protein 14 OS=Mus musculus OX=10090 GN=Nop14 PE=1 SV=2	98.769	860			8.6274	10.9	8.8	6.5	10.2	7	6	5	6	5	4	3281;4169;4442;5693;5991;7459;10047	9	5	4	106320000	69869000	36449000	1457100	742360	714700	0.0016	0.0019%	0.0014%	0.521676	-0.938773	+
Q922D8	C1TC_MOUSE	Mthfd1	C-1-tetrahydrofolate synthase, cytoplasmic OS=Mus musculus OX=10090 GN=Mthfd1 PE=1 SV=4	101.2	935			15.022	9.2	6.6	7.6	9.2	7	5	6	7	5	6	1155;1424;5573;6282;7621;9979;13397	11	5	6	90959000	30049000	60910000	1523000	435360	1087700	0.0017	0.0011%	0.0022%	2.02702	1.01936
Q99J36	THUM1_MOUSE	Thumpd1	THUMP domain-containing protein 1 OS=Mus musculus OX=10090 GN=Thumpd1 PE=1 SV=1	38.885	350			19.659	24	13.7	20	24	7	4	6	7	4	6	1263;2524;3176;4470;9694;14424;16013	10	4	6	323810000	123070000	200740000	10701000	4596800	6104300	0.0121	0.0119%	0.0122%	1.6311	0.705849
Q99JF8	PSIP1_MOUSE	Psip1	PC4 and SFRS1-interacting protein OS=Mus musculus OX=10090 GN=Psip1 PE=1 SV=1	59.697	528			14.831	19.3	19.3	17.8	19.3	7	7	6	7	7	6	1298;1700;4899;9064;10603;11561;11756	15	8	7	616240000	353500000	262740000	12615000	7539800	5075300	0.0143	0.0195%	0.0101%	0.743253	-0.428074
Q5SUR0	PUR4_MOUSE	Pfas	Phosphoribosylformylglycinamidine synthase OS=Mus musculus OX=10090 GN=Pfas PE=1 SV=1	144.629	1337			10.105	9.3	5.6	5.3	9.3	7	4	4	7	4	4	1627;3378;4166;9418;10658;12563;13574	8	4	4	156310000	83791000	72515000	1099900	544900	554990	0.0012	0.0014%	0.0011%	0.865427	-0.208516
O08807	PRDX4_MOUSE	Prdx4	Peroxiredoxin-4 OS=Mus musculus OX=10090 GN=Prdx4 PE=1 SV=1	31.053	274			10.808	31.8	26.6	31.8	28.8	7	6	7	6	5	6	2500;5136;6749;6907;9752;11345;15289	13	6	7	1515400000	735740000	779710000	78901000	38275000	40626000	0.0893	0.0992%	0.0812%	1.05976	0.0837416	+
O08915	AIP_MOUSE	Aip	AH receptor-interacting protein OS=Mus musculus OX=10090 GN=Aip PE=1 SV=1	37.605	330			31.534	30	23	24.2	30	7	5	6	7	5	6	484;4816;6023;10427;13752;14519;14826	13	5	8	271950000	68817000	203140000	8015500	2930600	5085000	0.0091	0.0076%	0.0102%	2.95189	1.56164	+
Q6ZQ06	CE162_MOUSE	Cep162	Centrosomal protein of 162 kDa OS=Mus musculus OX=10090 GN=Cep162 PE=1 SV=2	160.855	1403			23.566	6	3	6	6	7	4	7	7	4	7	340;3080;3496;9339;10251;10700;13441	11	4	7	122690000	32220000	90473000	1348300	354070	994200	0.0015	0.0009%	0.002%	2.80798	1.48953	+
P62245	RS15A_MOUSE	Rps15a	Small ribosomal subunit protein uS8 OS=Mus musculus OX=10090 GN=Rps15a PE=1 SV=2	14.839	130			11.756	56.2	37.7	56.2	56.2	7	4	7	7	4	7	4089;4340;5762;7078;10126;11213;15651	11	4	7	481170000	155720000	325450000	24833000	6647900	18185000	0.0281	0.0172%	0.0363%	2.08997	1.06348
E9PYL2	PRR12_MOUSE	Prr12	Proline-rich protein 12 OS=Mus musculus OX=10090 GN=Prr12 PE=1 SV=1	211.876	2035			12.024	5.5	4.2	3.5	5.5	7	6	4	7	6	4	414;4995;5144;10886;14656;15153;15863	10	6	4	102120000	64070000	38052000	961560	765620	195940	0.0011	0.002%	0.0004%	0.593913	-0.751677
A2AL36	CNTRL_MOUSE	Cntrl	Centriolin OS=Mus musculus OX=10090 GN=Cntrl PE=1 SV=2	268.88	2334			36.565	3.2	2.5	1.6	3.2	7	6	3	7	6	3	979;3625;3626;6532;10789;12588;12860	9	6	3	48607000	18282000	30325000	328420	123530	204900	0.0004	0.0003%	0.0004%	1.65874	0.730084
Q9Z2Q5	RM40_MOUSE	Mrpl40	Large ribosomal subunit protein mL40 OS=Mus musculus OX=10090 GN=Mrpl40 PE=1 SV=2	24.301	206			19.298	37.9	37.9	29.1	37.9	7	7	5	7	7	5	1156;2380;2960;12705;12706;12707;15553	13	8	5	694990000	363770000	331220000	46991000	23516000	23475000	0.0532	0.061%	0.0469%	0.91052	-0.135237
Q99JY9	ARP3_MOUSE	Actr3	Actin-related protein 3 OS=Mus musculus OX=10090 GN=Actr3 PE=1 SV=3	47.357	418	Q641P0	Actr3b	24.465	23.4	14.8	21.5	23.4	7	5	6	7	5	6	2888;4350;5515;5748;8341;9016;10474	11	5	6	204360000	72313000	132050000	7376600	3287000	4089700	0.0083	0.0085%	0.0082%	1.82609	0.868757
Q99LZ3	SLD5_MOUSE	Gins4	DNA replication complex GINS protein SLD5 OS=Mus musculus OX=10090 GN=Gins4 PE=1 SV=1	25.961	223			25.945	39	32.7	39	39	7	6	7	7	6	7	1356;3992;8062;11175;12202;13617;16153	15	6	9	579180000	197920000	381270000	25360000	7143800	18216000	0.0287	0.0185%	0.0364%	1.92638	0.945896
Q99LN9	DOHH_MOUSE	Dohh	Deoxyhypusine hydroxylase OS=Mus musculus OX=10090 GN=Dohh PE=1 SV=2	32.905	302	A2A9C3	Szt2	16.086	27.8	14.2	20.2	27.8	7	3	5	7	3	5	558;668;841;2991;4857;5695;5698	8	3	5	83673000	32717000	50955000	2439200	998330	1440900	0.0028	0.0026%	0.0029%	1.55745	0.639183
P09055	ITB1_MOUSE	Itgb1	Integrin beta-1 OS=Mus musculus OX=10090 GN=Itgb1 PE=1 SV=1	88.231	798			19.238	11	11	9.6	11	7	7	6	7	7	6	4741;9033;9355;9403;10826;12094;12568	15	8	7	372310000	147110000	225200000	6653200	2632900	4020300	0.0075	0.0068%	0.008%	1.53083	0.614312
P46638	RB11B_MOUSE	Rab11b	Ras-related protein Rab-11B OS=Mus musculus OX=10090 GN=Rab11b PE=1 SV=3	24.489	218	P62492	Rab11a	40.415	35.3	30.7	17	35.3	7	6	3	7	6	3	1803;4723;5495;10340;10455;13083;15451	9	6	3	323440000	208270000	115170000	20215000	13017000	7198100	0.0229	0.0337%	0.0144%	0.552984	-0.85469
Q9CQ43	DUT_MOUSE	Dut	Deoxyuridine 5'-triphosphate nucleotidohydrolase OS=Mus musculus OX=10090 GN=Dut PE=1 SV=1	17.384	162			37.295	60.5	52.5	55.6	60.5	7	6	6	7	6	6	51;5285;5726;6092;6945;10924;13378	14	7	7	881350000	417790000	463560000	69820000	33661000	36159000	0.079	0.0873%	0.0723%	1.10955	0.149978	+
Q99L45	IF2B_MOUSE	Eif2s2	Eukaryotic translation initiation factor 2 subunit 2 OS=Mus musculus OX=10090 GN=Eif2s2 PE=1 SV=1	38.092	331			26.114	16.3	9.7	16.3	16.3	7	6	6	7	6	6	2523;6249;6271;6272;7330;7331;14576	13	6	7	469470000	144440000	325030000	12762000	3778100	8983700	0.0144	0.0098%	0.018%	2.25028	1.1701
O08917	FLOT1_MOUSE	Flot1	Flotillin-1 OS=Mus musculus OX=10090 GN=Flot1 PE=1 SV=1	47.513	428			46.799	22.7	12.4	22.7	22.7	7	4	7	7	4	7	1008;1039;1841;7172;9109;14356;15210	13	5	8	291240000	123110000	168130000	9200600	3971100	5229500	0.0104	0.0103%	0.0105%	1.36569	0.449629
Q61686	CBX5_MOUSE	Cbx5	Chromobox protein homolog 5 OS=Mus musculus OX=10090 GN=Cbx5 PE=1 SV=1	22.186	191			13.57	37.7	37.7	30.9	31.4	7	7	6	6	6	5	1483;5388;9646;9647;10495;12960;15613	13	8	5	458000000	329660000	128340000	25888000	18722000	7166400	0.0293	0.0485%	0.0143%	0.38931	-1.36101
P62627	DLRB1_MOUSE	Dynlrb1	Dynein light chain roadblock-type 1 OS=Mus musculus OX=10090 GN=Dynlrb1 PE=1 SV=3	10.99	96			38.119	83.3	83.3	83.3	83.3	7	7	7	7	7	7	315;316;3025;5577;7454;10343;13102	26	12	14	3929700000	1609700000	2320000000	413330000	178270000	235070000	0.4676	0.4621%	0.4699%	1.44126	0.527333
Q00PI9	HNRL2_MOUSE	Hnrnpul2	Heterogeneous nuclear ribonucleoprotein U-like protein 2 OS=Mus musculus OX=10090 GN=Hnrnpul2 PE=1 SV=2	84.94	745			16.447	10.2	6.6	6.6	10.2	7	5	4	7	5	4	2475;4420;5125;7624;10897;15369;16018	9	5	4	174580000	66475000	108100000	3123700	1236900	1886800	0.0035	0.0032%	0.0038%	1.62618	0.701483	+
Q921M7	CYRIB_MOUSE	Cyrib	CYFIP-related Rac1 interactor B OS=Mus musculus OX=10090 GN=Cyrib PE=1 SV=1	36.776	324			14.898	29	17	24.7	29	7	4	6	7	4	6	1388;1534;2235;3110;6713;10211;11204	10	4	6	297250000	74625000	222620000	11578000	2733200	8844500	0.0131	0.0071%	0.0177%	2.98318	1.57685
Q920E5	FPPS_MOUSE	Fdps	Farnesyl pyrophosphate synthase OS=Mus musculus OX=10090 GN=Fdps PE=1 SV=1	40.582	353			16.867	28.9	22.9	20.7	28.9	7	6	5	7	6	5	828;3261;5223;8544;11316;11533;12577	15	8	7	534420000	308550000	225870000	13658000	9761900	3896000	0.0154	0.0253%	0.0078%	0.732037	-0.450012	+
Q9CQ65	MTAP_MOUSE	Mtap	S-methyl-5'-thioadenosine phosphorylase OS=Mus musculus OX=10090 GN=Mtap PE=1 SV=1	31.062	283			34.405	35	27.9	35	35	7	6	7	7	6	7	305;2783;3922;12601;14226;15067;16133	14	6	8	214930000	52223000	162710000	10337000	2748600	7588500	0.0117	0.0071%	0.0152%	3.11568	1.63955
Q921H8	THIKA_MOUSE	Acaa1a	3-ketoacyl-CoA thiolase A, peroxisomal OS=Mus musculus OX=10090 GN=Acaa1a PE=1 SV=1	43.953	424	Q8VCH0	Acaa1b	20.647	31.8	27.6	21.7	31.8	7	6	5	7	6	5	231;262;1754;4415;6089;8556;13677	11	6	5	247790000	109190000	138600000	2974200	2593800	380440	0.0034	0.0067%	0.0008%	1.26935	0.344087
Q91W67	UBL7_MOUSE	Ubl7	Ubiquitin-like protein 7 OS=Mus musculus OX=10090 GN=Ubl7 PE=1 SV=2	40.433	380			31.407	29.7	21.3	29.7	29.7	7	5	7	7	5	7	2122;3694;7688;9190;12432;12648;13231	13	5	8	317300000	107950000	209350000	18539000	6746900	11792000	0.021	0.0175%	0.0236%	1.93932	0.955554
P10107	ANXA1_MOUSE	Anxa1	Annexin A1 OS=Mus musculus OX=10090 GN=Anxa1 PE=1 SV=2	38.734	346			38.682	30.1	26.6	24	30.1	7	6	5	7	6	5	628;792;1486;1893;4960;5152;5466	12	6	6	230480000	110800000	119690000	8712800	4431900	4280900	0.0099	0.0115%	0.0086%	1.08023	0.111345
Q9CQN7	RM41_MOUSE	Mrpl41	Large ribosomal subunit protein mL41 OS=Mus musculus OX=10090 GN=Mrpl41 PE=1 SV=1	15.262	135			17.417	56.3	56.3	56.3	56.3	7	7	7	7	7	7	667;886;2971;3459;8185;8563;15817	17	8	9	1288800000	530470000	758330000	142000000	58396000	83608000	0.1606	0.1514%	0.1671%	1.42954	0.515555	+
O88544	CSN4_MOUSE	Cops4	COP9 signalosome complex subunit 4 OS=Mus musculus OX=10090 GN=Cops4 PE=1 SV=1	46.285	406			19.588	24.6	7.4	21.2	24.6	7	2	6	7	2	6	559;1128;5277;10052;10260;11282;11335	8	2	6	104060000	21033000	83023000	2945100	490580	2454600	0.0033	0.0013%	0.0049%	3.94727	1.98086
P01899	HA11_MOUSE	H2-D1	H-2 class I histocompatibility antigen, D-B alpha chain OS=Mus musculus OX=10090 GN=H2-D1 PE=1 SV=2	40.836	362	P01897;P01896;P01898	H2-L;nan;H2-Q10	20.282	24	19.9	24	18.5	7	6	7	5	4	5	953;2502;4928;5359;15533;15567;15795	13	6	7	344620000	131620000	212990000	10896000	4326800	6569500	0.0123	0.0112%	0.0131%	1.61822	0.694407
Q8CI51	PDLI5_MOUSE	Pdlim5	PDZ and LIM domain protein 5 OS=Mus musculus OX=10090 GN=Pdlim5 PE=1 SV=4	63.299	591			27.415	19.3	17.6	15.2	19.3	7	6	6	7	6	6	6329;6531;6575;8417;10768;11584;12021	12	6	6	438710000	191980000	246730000	4129700	1418400	2711200	0.0047	0.0037%	0.0054%	1.28519	0.361977	+
P46664	PURA2_MOUSE	Adss2	Adenylosuccinate synthetase isozyme 2 OS=Mus musculus OX=10090 GN=Adss2 PE=1 SV=2	50.021	456	P28650	Adss1	24.57	25.2	14.3	25.2	25.2	7	4	7	7	4	7	494;3360;7889;12455;12466;15392;15413	14	5	9	327470000	89995000	237480000	7844800	1635700	6209100	0.0089	0.0042%	0.0124%	2.63881	1.39989
P17225	PTBP1_MOUSE	Ptbp1	Polypyrimidine tract-binding protein 1 OS=Mus musculus OX=10090 GN=Ptbp1 PE=1 SV=3	59.322	555	Q8BHD7;Q91Z31	Ptbp3;Ptbp2	34.178	17.7	17.7	17.7	17.7	7	7	7	7	7	7	2497;5379;6066;6479;7415;10627;15360	19	9	10	664060000	236910000	427140000	14225000	4763400	9461400	0.0161	0.0123%	0.0189%	1.80296	0.85037
Q8BJS4	SUN2_MOUSE	Sun2	SUN domain-containing protein 2 OS=Mus musculus OX=10090 GN=Sun2 PE=1 SV=3	81.605	731			37.628	15.6	10.8	14.4	15.6	7	5	6	7	5	6	2939;3762;5836;7977;12061;12718;16094	12	6	6	294130000	138330000	155810000	1023100	289140	733990	0.0012	0.0007%	0.0015%	1.12636	0.171674	+
Q8BJY1	PSMD5_MOUSE	Psmd5	26S proteasome non-ATPase regulatory subunit 5 OS=Mus musculus OX=10090 GN=Psmd5 PE=1 SV=4	55.972	504			21.157	19.6	7.1	19.6	19.6	7	3	7	7	3	7	767;1416;7976;8809;8905;14131;14592	10	3	7	123570000	28974000	94592000	3495400	763230	2732200	0.004	0.002%	0.0055%	3.26472	1.70696
Q8VHR5	P66B_MOUSE	Gatad2b	Transcriptional repressor p66-beta OS=Mus musculus OX=10090 GN=Gatad2b PE=1 SV=1	65.411	594			36.397	18.5	18.5	18.5	18.5	7	7	7	7	7	7	764;1967;3471;9296;12524;13946;14691	17	9	8	496400000	247660000	248740000	8364600	4583700	3780900	0.0095	0.0119%	0.0076%	1.00436	0.00627765
Q8VE37	RCC1_MOUSE	Rcc1	Regulator of chromosome condensation OS=Mus musculus OX=10090 GN=Rcc1 PE=1 SV=1	44.931	421			42.19	31.1	20.9	29.2	31.1	7	5	6	7	5	6	2383;12389;12723;14352;14574;15456;15472	11	5	6	480260000	176780000	303470000	14320000	5714500	8605300	0.0162	0.0148%	0.0172%	1.71665	0.779599	+
Q9QYC0	ADDA_MOUSE	Add1	Alpha-adducin OS=Mus musculus OX=10090 GN=Add1 PE=1 SV=2	80.647	735	Q9QYB8	Add2	48.529	15.1	5.2	15.1	15.1	7	3	7	7	3	7	3999;6861;10056;12686;14071;15648;16071	11	3	8	295500000	48289000	247210000	5601000	1420300	4180700	0.0063	0.0037%	0.0084%	5.11939	2.35597
P12367	KAP2_MOUSE	Prkar2a	cAMP-dependent protein kinase type II-alpha regulatory subunit OS=Mus musculus OX=10090 GN=Prkar2a PE=1 SV=2	45.389	401			60.858	26.7	19.7	26.7	19.5	7	5	7	5	4	5	104;5393;5413;9977;10466;10506;13366	13	5	8	454200000	197260000	256940000	17775000	7326700	10448000	0.0201	0.019%	0.0209%	1.30254	0.381333	+
Q8VDS4	RPR1A_MOUSE	Rprd1a	Regulation of nuclear pre-mRNA domain-containing protein 1A OS=Mus musculus OX=10090 GN=Rprd1a PE=1 SV=1	35.701	312			8.1314	31.7	15.7	31.7	19.6	7	4	7	5	3	5	751;6100;7434;9400;10049;13220;14946	9	3	6	343450000	55920000	287530000	13880000	1536000	12344000	0.0157	0.004%	0.0247%	5.14181	2.36228
Q8VDW0	DX39A_MOUSE	Ddx39a	ATP-dependent RNA helicase DDX39A OS=Mus musculus OX=10090 GN=Ddx39a PE=1 SV=1	49.067	427			26.751	19	12.4	19	9.6	7	4	7	3	2	3	1705;3175;4137;5456;6614;6654;15290	11	4	7	459810000	153520000	306290000	18799000	6396600	12402000	0.0213	0.0166%	0.0248%	1.99511	0.996472
Q920A5	RISC_MOUSE	Scpep1	Retinoid-inducible serine carboxypeptidase OS=Mus musculus OX=10090 GN=Scpep1 PE=1 SV=2	50.965	452			18.993	17	15	17	17	7	6	7	7	6	7	427;3955;8573;9862;10765;12953;13239	17	7	10	664090000	228660000	435430000	21197000	7873100	13324000	0.024	0.0204%	0.0266%	1.90427	0.929237
Q64674	SPEE_MOUSE	Srm	Spermidine synthase OS=Mus musculus OX=10090 GN=Srm PE=1 SV=1	33.995	302			22.433	32.8	32.8	20.2	32.8	7	7	5	7	7	5	40;3549;4318;9582;11544;14872;16039	13	7	6	429110000	194600000	234510000	21514000	9913500	11601000	0.0243	0.0257%	0.0232%	1.20509	0.269138
Q9D1C8	VPS28_MOUSE	Vps28	Vacuolar protein sorting-associated protein 28 homolog OS=Mus musculus OX=10090 GN=Vps28 PE=1 SV=1	25.452	221			67.621	44.8	34.8	44.8	44.8	7	4	7	7	4	7	833;3157;6500;9980;11516;11744;15748	15	6	9	604070000	243620000	360450000	20391000	8410000	11981000	0.0231	0.0218%	0.0239%	1.47956	0.565167
Q9CRB9	MIC19_MOUSE	Chchd3	MICOS complex subunit Mic19 OS=Mus musculus OX=10090 GN=Chchd3 PE=1 SV=1	26.335	227			31.934	25.1	25.1	24.7	25.1	7	7	6	7	7	6	12001;12013;14287;15324;15790;16101;16102	22	10	12	953490000	460040000	493450000	44063000	22944000	21119000	0.0498	0.0595%	0.0422%	1.07262	0.101145
P26645	MARCS_MOUSE	Marcks	Myristoylated alanine-rich C-kinase substrate OS=Mus musculus OX=10090 GN=Marcks PE=1 SV=2	29.661	309			47.408	34.6	23.6	34.6	34.6	7	5	7	7	5	7	215;3685;3686;4784;7237;9420;15020	14	6	8	410210000	160150000	250060000	18285000	7326600	10959000	0.0207	0.019%	0.0219%	1.56141	0.642851
Q6PAM1	TXLNA_MOUSE	Txlna	Alpha-taxilin OS=Mus musculus OX=10090 GN=Txlna PE=1 SV=1	62.369	554			32.487	15.7	12.5	14.1	15.7	7	5	6	7	5	6	714;1912;2073;3578;8430;11713;15158	11	5	6	311820000	126990000	184840000	9171300	3735000	5436300	0.0104	0.0097%	0.0109%	1.45555	0.541562	+
Q3U0V2	TRADD_MOUSE	Tradd	Tumor necrosis factor receptor type 1-associated DEATH domain protein OS=Mus musculus OX=10090 GN=Tradd PE=1 SV=1	34.577	310			32.85	29.7	16.8	21.9	29.7	7	3	6	7	3	6	48;400;772;1770;4322;6379;9227	11	5	6	193020000	55040000	137990000	8760600	1784000	6976600	0.0099	0.0046%	0.0139%	2.50709	1.32601
P31324	KAP3_MOUSE	Prkar2b	cAMP-dependent protein kinase type II-beta regulatory subunit OS=Mus musculus OX=10090 GN=Prkar2b PE=1 SV=3	46.167	416			15.916	27.6	24	19.7	20.7	7	6	5	5	5	3	105;2921;5393;5413;5921;10503;14227	11	6	5	187920000	107370000	80551000	3158800	2127300	1031500	0.0036	0.0055%	0.0021%	0.750219	-0.414617	+
Q9D1A2	CNDP2_MOUSE	Cndp2	Cytosolic non-specific dipeptidase OS=Mus musculus OX=10090 GN=Cndp2 PE=1 SV=1	52.767	475			13.876	18.9	10.3	16.6	18.9	7	3	6	7	3	6	1318;2932;8263;9030;10830;11363;14158	9	3	6	184060000	49712000	134340000	4089800	644190	3445600	0.0046	0.0017%	0.0069%	2.70237	1.43422
Q91VH6	MEMO1_MOUSE	Memo1	Protein MEMO1 OS=Mus musculus OX=10090 GN=Memo1 PE=1 SV=1	33.692	297			41.882	41.1	41.1	41.1	41.1	7	7	7	7	7	7	837;5891;6287;10006;10182;13232;16110	21	9	12	347010000	133070000	213940000	8673700	3737500	4936200	0.0098	0.0097%	0.0099%	1.60773	0.685021
Q6P069	SORCN_MOUSE	Sri	Sorcin OS=Mus musculus OX=10090 GN=Sri PE=1 SV=1	21.627	198			22.707	33.3	33.3	33.3	33.3	7	7	7	7	7	7	789;796;2127;3422;8931;9467;11277	31	16	15	954810000	425370000	529450000	68553000	30522000	38031000	0.0775	0.0791%	0.076%	1.24468	0.315776	+
Q60520	SIN3A_MOUSE	Sin3a	Paired amphipathic helix protein Sin3a OS=Mus musculus OX=10090 GN=Sin3a PE=1 SV=3	145.088	1274			22.497	7.1	3.9	6.1	7.1	7	4	6	7	4	6	364;3753;6745;8571;9201;12602;12907	12	5	7	258700000	67925000	190780000	2998300	717600	2280700	0.0034	0.0019%	0.0046%	2.80869	1.4899
Q9JHU4	DYHC1_MOUSE	Dync1h1	Cytoplasmic dynein 1 heavy chain 1 OS=Mus musculus OX=10090 GN=Dync1h1 PE=1 SV=2	532.045	4644			42.452	1.8	0.8	1.8	1.8	7	2	7	7	2	7	3716;4327;7442;9742;12606;15018;15205	11	3	8	284840000	105010000	179830000	654260	208040	446210	0.0007	0.0005%	0.0009%	1.7125	0.776107
Q9R0P3	ESTD_MOUSE	Esd	S-formylglutathione hydrolase OS=Mus musculus OX=10090 GN=Esd PE=1 SV=1	31.32	282			12.454	38.7	27	33.3	38.7	7	5	6	7	5	6	382;1422;6778;9173;10254;12376;14554	11	5	6	228180000	79031000	149150000	4754000	1737300	3016700	0.0054	0.0045%	0.006%	1.88723	0.916273
Q9R0P5	DEST_MOUSE	Dstn	Destrin OS=Mus musculus OX=10090 GN=Dstn PE=1 SV=3	18.522	165			55.487	50.9	43.6	45.5	50.9	7	6	6	7	6	6	1111;3069;5718;5734;6313;7212;15713	16	9	7	1502400000	657980000	844430000	96968000	42198000	54770000	0.1097	0.1094%	0.1095%	1.28337	0.359934	+
Q6P5F9	XPO1_MOUSE	Xpo1	Exportin-1 OS=Mus musculus OX=10090 GN=Xpo1 PE=1 SV=1	123.093	1071			15.782	7	3.5	6.3	7	7	4	6	7	4	6	1708;2848;8984;9710;11435;12047;16178	10	4	6	209180000	38945000	170230000	3299100	671470	2627600	0.0037	0.0017%	0.0053%	4.37104	2.12798
Q924H7	WAC_MOUSE	Wac	WW domain-containing adapter protein with coiled-coil OS=Mus musculus OX=10090 GN=Wac PE=1 SV=2	70.68	646			67.125	22.3	19.2	14.1	22.3	7	6	5	7	6	5	1755;5962;6698;9118;11262;11444;14013	13	7	6	401880000	184830000	217060000	3921600	1641600	2280100	0.0044	0.0043%	0.0046%	1.17438	0.231895	+
O55222	ILK_MOUSE	Ilk	Integrin-linked protein kinase OS=Mus musculus OX=10090 GN=Ilk PE=1 SV=2	51.373	452			10.919	17.3	12.4	17.3	17.3	7	5	7	7	5	7	3936;4032;4079;4747;5237;11452;12095	12	5	7	223530000	66318000	157210000	5051100	1788300	3262900	0.0057	0.0046%	0.0065%	2.37055	1.24522
Q8CFI0	NED4L_MOUSE	Nedd4l	E3 ubiquitin-protein ligase NEDD4-like OS=Mus musculus OX=10090 GN=Nedd4l PE=1 SV=2	115.419	1004			10.314	7.6	5.4	7.6	7.6	7	4	7	7	4	7	3181;3966;8691;9261;9893;12661;14059	12	5	7	838550000	378310000	460250000	14458000	6522500	7935300	0.0164	0.0169%	0.0159%	1.21659	0.282849
Q8CCS6	PABP2_MOUSE	Pabpn1	Polyadenylate-binding protein 2 OS=Mus musculus OX=10090 GN=Pabpn1 PE=1 SV=3	32.297	302	Q5XFR0	Pabpn1l	38.902	30.1	30.1	23.2	30.1	7	7	6	7	7	6	4848;4849;8540;11519;12467;14043;15338	16	8	8	2225100000	1104300000	1120800000	107730000	54911000	52824000	0.1219	0.1424%	0.1056%	1.01494	0.0213967	+
P49718	MCM5_MOUSE	Mcm5	DNA replication licensing factor MCM5 OS=Mus musculus OX=10090 GN=Mcm5 PE=1 SV=2	82.407	734			20.898	10.5	6.4	10.5	10.5	7	3	7	7	3	7	3857;4029;4078;6906;10906;11556;13557	12	4	8	196070000	55006000	141060000	2103700	714530	1389200	0.0024	0.0019%	0.0028%	2.56445	1.35865
P47962	RL5_MOUSE	Rpl5	Large ribosomal subunit protein uL18 OS=Mus musculus OX=10090 GN=Rpl5 PE=1 SV=3	34.401	297			23.389	31.3	31.3	25.6	31.3	7	7	6	7	7	6	4721;5784;6222;10632;11228;14636;15955	32	18	14	2331400000	1024200000	1307100000	93353000	39754000	53599000	0.1056	0.1031%	0.1071%	1.27622	0.351872
Q9JJ80	RPF2_MOUSE	Rpf2	Ribosome production factor 2 homolog OS=Mus musculus OX=10090 GN=Rpf2 PE=2 SV=2	35.364	306			79.663	31	27.8	31	31	7	6	7	7	6	7	6233;7717;10250;10467;10469;10544;13605	17	9	8	692500000	346710000	345790000	28865000	15581000	13284000	0.0327	0.0404%	0.0266%	0.997346	-0.0038333
Q8CH77	NAV1_MOUSE	Nav1	Neuron navigator 1 OS=Mus musculus OX=10090 GN=Nav1 PE=1 SV=2	202.368	1875			21.568	5.8	4.8	5.8	5.8	7	6	7	7	6	7	5799;7499;10719;12677;14045;14197;15055	13	6	7	176600000	76175000	100420000	972290	464580	507710	0.0011	0.0012%	0.001%	1.31828	0.398657	+
P61202	CSN2_MOUSE	Cops2	COP9 signalosome complex subunit 2 OS=Mus musculus OX=10090 GN=Cops2 PE=1 SV=1	51.597	443			6.0673	18.3	9.7	14.9	18.3	7	3	6	7	3	6	6172;6389;11450;12053;14828;15679;15986	9	3	6	122960000	40879000	82081000	1333500	489270	844250	0.0015	0.0013%	0.0017%	2.0079	1.00569
P59328	WDHD1_MOUSE	Wdhd1	WD repeat and HMG-box DNA-binding protein 1 OS=Mus musculus OX=10090 GN=Wdhd1 PE=1 SV=2	124.254	1117			10.421	10.9	6.8	6.4	10.9	7	4	5	7	4	5	737;4989;9363;12877;12918;13555;15475	9	4	5	189490000	69458000	120030000	2540100	888540	1651600	0.0029	0.0023%	0.0033%	1.72809	0.789182	+
P58044	IDI1_MOUSE	Idi1	Isopentenyl-diphosphate Delta-isomerase 1 OS=Mus musculus OX=10090 GN=Idi1 PE=1 SV=1	26.289	227			25.563	41.9	12.3	41.9	41.9	7	2	7	7	2	7	268;386;1041;6406;7470;9614;15693	9	2	7	280440000	44954000	235480000	16527000	2214900	14312000	0.0187	0.0057%	0.0286%	5.23824	2.38908
Q9CXY6	ILF2_MOUSE	Ilf2	Interleukin enhancer-binding factor 2 OS=Mus musculus OX=10090 GN=Ilf2 PE=1 SV=1	43.062	390			28.56	30	26.9	16.9	30	7	6	5	7	6	5	6579;6626;6712;10673;11573;14935;15593	11	6	5	249420000	125440000	123980000	11877000	5973400	5903700	0.0134	0.0155%	0.0118%	0.988361	-0.0168901	+
Q8BRT1	CLAP2_MOUSE	Clasp2	CLIP-associating protein 2 OS=Mus musculus OX=10090 GN=Clasp2 PE=1 SV=1	140.739	1286			4.6083	7.3	2.4	7.3	5.9	7	3	7	5	2	5	2512;2629;2948;4570;6079;8786;9509	7	2	5	41275000	6985200	34290000	406040	83157	322890	0.0005	0.0002%	0.0006%	4.90895	2.29541	+
Q8C1D8	IWS1_MOUSE	Iws1	Protein IWS1 homolog OS=Mus musculus OX=10090 GN=Iws1 PE=1 SV=1	85.248	766			21.73	9.5	7.8	9.5	9.5	7	6	7	7	6	7	3790;3969;5847;6633;7435;9587;10958	14	6	8	472960000	152030000	320930000	8011700	2630500	5381200	0.0091	0.0068%	0.0108%	2.11096	1.0779
Q9QWF0	CAF1A_MOUSE	Chaf1a	Chromatin assembly factor 1 subunit A OS=Mus musculus OX=10090 GN=Chaf1a PE=1 SV=1	101.936	911			22.385	13	10.1	8.9	13	7	6	5	7	6	5	407;4038;5173;9688;14381;15082;15148	11	6	5	254920000	103160000	151760000	4418200	1796600	2621600	0.005	0.0047%	0.0052%	1.47111	0.556908
P27659	RL3_MOUSE	Rpl3	Large ribosomal subunit protein uL3 OS=Mus musculus OX=10090 GN=Rpl3 PE=1 SV=3	46.11	403			21.168	26.6	19.6	26.6	26.6	7	5	7	7	5	7	496;1603;5755;6365;8073;10616;12442	13	5	8	435910000	158620000	277290000	9611700	3063800	6547900	0.0109	0.0079%	0.0131%	1.74814	0.805821	+
Q8QZY1	EIF3L_MOUSE	Eif3l	Eukaryotic translation initiation factor 3 subunit L OS=Mus musculus OX=10090 GN=Eif3l PE=1 SV=1	66.613	564			15.1	14.2	5.7	14.2	14.2	7	3	7	7	3	7	6826;10370;11821;14199;14587;15506;15522	10	3	7	248180000	51822000	196350000	7106900	1377100	5729800	0.008	0.0036%	0.0115%	3.78893	1.92179
Q61171	PRDX2_MOUSE	Prdx2	Peroxiredoxin-2 OS=Mus musculus OX=10090 GN=Prdx2 PE=1 SV=3	21.779	198			43.054	49	39.4	49	49	7	5	7	7	5	7	2931;5135;7222;9751;11347;12074;12657	18	8	10	2119000000	896740000	1222200000	105320000	42494000	62830000	0.1191	0.1102%	0.1256%	1.36294	0.446719
A6H619	PHRF1_MOUSE	Phrf1	PHD and RING finger domain-containing protein 1 OS=Mus musculus OX=10090 GN=Phrf1 PE=1 SV=2	184.08	1682			12.724	6.5	6.5	4.2	6.5	7	6	5	7	6	5	689;3827;3928;5042;7240;7561;7725	11	6	5	87213000	48071000	39142000	371400	212460	158940	0.0004	0.0006%	0.0003%	0.814254	-0.296449
Q8BJ05	ZC3HE_MOUSE	Zc3h14	Zinc finger CCCH domain-containing protein 14 OS=Mus musculus OX=10090 GN=Zc3h14 PE=1 SV=1	82.409	735			31.758	14	9.3	12.5	14	7	5	6	7	5	6	4576;5164;6922;7850;11388;11394;14941	13	6	7	215390000	101860000	113530000	3083500	1461600	1621900	0.0035	0.0038%	0.0032%	1.11457	0.156486
C0HKE9	H2A1P_MOUSE	Hist1h2ap	Histone H2A type 1-P OS=Mus musculus OX=10090 GN=Hist1h2ap PE=1 SV=1	14.135	130	C0HKE8;C0HKE7;C0HKE6;C0HKE5;C0HKE4;C0HKE3;C0HKE2;C0HKE1;Q8CGP6;Q8R1M2;Q8CGP7;Q8CGP5;Q8BFU2	Hist1h2ao;Hist1h2an;H2ac13;H2ac11;H2ac8;H2ac7;H2ac6;H2ac4;H2ac12;H2aj;H2ac15;Hist1h2af;H2ac25	2.2991	36.2	36.2	35.4	8.5	7	7	6	1	1	1	437;5831;5832;10310;10313;15336;15337	2	1	1	0	0	0	0	0	0	0	0.0%	0.0%
A2A6T1	CDR2L_MOUSE	Cdr2l	Cerebellar degeneration-related protein 2-like OS=Mus musculus OX=10090 GN=Cdr2l PE=1 SV=1	53.212	465			39.328	17.6	17.6	14.6	17.6	7	7	6	7	7	6	3876;4004;9316;9325;14245;15164;15524	15	8	7	375940000	158840000	217090000	11731000	4966500	6764400	0.0133	0.0129%	0.0135%	1.36672	0.450719
Q8BH43	WASF2_MOUSE	Wasf2	Actin-binding protein WASF2 OS=Mus musculus OX=10090 GN=Wasf2 PE=1 SV=1	54.074	497	Q8R5H6	Wasf1	23.038	16.9	11.1	15.1	16.9	7	5	6	7	5	6	2767;4657;10013;11730;12142;13867;15704	11	5	6	411160000	155180000	255980000	19579000	7389600	12189000	0.0221	0.0192%	0.0244%	1.64957	0.722088
Q99PP2	ZN318_MOUSE	Znf318	Zinc finger protein 318 OS=Mus musculus OX=10090 GN=Znf318 PE=1 SV=3	246.324	2237			27.046	4	3.4	3.1	4	7	6	6	7	6	6	2332;4084;4283;8083;8424;13828;14832	12	6	6	139560000	65237000	74319000	694430	271790	422630	0.0008	0.0007%	0.0008%	1.13922	0.188041	+
Q64523	H2A2C_MOUSE	H2ac20	Histone H2A type 2-C OS=Mus musculus OX=10090 GN=H2ac20 PE=1 SV=3	13.988	129	Q6GSS7	Hist2h2aa1	27.115	36.4	36.4	35.7	8.5	7	7	6	1	1	1	437;5831;5832;10310;10312;15336;15337	171	88	83	4183600000	180290000	4003300000	693510000	26290000	667220000	0.7845	0.0682%	1.3337%	22.2048	4.4728
Q9DB20	ATPO_MOUSE	Atp5po	ATP synthase subunit O, mitochondrial OS=Mus musculus OX=10090 GN=Atp5po PE=1 SV=1	23.364	213			22.51	39.9	39.9	34.7	39.9	7	7	6	7	7	6	3129;4519;4839;12291;13390;15254;15720	15	8	7	846460000	336780000	509680000	56127000	22551000	33576000	0.0635	0.0585%	0.0671%	1.51339	0.597785	+
Q9CW03	SMC3_MOUSE	Smc3	Structural maintenance of chromosomes protein 3 OS=Mus musculus OX=10090 GN=Smc3 PE=1 SV=2	141.556	1217			17.289	8.1	3.1	7.2	8.1	7	3	6	7	3	6	3272;3786;7138;8396;10121;11917;14527	9	3	6	141370000	39328000	102040000	767330	215470	551850	0.0009	0.0006%	0.0011%	2.59459	1.37551
Q9JHL1	NHRF2_MOUSE	Nherf2	Na(+)/H(+) exchange regulatory cofactor NHE-RF2 OS=Mus musculus OX=10090 GN=Nherf2 PE=1 SV=2	37.403	337			20.667	26.1	23.7	10.7	26.1	7	6	3	7	6	3	932;2173;8435;8879;9680;11857;13144	9	6	3	221080000	143260000	77822000	5105000	3249600	1855400	0.0058	0.0084%	0.0037%	0.543222	-0.880386
Q7M6Y3	PICAL_MOUSE	Picalm	Phosphatidylinositol-binding clathrin assembly protein OS=Mus musculus OX=10090 GN=Picalm PE=1 SV=1	71.543	660			23.652	17.1	11.2	11.1	17.1	7	5	4	7	5	4	1266;6879;8112;10333;12962;13108;14296	9	5	4	301230000	221680000	79545000	10217000	7796600	2420400	0.0116	0.0202%	0.0048%	0.358828	-1.47864
Q80VJ3	DNPH1_MOUSE	Dnph1	5-hydroxymethyl-dUMP N-hydrolase OS=Mus musculus OX=10090 GN=Dnph1 PE=1 SV=2	18.977	173			28.521	42.2	33.5	42.2	42.2	7	5	7	7	5	7	1971;2727;4476;4791;10960;14937;14956	19	8	11	1834500000	884080000	950370000	40470000	17767000	22703000	0.0458	0.0461%	0.0454%	1.07498	0.104312
Q9JLQ0	CD2AP_MOUSE	Cd2ap	CD2-associated protein OS=Mus musculus OX=10090 GN=Cd2ap PE=1 SV=3	70.45	637			27.769	15.5	10	11.6	15.5	7	4	6	7	4	6	993;2923;3779;5037;7934;13739;15056	10	4	6	250740000	108040000	142710000	5249500	2042100	3207400	0.0059	0.0053%	0.0064%	1.3209	0.401521	+
Q9R0X4	ACOT9_MOUSE	Acot9	Acyl-coenzyme A thioesterase 9, mitochondrial OS=Mus musculus OX=10090 GN=Acot9 PE=1 SV=1	50.56	439	Q32MW3	Acot10	13.981	19.1	6.8	16.6	19.1	7	3	6	7	3	6	1947;2340;3938;6061;6885;10444;14238	9	3	6	165460000	47522000	117930000	4053500	741860	3311600	0.0046	0.0019%	0.0066%	2.48159	1.31126
P52432	RPAC1_MOUSE	Polr1c	DNA-directed RNA polymerases I and III subunit RPAC1 OS=Mus musculus OX=10090 GN=Polr1c PE=1 SV=3	39.107	346			40.891	28.6	25.7	18.5	28.6	7	6	5	7	6	5	4522;6596;8285;10681;10816;14982;15450	11	6	5	571670000	322270000	249390000	28790000	14119000	14670000	0.0326	0.0366%	0.0293%	0.773854	-0.369866
Q9CWY8	RNH2A_MOUSE	Rnaseh2a	Ribonuclease H2 subunit A OS=Mus musculus OX=10090 GN=Rnaseh2a PE=1 SV=2	33.513	301			27.494	30.2	30.2	27.6	30.2	7	7	6	7	7	6	194;2563;4539;5119;5999;7684;9289	14	7	7	527660000	200950000	326710000	19236000	6298500	12937000	0.0218	0.0163%	0.0259%	1.62583	0.701174
P10605	CATB_MOUSE	Ctsb	Cathepsin B OS=Mus musculus OX=10090 GN=Ctsb PE=1 SV=2	37.28	339			33.091	23.3	23.3	23.3	23.3	7	7	7	7	7	7	3072;3645;4821;5694;5724;12102;12103	20	11	9	2117800000	772990000	1344900000	52561000	24174000	28388000	0.0595	0.0627%	0.0567%	1.73987	0.798977
Q9JLM8	DCLK1_MOUSE	Dclk1	Serine/threonine-protein kinase DCLK1 OS=Mus musculus OX=10090 GN=Dclk1 PE=1 SV=1	84.153	756	O88809	Dcx	40.772	12.2	7.9	10.4	12.2	7	5	6	7	5	6	2118;6930;9783;12275;13290;13803;16038	13	6	7	257860000	104920000	152940000	5181200	2077900	3103400	0.0059	0.0054%	0.0062%	1.45768	0.543676
Q9ESN9	JIP3_MOUSE	Mapk8ip3	C-Jun-amino-terminal kinase-interacting protein 3 OS=Mus musculus OX=10090 GN=Mapk8ip3 PE=1 SV=1	147.561	1337			12.746	6.7	3.1	6	4.6	7	3	6	4	2	4	2719;3368;10161;10874;14432;14499;15241	6	2	4	83739000	47395000	36344000	1082600	677070	405540	0.0012	0.0018%	0.0008%	0.766832	-0.383018
P84078	ARF1_MOUSE	Arf1	ADP-ribosylation factor 1 OS=Mus musculus OX=10090 GN=Arf1 PE=1 SV=2	20.697	181	P61205;Q8BSL7;P84084	Arf3;Arf2;Arf5	24.572	53.6	53.6	45.9	26	7	7	6	4	4	3	1593;6035;6610;8239;10050;10465;11132	13	7	6	692590000	280660000	411930000	62963000	25514000	37448000	0.0712	0.0661%	0.0749%	1.46772	0.553576	+
P18155	MTDC_MOUSE	Mthfd2	Bifunctional methylenetetrahydrofolate dehydrogenase/cyclohydrolase, mitochondrial OS=Mus musculus OX=10090 GN=Mthfd2 PE=1 SV=1	37.863	350			56.457	40.6	28	37.1	40.6	7	5	6	7	5	6	4;481;7413;7607;9687;10814;11200	11	5	6	408270000	122050000	286220000	6738500	1983600	4754900	0.0076	0.0051%	0.0095%	2.3451	1.22965
P17742	PPIA_MOUSE	Ppia	Peptidyl-prolyl cis-trans isomerase A OS=Mus musculus OX=10090 GN=Ppia PE=1 SV=2	17.971	164			16.507	42.7	42.7	39	42.7	7	7	6	7	7	6	2951;4095;6463;12465;15046;15232;15233	14	7	7	680680000	291090000	389600000	44382000	19069000	25313000	0.0502	0.0494%	0.0506%	1.33842	0.420528	+
Q6PB66	LPPRC_MOUSE	Lrpprc	Leucine-rich PPR motif-containing protein, mitochondrial OS=Mus musculus OX=10090 GN=Lrpprc PE=1 SV=2	156.615	1392			9.6323	6.2	2.5	6.2	6.2	7	3	7	7	3	7	2065;2424;7869;8585;9152;13768;14063	12	3	9	148920000	25061000	123860000	1422500	245700	1176800	0.0016	0.0006%	0.0024%	4.94234	2.30519
Q9D8Y0	EFHD2_MOUSE	Efhd2	EF-hand domain-containing protein D2 OS=Mus musculus OX=10090 GN=Efhd2 PE=1 SV=1	26.791	240	Q9D4J1	Efhd1	29.113	32.1	26.7	28.3	32.1	7	6	6	7	6	6	177;1747;2875;4101;8225;12703;15150	15	8	7	529390000	257380000	272010000	24843000	10425000	14419000	0.0281	0.027%	0.0288%	1.05684	0.0797597
Q8BG95	MYPT2_MOUSE	Ppp1r12b	Protein phosphatase 1 regulatory subunit 12B OS=Mus musculus OX=10090 GN=Ppp1r12b PE=1 SV=2	109.049	976			12.853	8.1	8.1	5.6	5.4	7	7	5	4	4	2	8080;8523;9163;9832;11941;11990;13110	6	4	2	93968000	51640000	42328000	1566100	860660	705470	0.0018	0.0022%	0.0014%	0.819675	-0.286877
P25444	RS2_MOUSE	Rps2	Small ribosomal subunit protein uS5 OS=Mus musculus OX=10090 GN=Rps2 PE=1 SV=3	31.231	293			23.837	30.7	24.9	30.7	30.7	7	6	7	7	6	7	217;389;3676;9437;12532;12837;14255	16	7	9	571850000	217320000	354520000	14811000	5648600	9162000	0.0168	0.0146%	0.0183%	1.63133	0.706046	+
Q80YT7	MYOME_MOUSE	Pde4dip	Myomegalin OS=Mus musculus OX=10090 GN=Pde4dip PE=1 SV=2	250.631	2224			9.4492	4.8	0.5	4.3	4.5	7	1	6	6	1	5	1793;3386;3601;5191;12900;13089;14357	6	1	5	87290000	6868300	80422000	305810	48712	257090	0.0003	0.0001%	0.0005%	11.7092	3.54957
Q9CZX8	RS19_MOUSE	Rps19	Small ribosomal subunit protein eS19 OS=Mus musculus OX=10090 GN=Rps19 PE=1 SV=3	16.085	145			23.927	35.2	35.2	35.2	35.2	7	7	7	7	7	7	599;2445;3183;5795;8572;14924;15089	21	10	11	4353500000	1992800000	2360700000	321240000	150800000	170440000	0.3634	0.3909%	0.3407%	1.18461	0.244418
P68037	UB2L3_MOUSE	Ube2l3	Ubiquitin-conjugating enzyme E2 L3 OS=Mus musculus OX=10090 GN=Ube2l3 PE=1 SV=1	17.862	154			54.619	64.9	64.9	64.9	64.9	7	7	7	7	7	7	167;168;5386;6231;7107;10462;13393	27	14	13	8878300000	4057600000	4820600000	375760000	165450000	210310000	0.4251	0.4289%	0.4204%	1.18804	0.248586
Q99K43	PRC1_MOUSE	Prc1	Protein regulator of cytokinesis 1 OS=Mus musculus OX=10090 GN=Prc1 PE=1 SV=2	70.29	603			11.047	14.6	9.5	10.6	14.6	7	5	5	7	5	5	3108;4352;6248;8101;8164;11714;12262	10	5	5	155490000	71498000	83990000	3455800	1463900	1992000	0.0039	0.0038%	0.004%	1.17472	0.232315
Q9CPT5	NOP16_MOUSE	Nop16	Nucleolar protein 16 OS=Mus musculus OX=10090 GN=Nop16 PE=1 SV=1	21.139	178			21.792	46.6	38.8	40.4	46.6	7	5	6	7	5	6	840;2019;4208;4647;7518;11538;16004	20	9	11	714420000	431710000	282710000	31825000	12879000	18946000	0.036	0.0334%	0.0379%	0.654861	-0.61074
O35295	PURB_MOUSE	Purb	Transcriptional regulator protein Pur-beta OS=Mus musculus OX=10090 GN=Purb PE=1 SV=3	33.901	324	Q8R4E6	Purg	26.61	35.2	25.3	33.3	31.5	7	6	6	5	4	5	2296;4643;4933;4934;9593;12197;15852	12	6	6	306270000	117690000	188580000	18301000	7846000	10455000	0.0207	0.0203%	0.0209%	1.60235	0.680185
P23198	CBX3_MOUSE	Cbx3	Chromobox protein homolog 3 OS=Mus musculus OX=10090 GN=Cbx3 PE=1 SV=2	20.855	183			21.371	39.9	39.9	39.9	24.6	7	7	7	5	5	5	1483;2271;6430;7593;9648;14538;15612	21	11	10	3140800000	1520600000	1620300000	324740000	154880000	169860000	0.3673	0.4015%	0.3395%	1.06557	0.0916203
Q9CR68	UCRI_MOUSE	Uqcrfs1	Cytochrome b-c1 complex subunit Rieske, mitochondrial OS=Mus musculus OX=10090 GN=Uqcrfs1 PE=1 SV=1	29.368	274			20.415	42.3	31.8	29.9	42.3	7	5	5	7	5	5	3026;3027;5509;7284;10862;10979;15079	11	5	6	274000000	117580000	156420000	14414000	4637700	9776200	0.0163	0.012%	0.0195%	1.33033	0.411782	+
P63073	IF4E_MOUSE	Eif4e	Eukaryotic translation initiation factor 4E OS=Mus musculus OX=10090 GN=Eif4e PE=1 SV=1	25.053	217			12.01	42.4	29	42.4	42.4	7	4	7	7	4	7	1270;1757;6069;7034;14229;15564;15622	12	4	8	364280000	93372000	270910000	15707000	5081000	10626000	0.0178	0.0132%	0.0212%	2.90141	1.53675
Q5SRX1	TM1L2_MOUSE	Tom1l2	TOM1-like protein 2 OS=Mus musculus OX=10090 GN=Tom1l2 PE=1 SV=1	55.663	507			43.711	18.1	12.2	16.4	18.1	7	5	6	7	5	6	1698;4218;5028;7022;9358;13004;15265	12	6	6	305220000	107990000	197230000	5480700	2448900	3031800	0.0062	0.0063%	0.0061%	1.82637	0.868981	+
Q91WJ8	FUBP1_MOUSE	Fubp1	Far upstream element-binding protein 1 OS=Mus musculus OX=10090 GN=Fubp1 PE=1 SV=1	68.54	651			7.1237	7.8	4.6	6.5	6.6	6	4	5	4	2	3	1386;1387;3458;4053;6343;6815	6	2	4	160540000	11721000	148820000	4224800	308440	3916300	0.0048	0.0008%	0.0078%	12.6969	3.6664
P26516	PSMD7_MOUSE	Psmd7	26S proteasome non-ATPase regulatory subunit 7 OS=Mus musculus OX=10090 GN=Psmd7 PE=1 SV=2	36.54	321			36.835	32.7	21.2	28	32.7	6	4	5	6	4	5	1849;2013;13211;13501;13859;15491	9	4	5	389940000	138110000	251830000	4974500	2735700	2238700	0.0056	0.0071%	0.0045%	1.8234	0.866632
P26369	U2AF2_MOUSE	U2af2	Splicing factor U2AF 65 kDa subunit OS=Mus musculus OX=10090 GN=U2af2 PE=1 SV=3	53.517	475			21.403	18.9	12.6	18.9	18.9	6	4	6	6	4	6	3331;6304;8160;8258;10354;13139	10	4	6	265900000	99766000	166140000	13995000	5250900	8744100	0.0158	0.0136%	0.0175%	1.6653	0.735779
P83887	TBG1_MOUSE	Tubg1	Tubulin gamma-1 chain OS=Mus musculus OX=10090 GN=Tubg1 PE=1 SV=1	51.101	451	Q8VCK3	Tubg2	29.386	20.6	20.6	16	20.6	6	6	5	6	6	5	1339;2416;2584;6380;8363;9843	13	7	6	380890000	182120000	198770000	10242000	3433800	6808400	0.0116	0.0089%	0.0136%	1.09142	0.126211
O35857	TIM44_MOUSE	Timm44	Mitochondrial import inner membrane translocase subunit TIM44 OS=Mus musculus OX=10090 GN=Timm44 PE=1 SV=2	51.091	452			48.458	15.5	13.5	15.5	15.5	6	5	6	6	5	6	3197;7279;7381;8242;13458;15312	11	5	6	333800000	124870000	208930000	10768000	4028100	6739600	0.0122	0.0104%	0.0135%	1.67318	0.742593
Q99MN1	SYK_MOUSE	Kars1	Lysine--tRNA ligase OS=Mus musculus OX=10090 GN=Kars1 PE=1 SV=1	67.84	595			8.6017	10.6	6.9	8.6	10.6	6	4	5	6	4	5	1241;4121;8442;9596;12187;15923	9	4	5	113290000	48782000	64504000	3540200	1524400	2015700	0.004	0.004%	0.004%	1.32229	0.40304	+
Q9Z1N5	DX39B_MOUSE	Ddx39b	Spliceosome RNA helicase Ddx39b OS=Mus musculus OX=10090 GN=Ddx39b PE=1 SV=1	49.035	428			3.8368	17.1	7.2	17.1	7.7	6	3	6	2	1	2	1705;3175;4135;5456;6654;14368	3	1	2	35557000	6752300	28804000	1481500	281350	1200200	0.0017	0.0007%	0.0024%	4.26581	2.09282
Q61216	MRE11_MOUSE	Mre11	Double-strand break repair protein MRE11 OS=Mus musculus OX=10090 GN=Mre11 PE=1 SV=1	80.223	706			10.445	13.6	10.3	11.8	13.6	6	5	5	6	5	5	5240;6653;7746;7764;10611;12829	10	5	5	130520000	64063000	66459000	1525900	913660	612190	0.0017	0.0024%	0.0012%	1.0374	0.0529732
Q9WUK4	RFC2_MOUSE	Rfc2	Replication factor C subunit 2 OS=Mus musculus OX=10090 GN=Rfc2 PE=1 SV=1	38.725	349			15.077	25.5	10.3	25.5	25.5	6	3	6	6	3	6	2956;3156;6437;8105;8949;13285	9	3	6	162190000	58698000	103490000	5711200	2347900	3363300	0.0065	0.0061%	0.0067%	1.76309	0.818108
Q99NH2	PARD3_MOUSE	Pard3	Partitioning defective 3 homolog OS=Mus musculus OX=10090 GN=Pard3 PE=1 SV=2	149.075	1333			13.061	5.9	3.7	4.1	5.9	6	4	4	6	4	4	2878;3758;5141;5977;14253;14996	8	4	4	79339000	40629000	38710000	991740	507860	483880	0.0011	0.0013%	0.001%	0.952768	-0.0698035
Q8R574	KPRB_MOUSE	Prpsap2	Phosphoribosyl pyrophosphate synthase-associated protein 2 OS=Mus musculus OX=10090 GN=Prpsap2 PE=1 SV=1	40.881	369			24.171	25.5	17.1	19.5	21.7	6	4	5	5	4	4	3151;6309;6394;8418;13132;14142	11	5	6	232650000	93144000	139500000	4955900	847790	4108100	0.0056	0.0022%	0.0082%	1.49768	0.58273
Q8R4X3	RBM12_MOUSE	Rbm12	RNA-binding protein 12 OS=Mus musculus OX=10090 GN=Rbm12 PE=1 SV=3	102.796	992			11.056	7.6	6.2	4.1	7.6	6	5	3	6	5	3	1631;2590;3410;6009;9255;14378	8	5	3	143820000	84568000	59251000	3322200	2071500	1250700	0.0038	0.0054%	0.0025%	0.700631	-0.513272
Q8BH58	TIPRL_MOUSE	Tiprl	TIP41-like protein OS=Mus musculus OX=10090 GN=Tiprl PE=1 SV=1	31.254	271			17.135	30.6	21	30.6	30.6	6	4	6	6	4	6	3915;6812;7678;9684;14275;15466	10	4	6	275930000	121730000	154200000	2373200	520340	1852800	0.0027	0.0013%	0.0037%	1.26674	0.341118
Q9EPC1	PARVA_MOUSE	Parva	Alpha-parvin OS=Mus musculus OX=10090 GN=Parva PE=1 SV=1	42.33	372			18.942	21.2	17.7	21.2	17.7	6	5	6	5	5	5	1541;1955;9034;11332;14869;14985	11	5	6	182340000	73584000	108750000	7838800	3145100	4693600	0.0089	0.0082%	0.0094%	1.4779	0.563551	+
O35381	AN32A_MOUSE	Anp32a	Acidic leucine-rich nuclear phosphoprotein 32 family member A OS=Mus musculus OX=10090 GN=Anp32a PE=1 SV=1	28.538	247	Q64G17	Anp32c	16.611	26.3	6.1	26.3	23.5	6	2	6	5	2	5	2088;6895;7110;8044;8803;12520	7	2	5	353920000	70143000	283770000	29062000	6376600	22685000	0.0329	0.0165%	0.0453%	4.04559	2.01635
Q6P9L6	KIF15_MOUSE	Kif15	Kinesin-like protein KIF15 OS=Mus musculus OX=10090 GN=Kif15 PE=1 SV=1	160.12	1387			16.113	5.4	2.8	5.4	5.4	6	3	6	6	3	6	2616;5942;8004;8679;13513;14193	9	3	6	92452000	32066000	60387000	915370	317480	597890	0.001	0.0008%	0.0012%	1.88321	0.913194
Q9D0K2	SCOT1_MOUSE	Oxct1	Succinyl-CoA:3-ketoacid coenzyme A transferase 1, mitochondrial OS=Mus musculus OX=10090 GN=Oxct1 PE=1 SV=1	55.989	520			83.632	19.8	19.8	19.8	19.8	6	6	6	6	6	6	2090;3850;4653;4943;10034;11218	15	8	7	382510000	149610000	232900000	14162000	5558200	8604200	0.016	0.0144%	0.0172%	1.55671	0.638504
Q9Z1F9	SAE2_MOUSE	Uba2	SUMO-activating enzyme subunit 2 OS=Mus musculus OX=10090 GN=Uba2 PE=1 SV=1	70.569	638			21.891	14.9	13.5	12.9	14.9	6	5	5	6	5	5	186;2413;5482;10594;14978;15388	10	5	5	195110000	69045000	126060000	4262400	1449300	2813100	0.0048	0.0038%	0.0056%	1.82577	0.868502	+
Q8BH69	SPS1_MOUSE	Sephs1	Selenide, water dikinase 1 OS=Mus musculus OX=10090 GN=Sephs1 PE=1 SV=1	42.907	392			14.806	19.9	6.9	19.4	19.9	6	2	5	6	2	5	1940;3682;10352;13270;14747;15120	8	2	6	176170000	36129000	140040000	7853000	2408600	5444400	0.0089	0.0062%	0.0109%	3.87611	1.95461
Q9Z1M8	RED_MOUSE	Ik	Protein Red OS=Mus musculus OX=10090 GN=Ik PE=1 SV=2	65.616	557			14.788	13.5	8.8	13.5	13.5	6	5	6	6	5	6	1798;2273;2485;3993;5108;9619	11	5	6	155480000	57766000	97712000	4169900	1661300	2508600	0.0047	0.0043%	0.005%	1.69151	0.758315	+
P97461	RS5_MOUSE	Rps5	Small ribosomal subunit protein uS7 OS=Mus musculus OX=10090 GN=Rps5 PE=1 SV=4	22.876	204			54.868	41.2	21.6	41.2	41.2	6	3	6	6	3	6	9603;11109;13489;13613;15047;15671	10	3	7	776690000	239880000	536810000	71479000	23988000	47491000	0.0809	0.0622%	0.0949%	2.23783	1.1621	+
P97371	PSME1_MOUSE	Psme1	Proteasome activator complex subunit 1 OS=Mus musculus OX=10090 GN=Psme1 PE=1 SV=2	28.673	249			10.752	26.5	12	26.5	26.5	6	3	6	6	3	6	6192;7077;8929;10301;11502;14555	10	3	7	136090000	40295000	95795000	6175200	1678400	4496800	0.007	0.0044%	0.009%	2.37734	1.24935
Q61624	ZN148_MOUSE	Znf148	Zinc finger protein 148 OS=Mus musculus OX=10090 GN=Znf148 PE=1 SV=2	88.751	794			22.994	13.7	9.3	10.6	13.7	6	5	4	6	5	4	1931;6651;9107;11574;11806;14768	9	5	4	252000000	116770000	135230000	5492500	2919100	2573400	0.0062	0.0076%	0.0051%	1.15809	0.211746
Q9Z0N1	IF2G_MOUSE	Eif2s3x	Eukaryotic translation initiation factor 2 subunit 3, X-linked OS=Mus musculus OX=10090 GN=Eif2s3x PE=1 SV=2	51.065	472	Q9Z0N2	Eif2s3y	13.859	20.6	10.8	13.1	20.6	6	3	4	6	3	4	422;7047;7065;10350;11104;11128	7	3	4	149470000	84264000	65211000	4298400	1851900	2446600	0.0049	0.0048%	0.0049%	0.773889	-0.369801
Q8K2K6	AGFG1_MOUSE	Agfg1	Arf-GAP domain and FG repeat-containing protein 1 OS=Mus musculus OX=10090 GN=Agfg1 PE=1 SV=2	58.043	561			96.039	22.8	20.3	19.8	22.8	6	5	5	6	5	5	946;12457;12595;13018;15405;15697	13	7	6	425780000	212070000	213700000	6989200	3804900	3184300	0.0079	0.0099%	0.0064%	1.00769	0.0110464
Q80YV2	ZC3C1_MOUSE	Zc3hc1	Zinc finger C3HC-type protein 1 OS=Mus musculus OX=10090 GN=Zc3hc1 PE=1 SV=1	55.196	501			21.74	17.8	17.8	12.8	17.8	6	6	5	6	6	5	1347;2344;2469;3280;12282;12742	16	9	7	421620000	186120000	235500000	13124000	6045800	7078600	0.0148	0.0157%	0.0141%	1.26531	0.339494
O55131	SEPT7_MOUSE	Septin7	Septin-7 OS=Mus musculus OX=10090 GN=Septin7 PE=1 SV=1	50.55	436	Q9DA97	Septin14	11.903	17.2	9.6	14.9	11.5	6	4	5	4	3	3	2459;4098;4858;7102;12801;15026	10	5	5	238820000	90631000	148190000	6329400	2902900	3426400	0.0072	0.0075%	0.0068%	1.63509	0.709372
Q9WV55	VAPA_MOUSE	Vapa	Vesicle-associated membrane protein-associated protein A OS=Mus musculus OX=10090 GN=Vapa PE=1 SV=2	27.855	249			16.293	29.7	22.1	29.7	29.7	6	5	6	5	4	5	1507;2606;4259;5305;5715;14314	15	7	8	705180000	281990000	423190000	22780000	8549100	14231000	0.0258	0.0222%	0.0284%	1.50073	0.585662
Q99MI1	RB6I2_MOUSE	Erc1	ELKS/Rab6-interacting/CAST family member 1 OS=Mus musculus OX=10090 GN=Erc1 PE=1 SV=1	128.33	1120	Q6PH08	Erc2	14.295	6	4.6	6	6	6	4	6	6	4	6	2056;8093;8658;13551;13732;15260	10	4	6	95736000	38801000	56935000	1276500	517350	759130	0.0014	0.0013%	0.0015%	1.46736	0.553222
Q9CPW4	ARPC5_MOUSE	Arpc5	Actin-related protein 2/3 complex subunit 5 OS=Mus musculus OX=10090 GN=Arpc5 PE=1 SV=3	16.288	151			17.82	61.6	53	61.6	61.6	6	5	6	6	5	6	600;4862;7590;10411;11260;14875	15	6	9	381230000	138910000	242320000	24682000	9147300	15535000	0.0279	0.0237%	0.0311%	1.74444	0.802763
Q9D8B3	CHM4B_MOUSE	Chmp4b	Charged multivesicular body protein 4b OS=Mus musculus OX=10090 GN=Chmp4b PE=1 SV=2	24.936	224			37.505	39.3	22.8	39.3	39.3	6	4	6	6	4	6	2612;4967;7327;9346;10540;11378	14	6	8	890740000	328070000	562670000	49948000	19387000	30561000	0.0565	0.0503%	0.0611%	1.71509	0.778285	+
Q61081	CDC37_MOUSE	Cdc37	Hsp90 co-chaperone Cdc37 OS=Mus musculus OX=10090 GN=Cdc37 PE=1 SV=1	44.593	379			73.126	17.7	8.7	14.8	17.7	6	3	5	6	3	5	3242;8308;8539;10609;13274;15773	10	4	6	295500000	85900000	209600000	13659000	4295000	9364200	0.0155	0.0111%	0.0187%	2.44005	1.28691
Q9Z130	HNRDL_MOUSE	Hnrnpdl	Heterogeneous nuclear ribonucleoprotein D-like OS=Mus musculus OX=10090 GN=Hnrnpdl PE=1 SV=1	33.559	301			28.511	25.9	14.6	25.9	23.3	6	4	6	5	3	5	2093;3980;4852;4878;9981;14596	10	4	6	609240000	243290000	365940000	40616000	16220000	24396000	0.0459	0.042%	0.0488%	1.50413	0.58893
P35979	RL12_MOUSE	Rpl12	Large ribosomal subunit protein uL11 OS=Mus musculus OX=10090 GN=Rpl12 PE=1 SV=2	17.805	165			36.846	54.5	54.5	54.5	54.5	6	6	6	6	6	6	1502;3064;5890;5943;6361;11092	15	8	7	1574900000	629030000	945830000	121850000	48635000	73216000	0.1378	0.1261%	0.1463%	1.50363	0.588452	+
Q6ZPY7	KDM3B_MOUSE	Kdm3b	Lysine-specific demethylase 3B OS=Mus musculus OX=10090 GN=Kdm3b PE=1 SV=3	191.46	1762			16.751	5.2	0.7	5.2	5.2	6	1	6	6	1	6	1203;2279;2816;5945;9116;13898	7	1	6	86219000	21891000	64328000	706450	228030	478420	0.0008	0.0006%	0.001%	2.93856	1.55511
Q6PIU9	YJ005_MOUSE		Uncharacterized protein FLJ45252 homolog OS=Mus musculus OX=10090 PE=1 SV=2	37.705	354			38.199	33.9	23.2	25.7	33.9	6	5	4	6	5	4	580;1085;5452;6041;13976;14088	11	7	4	310960000	164940000	146020000	12549000	7617000	4932000	0.0142	0.0197%	0.0099%	0.885292	-0.175775
Q9QYJ3	DNJB1_MOUSE	Dnajb1	DnaJ homolog subfamily B member 1 OS=Mus musculus OX=10090 GN=Dnajb1 PE=1 SV=3	38.167	340			8.6134	20.3	15.9	12.1	16.8	6	5	4	5	4	3	2913;4257;6650;10644;13661;15257	9	5	4	153700000	89895000	63809000	6467400	4280700	2186700	0.0073	0.0111%	0.0044%	0.709817	-0.494481
Q9CQ80	VPS25_MOUSE	Vps25	Vacuolar protein-sorting-associated protein 25 OS=Mus musculus OX=10090 GN=Vps25 PE=1 SV=1	20.748	176			9.7083	43.2	37.5	23.9	43.2	6	5	5	6	5	5	257;7417;7418;8517;12361;12957	11	5	6	190870000	66437000	124430000	9372300	1900700	7471600	0.0106	0.0049%	0.0149%	1.8729	0.905276
Q80U58	PUM2_MOUSE	Pum2	Pumilio homolog 2 OS=Mus musculus OX=10090 GN=Pum2 PE=1 SV=2	114.314	1066			8.2692	7.1	5.2	4	7.1	6	4	3	6	4	3	1149;3702;5032;10116;11101;12247	7	4	3	86103000	50325000	35779000	2050100	1198200	851870	0.0023	0.0031%	0.0017%	0.710959	-0.492162
P02469	LAMB1_MOUSE	Lamb1	Laminin subunit beta-1 OS=Mus musculus OX=10090 GN=Lamb1 PE=1 SV=3	197.09	1786			24.009	4.3	3.6	3.1	4.3	6	5	4	6	5	4	2264;2438;9234;9525;10716;14523	9	5	4	2851500000	2780700000	70780000	29397000	28667000	729690	0.0333	0.0743%	0.0015%	0.025454	-5.29596
P05627	JUN_MOUSE	Jun	Transcription factor Jun OS=Mus musculus OX=10090 GN=Jun PE=1 SV=3	35.944	334			55.821	27.8	27.8	27.8	25.4	6	6	6	5	5	5	1023;7811;8453;10717;10854;11687	16	7	9	1163400000	469960000	693440000	100510000	40722000	59783000	0.1137	0.1056%	0.1195%	1.47553	0.561233
P24369	PPIB_MOUSE	Ppib	Peptidyl-prolyl cis-trans isomerase B OS=Mus musculus OX=10090 GN=Ppib PE=1 SV=2	23.713	216			23.973	31	24.5	15.3	31	6	5	3	6	5	3	1711;6036;6259;14824;15425;15525	8	5	3	68989000	42686000	26303000	2853600	1829500	1024100	0.0032	0.0047%	0.002%	0.616197	-0.698536
P84104	SRSF3_MOUSE	Srsf3	Serine/arginine-rich splicing factor 3 OS=Mus musculus OX=10090 GN=Srsf3 PE=1 SV=1	19.33	164			23.414	34.8	28.7	34.8	34.8	6	5	6	5	4	5	355;10652;10653;15216;15556;15557	18	8	10	2571900000	1100900000	1471000000	273900000	117900000	156000000	0.3098	0.3056%	0.3118%	1.33618	0.418114
Q80YR4	ZN598_MOUSE	Znf598	E3 ubiquitin-protein ligase ZNF598 OS=Mus musculus OX=10090 GN=Znf598 PE=1 SV=1	99.192	908			21.676	11.7	8.5	9.5	11.7	6	4	5	6	4	5	321;2757;6296;7281;10770;13187	9	4	5	159300000	57557000	101740000	2644000	934440	1709500	0.003	0.0024%	0.0034%	1.76764	0.821824	+
Q9JLQ2	GIT2_MOUSE	Git2	ARF GTPase-activating protein GIT2 OS=Mus musculus OX=10090 GN=Git2 PE=1 SV=2	78.766	708			8.3872	11.6	6.5	11.6	8.5	6	3	6	4	3	4	6401;8425;8844;9266;10461;11102	7	3	4	80947000	22430000	58517000	292840	216480	292840	0.0003	0.0006%	0.0006%	2.60887	1.38343
Q8K019	BCLF1_MOUSE	Bclaf1	Bcl-2-associated transcription factor 1 OS=Mus musculus OX=10090 GN=Bclaf1 PE=1 SV=2	106.002	919			11.264	10	8.2	7.6	8.8	6	5	5	5	4	4	2768;3775;8595;9879;12853;13114	10	4	6	323060000	127140000	195920000	917290	299430	617850	0.001	0.0008%	0.0012%	1.54098	0.623847
P62281	RS11_MOUSE	Rps11	Small ribosomal subunit protein uS17 OS=Mus musculus OX=10090 GN=Rps11 PE=1 SV=3	18.431	158			7.5677	31	25.9	26.6	31	6	5	5	6	5	5	2507;2601;6638;10441;11582;14887	10	5	5	377410000	142120000	235290000	37741000	14212000	23529000	0.0427	0.0368%	0.047%	1.65557	0.72733
Q8BKX1	BAIP2_MOUSE	Baiap2	BAR/IMD domain-containing adapter protein 2 OS=Mus musculus OX=10090 GN=Baiap2 PE=1 SV=2	59.237	535			18.605	17.6	17.6	7.7	17.6	6	6	2	6	6	2	3254;9082;9386;11240;11334;12738	8	6	2	129190000	77418000	51769000	971130	971130	1176600	0.0011	0.0025%	0.0024%	0.668695	-0.580581	+
Q8CCF0	PRP31_MOUSE	Prpf31	U4/U6 small nuclear ribonucleoprotein Prp31 OS=Mus musculus OX=10090 GN=Prpf31 PE=1 SV=3	55.43	499			27.946	19.6	4.2	19.6	19.6	6	1	6	6	1	6	4403;10173;11875;12975;14759;15806	7	1	6	180270000	35574000	144700000	2361000	1482200	2361000	0.0027	0.0038%	0.0047%	4.06758	2.02417
Q9CQJ2	PIHD1_MOUSE	Pih1d1	PIH1 domain-containing protein 1 OS=Mus musculus OX=10090 GN=Pih1d1 PE=1 SV=1	32.209	290			29.584	26.6	18.6	26.6	26.6	6	4	6	6	4	6	3371;3421;4431;6751;9698;15839	12	5	7	289820000	104370000	185450000	5786800	2039200	3747600	0.0065	0.0053%	0.0075%	1.77685	0.829323
Q9CQE8	RTRAF_MOUSE	RTRAF	RNA transcription, translation and transport factor protein OS=Mus musculus OX=10090 GN=RTRAF PE=1 SV=1	28.152	244			30.26	34.4	25	27.9	34.4	6	4	5	6	4	5	476;2949;5687;5782;6692;10265	12	6	6	725320000	380170000	345150000	31756000	16735000	15020000	0.0359	0.0434%	0.03%	0.907883	-0.139421
Q922R8	PDIA6_MOUSE	Pdia6	Protein disulfide-isomerase A6 OS=Mus musculus OX=10090 GN=Pdia6 PE=1 SV=3	48.1	440			32.944	17.3	15.9	17.3	17.3	6	5	6	6	5	6	3380;5414;5448;5926;10760;13547	13	6	7	1100900000	430630000	670260000	38873000	14989000	23884000	0.044	0.0389%	0.0477%	1.55646	0.638272
Q923D4	SF3B5_MOUSE	Sf3b5	Splicing factor 3B subunit 5 OS=Mus musculus OX=10090 GN=Sf3b5 PE=1 SV=1	10.119	86			17.458	90.7	62.8	90.7	90.7	6	5	6	6	5	6	2338;4382;10085;15590;15880;16116	14	7	7	594210000	259190000	335030000	38682000	17003000	21679000	0.0438	0.0441%	0.0433%	1.2926	0.37028
Q922B2	SYDC_MOUSE	Dars1	Aspartate--tRNA ligase, cytoplasmic OS=Mus musculus OX=10090 GN=Dars1 PE=1 SV=2	57.147	501			11.357	13.4	7.4	13.4	13.4	6	3	6	6	3	6	147;3158;4160;4793;11688;15357	11	4	7	169870000	64279000	105590000	2718400	1300200	1418200	0.0031	0.0034%	0.0028%	1.64268	0.716054
Q7TMY4	THOC7_MOUSE	Thoc7	THO complex subunit 7 homolog OS=Mus musculus OX=10090 GN=Thoc7 PE=1 SV=2	23.715	204			10.802	33.3	18.6	24.5	33.3	6	4	4	6	4	4	3031;3749;6707;10091;13780;15568	12	6	6	212840000	95755000	117080000	11590000	4860500	6729300	0.0131	0.0126%	0.0135%	1.2227	0.290075
Q9CQT2	RBM7_MOUSE	Rbm7	RNA-binding protein 7 OS=Mus musculus OX=10090 GN=Rbm7 PE=1 SV=1	30.148	265			30.665	35.5	35.5	32.5	35.5	6	6	5	6	6	5	2702;5717;11206;12300;12364;15317	11	6	5	338390000	162930000	175460000	12844000	5830600	7013200	0.0145	0.0151%	0.014%	1.0769	0.10689
P35550	FBRL_MOUSE	Fbl	rRNA 2'-O-methyltransferase fibrillarin OS=Mus musculus OX=10090 GN=Fbl PE=1 SV=2	34.307	327			14.298	21.4	15.3	21.4	13.8	6	4	6	4	2	4	1396;1805;2024;7009;7651;15252	11	4	7	241770000	84307000	157470000	508490	157710	350790	0.0006	0.0004%	0.0007%	1.86782	0.901353
Q8BK64	AHSA1_MOUSE	Ahsa1	Activator of 90 kDa heat shock protein ATPase homolog 1 OS=Mus musculus OX=10090 GN=Ahsa1 PE=1 SV=2	38.117	338			23.11	29.3	29.3	29.3	29.3	6	6	6	6	6	6	140;1661;4219;5007;13737;14594	15	7	8	409830000	138880000	270940000	4256200	1525500	2730700	0.0048	0.004%	0.0055%	1.95089	0.964135
Q9CYG7	TOM34_MOUSE	Tomm34	Mitochondrial import receptor subunit TOM34 OS=Mus musculus OX=10090 GN=Tomm34 PE=1 SV=1	34.278	309			14.776	21.4	10.7	15.5	21.4	6	4	3	6	4	3	1082;8554;9098;12999;15711;16075	7	4	3	400020000	318950000	81070000	16580000	13933000	2647100	0.0188	0.0361%	0.0053%	0.254178	-1.97609	+
P62754	RS6_MOUSE	Rps6	Small ribosomal subunit protein eS6 OS=Mus musculus OX=10090 GN=Rps6 PE=1 SV=1	28.681	249			16.537	21.7	13.3	21.7	21.7	6	3	6	6	3	6	1866;8174;8433;8434;8973;9888	9	3	6	537300000	104120000	433180000	39487000	8008900	31478000	0.0447	0.0208%	0.0629%	4.16039	2.05672
Q9Z277	BAZ1B_MOUSE	Baz1b	Tyrosine-protein kinase BAZ1B OS=Mus musculus OX=10090 GN=Baz1b PE=1 SV=2	170.651	1479			8.0792	5.4	4.1	4.3	5.4	6	4	5	6	4	5	467;4493;4538;7488;9659;12141	9	4	5	199120000	89729000	109390000	1621700	701190	920510	0.0018	0.0018%	0.0018%	1.21912	0.285835
Q61576	FKB10_MOUSE	Fkbp10	Peptidyl-prolyl cis-trans isomerase FKBP10 OS=Mus musculus OX=10090 GN=Fkbp10 PE=1 SV=2	64.697	581			10.102	11.9	7.9	10.3	11.9	6	4	5	6	4	5	3942;6322;6439;8193;13098;13670	12	5	7	278230000	120190000	158040000	4103800	1919200	2184600	0.0046	0.005%	0.0044%	1.31492	0.394973
P60122	RUVB1_MOUSE	Ruvbl1	RuvB-like 1 OS=Mus musculus OX=10090 GN=Ruvbl1 PE=1 SV=1	50.214	456			46.005	21.5	14.5	21.5	21.5	6	4	6	6	4	6	658;1044;3006;5471;13293;16108	10	4	6	196720000	68703000	128020000	4269500	1434300	2835300	0.0048	0.0037%	0.0057%	1.86338	0.897924
Q9CXZ1	NDUS4_MOUSE	Ndufs4	NADH dehydrogenase [ubiquinone] iron-sulfur protein 4, mitochondrial OS=Mus musculus OX=10090 GN=Ndufs4 PE=1 SV=3	19.785	175			26.017	34.3	34.3	34.3	34.3	6	6	6	6	6	6	2375;2376;2692;6311;7904;13244	15	7	8	462700000	203320000	259380000	19768000	8469000	11299000	0.0224	0.022%	0.0226%	1.27572	0.351315
Q8BSP2	CNDH2_MOUSE	Ncaph2	Condensin-2 complex subunit H2 OS=Mus musculus OX=10090 GN=Ncaph2 PE=1 SV=1	68.945	607			30.447	15	12.7	9.6	15	6	5	4	6	5	4	7287;9191;10749;10801;12879;15694	11	6	5	257990000	135090000	122900000	5368700	2718100	2650500	0.0061	0.007%	0.0053%	0.909764	-0.136436
P11440	CDK1_MOUSE	Cdk1	Cyclin-dependent kinase 1 OS=Mus musculus OX=10090 GN=Cdk1 PE=1 SV=3	34.107	297			11.181	22.9	14.1	12.1	20.2	6	4	3	5	3	3	2030;5898;7679;8077;10498;12780	7	4	3	91640000	78583000	13057000	4363800	3742100	621780	0.0049	0.0097%	0.0012%	0.166156	-2.58939
Q9R1Z8	VINEX_MOUSE	Sorbs3	Vinexin OS=Mus musculus OX=10090 GN=Sorbs3 PE=1 SV=1	82.349	733			14.545	13.2	11.1	7.2	13.2	6	5	3	6	5	3	859;7451;7503;9362;10394;15770	10	6	4	248100000	112130000	135970000	372010	372010	1800700	0.0004	0.001%	0.0036%	1.21261	0.278116	+
Q9JJY4	DDX20_MOUSE	Ddx20	Probable ATP-dependent RNA helicase DDX20 OS=Mus musculus OX=10090 GN=Ddx20 PE=1 SV=2	91.71	825			58.216	11.9	9.7	8.1	11.9	6	5	4	6	5	4	11;84;1397;2942;10756;13251	9	5	4	279750000	72582000	207160000	603100	276910	326190	0.0007	0.0007%	0.0007%	2.85415	1.51306
Q3TEA8	HP1B3_MOUSE	Hp1bp3	Heterochromatin protein 1-binding protein 3 OS=Mus musculus OX=10090 GN=Hp1bp3 PE=1 SV=1	60.867	554			10.864	13.2	9.9	11.2	13.2	6	4	5	6	4	5	222;1209;4906;7649;7988;14413	12	5	7	266080000	122090000	144000000	7479500	3411500	4067900	0.0085	0.0088%	0.0081%	1.17946	0.238124
Q9JKX6	NUDT5_MOUSE	Nudt5	ADP-sugar pyrophosphatase OS=Mus musculus OX=10090 GN=Nudt5 PE=1 SV=1	23.984	218			18.439	34.4	34.4	30.3	34.4	6	6	5	6	6	5	5676;7860;10964;12031;14130;15517	13	7	6	585060000	277140000	307920000	29250000	14640000	14610000	0.0331	0.038%	0.0292%	1.11106	0.151941
Q9D1M4	MCA3_MOUSE	Eef1e1	Eukaryotic translation elongation factor 1 epsilon-1 OS=Mus musculus OX=10090 GN=Eef1e1 PE=1 SV=1	19.859	174			28.457	49.4	49.4	49.4	49.4	6	6	6	6	6	6	856;2740;11285;11331;15537;15591	18	9	9	594170000	249500000	344670000	36411000	15244000	21167000	0.0412	0.0395%	0.0423%	1.38144	0.466176
Q6ZQ03	FNBP4_MOUSE	Fnbp4	Formin-binding protein 4 OS=Mus musculus OX=10090 GN=Fnbp4 PE=1 SV=2	111.245	1031			17.613	7	4.3	4.8	7	6	4	4	6	4	4	4109;4441;7163;7419;11677;12134	9	4	5	226450000	81033000	145420000	4965400	2250900	2714500	0.0056	0.0058%	0.0054%	1.79458	0.843644	+
Q8WTY4	CPIN1_MOUSE	Ciapin1	Anamorsin OS=Mus musculus OX=10090 GN=Ciapin1 PE=1 SV=1	33.429	309			20.613	38.2	21.4	30.7	38.2	6	3	5	6	3	5	2626;3726;7505;7855;9180;13029	8	3	5	370420000	98237000	272190000	2847900	5457600	2847900	0.0032	0.0141%	0.0057%	2.77075	1.47028
P62827	RAN_MOUSE	Ran	GTP-binding nuclear protein Ran OS=Mus musculus OX=10090 GN=Ran PE=1 SV=3	24.423	216	Q61820	Rasl2-9	20.421	30.1	29.6	30.1	30.1	6	5	6	6	5	6	4400;7460;9725;10577;12754;16129	13	6	7	783450000	299460000	483990000	38293000	13992000	24300000	0.0433	0.0363%	0.0486%	1.61621	0.692614
Q8BYK6	YTHD3_MOUSE	Ythdf3	YTH domain-containing family protein 3 OS=Mus musculus OX=10090 GN=Ythdf3 PE=1 SV=2	63.961	585			7.3405	13.3	11.8	6.2	11.8	6	5	3	5	5	2	567;2374;5284;5866;6338;15095	7	5	2	133080000	71452000	61632000	5786300	3106600	2679700	0.0065	0.0081%	0.0054%	0.862565	-0.213295
Q9QY76	VAPB_MOUSE	Vapb	Vesicle-associated membrane protein-associated protein B OS=Mus musculus OX=10090 GN=Vapb PE=1 SV=3	26.946	243			8.7901	35	27.2	35	30	6	5	6	5	4	5	849;1506;2607;5305;12678;14512	14	7	7	366540000	150940000	215600000	6580500	3202900	3377700	0.0074	0.0083%	0.0068%	1.42838	0.514382
Q8K3Z9	PO121_MOUSE	Pom121	Nuclear envelope pore membrane protein POM 121 OS=Mus musculus OX=10090 GN=Pom121 PE=1 SV=2	121.022	1200			12.627	8.9	4.1	8.9	8.9	6	3	6	6	3	6	5075;6825;9964;10147;11880;14001	9	3	6	184310000	66371000	117940000	1995300	721990	1273300	0.0023	0.0019%	0.0025%	1.77698	0.829428
P28653	PGS1_MOUSE	Bgn	Biglycan OS=Mus musculus OX=10090 GN=Bgn PE=1 SV=1	41.639	369			21.656	20.9	16	20.9	20.9	6	5	6	6	5	6	2062;3091;3092;5197;10420;15070	12	6	6	417680000	216710000	200970000	7976100	5353400	2622800	0.009	0.0139%	0.0052%	0.927368	-0.108786
Q80TR8	DCAF1_MOUSE	Dcaf1	DDB1- and CUL4-associated factor 1 OS=Mus musculus OX=10090 GN=Dcaf1 PE=1 SV=4	168.931	1506			26.532	4.9	4.2	4.1	4.9	6	5	5	6	5	5	279;1659;2938;3370;7269;10309	10	5	5	207570000	75135000	132440000	2059900	714300	1345600	0.0023	0.0019%	0.0027%	1.76269	0.817782	+
Q80U04	PJA2_MOUSE	Pja2	E3 ubiquitin-protein ligase Praja-2 OS=Mus musculus OX=10090 GN=Pja2 PE=1 SV=2	77.958	707			26.21	14.9	3.4	14.9	14.9	6	1	6	6	1	6	3503;3807;10907;11717;12929;13030	7	1	6	112450000	22750000	89696000	233410	909980	233410	0.0003	0.0024%	0.0005%	3.94268	1.97918
Q7TSY8	SGO2_MOUSE	Sgo2	Shugoshin 2 OS=Mus musculus OX=10090 GN=Sgo2 PE=1 SV=1	130.277	1164			22.476	8.8	4.4	4.5	8.8	6	3	3	6	3	3	5767;6476;11329;11747;13798;14220	6	3	3	89009000	39611000	49397000	577850	185360	392500	0.0007	0.0005%	0.0008%	1.24705	0.318522
Q8C263	SKA3_MOUSE	Ska3	Spindle and kinetochore-associated protein 3 OS=Mus musculus OX=10090 GN=Ska3 PE=2 SV=1	45.37	411			16.715	20.2	20.2	13.1	20.2	6	6	4	6	6	4	623;2165;5103;6583;15306;15883	13	7	6	355910000	163580000	192340000	10228000	5118600	5109900	0.0116	0.0133%	0.0102%	1.17582	0.233662
Q8C0E3	TRI47_MOUSE	Trim47	E3 ubiquitin-protein ligase TRIM47 OS=Mus musculus OX=10090 GN=Trim47 PE=1 SV=2	69.912	641			14.327	11.5	9.2	8	11.5	6	5	4	6	5	4	7458;7743;7950;8316;9902;10424	10	5	5	130890000	48255000	82635000	1345700	939800	405940	0.0015	0.0024%	0.0008%	1.71247	0.776075
Q9QXE7	TBL1X_MOUSE	Tbl1x	F-box-like/WD repeat-containing protein TBL1X OS=Mus musculus OX=10090 GN=Tbl1x PE=1 SV=2	56.802	527	Q8BHJ5	Tbl1xr1	24.135	18.4	13.1	15.4	18.4	6	5	5	6	5	5	4992;5317;5914;7088;13523;14603	10	5	5	101380000	46827000	54550000	3441400	1873100	1568300	0.0039	0.0049%	0.0031%	1.16493	0.220239
P27661	H2AX_MOUSE	H2ax	Histone H2AX OS=Mus musculus OX=10090 GN=H2ax PE=1 SV=2	15.143	143	Q64522	H2ac21	6.7746	32.2	32.2	16.1	21	6	6	4	2	2	0	437;5831;5832;8700;10310;10311	2	2	0	0	0	0	0	0	0	0	0.0%	0.0%
Q9JM13	RABX5_MOUSE	Rabgef1	Rab5 GDP/GTP exchange factor OS=Mus musculus OX=10090 GN=Rabgef1 PE=1 SV=1	56.869	491			9.1818	15.5	9	11.8	15.5	6	4	4	6	4	4	568;2018;2868;6669;7863;9303	8	4	4	79800000	32289000	47511000	2178100	978460	1199600	0.0025	0.0025%	0.0024%	1.47143	0.557219
Q8BGD9	IF4B_MOUSE	Eif4b	Eukaryotic translation initiation factor 4B OS=Mus musculus OX=10090 GN=Eif4b PE=1 SV=1	68.84	611			19.483	10.1	7.5	10.1	10.1	6	5	6	6	5	6	96;5179;12431;14272;14273;14447	11	5	6	298060000	122300000	175760000	6642200	3088000	3554200	0.0075	0.008%	0.0071%	1.43712	0.523182	+
Q9EQH3	VPS35_MOUSE	Vps35	Vacuolar protein sorting-associated protein 35 OS=Mus musculus OX=10090 GN=Vps35 PE=1 SV=1	91.713	796			33.484	11.2	4.4	11.2	11.2	6	2	6	6	2	6	3465;6656;6769;6857;8121;12118	8	2	6	225190000	41693000	183500000	3256600	269510	2987100	0.0037	0.0007%	0.006%	4.40122	2.1379	+
Q8BFR4	GNS_MOUSE	Gns	N-acetylglucosamine-6-sulfatase OS=Mus musculus OX=10090 GN=Gns PE=1 SV=1	61.175	544			16.855	12.1	10.8	12.1	12.1	6	5	6	6	5	6	380;4273;6805;12166;13974;15656	11	5	6	486530000	155950000	330580000	17376000	5569700	11807000	0.0197	0.0144%	0.0236%	2.11978	1.08392
Q9CR00	PSMD9_MOUSE	Psmd9	26S proteasome non-ATPase regulatory subunit 9 OS=Mus musculus OX=10090 GN=Psmd9 PE=1 SV=1	24.72	222			26.607	32.9	32.9	32.9	32.9	6	6	6	6	6	6	14;201;882;5040;7810;11758	17	9	8	1372000000	485860000	886150000	66602000	22576000	44026000	0.0753	0.0585%	0.088%	1.82388	0.86701	+
Q8VI84	NOC3L_MOUSE	Noc3l	Nucleolar complex protein 3 homolog OS=Mus musculus OX=10090 GN=Noc3l PE=2 SV=2	93.211	807			16.423	9.8	5.6	7.7	9.8	6	3	5	6	3	5	2086;3285;4317;6814;8313;12807	9	3	6	343360000	108280000	235080000	4414400	914110	3500300	0.005	0.0024%	0.007%	2.17104	1.11839
Q8VBV7	CSN8_MOUSE	Cops8	COP9 signalosome complex subunit 8 OS=Mus musculus OX=10090 GN=Cops8 PE=1 SV=1	23.256	209			43.125	48.8	48.8	48.8	48.8	6	6	6	6	6	6	1717;4242;5544;7477;11023;12072	14	6	8	926880000	341830000	585050000	73245000	27216000	46029000	0.0829	0.0706%	0.092%	1.71152	0.775281
Q9D0B6	PBDC1_MOUSE	Pbdc1	Protein PBDC1 OS=Mus musculus OX=10090 GN=Pbdc1 PE=1 SV=1	22.223	198			14.384	46	46	30.8	46	6	6	4	6	6	4	1367;4111;6808;7866;14397;14445	10	6	4	237980000	125920000	112060000	14550000	7697100	6853300	0.0165	0.02%	0.0137%	0.88993	-0.168236
Q00899	TYY1_MOUSE	Yy1	Transcriptional repressor protein YY1 OS=Mus musculus OX=10090 GN=Yy1 PE=1 SV=1	44.717	414	P22227;Q3TTC2	Zfp42;Yy2	49.769	15.9	15.9	11.1	15.9	6	6	4	6	6	4	2844;4506;11374;13253;13254;13728	12	7	5	346980000	157140000	189840000	14269000	6421000	7848100	0.0161	0.0166%	0.0157%	1.20809	0.272734
Q08943	SSRP1_MOUSE	Ssrp1	FACT complex subunit SSRP1 OS=Mus musculus OX=10090 GN=Ssrp1 PE=1 SV=2	80.86	708			10.345	10.3	10.3	1.3	10.3	6	6	1	6	6	1	4661;6782;8166;11269;12128;12269	7	6	1	76995000	72557000	4438600	1924900	1813900	110960	0.0022	0.0047%	0.0002%	0.061174	-4.03094
Q80VD1	FA98B_MOUSE	Fam98b	Protein FAM98B OS=Mus musculus OX=10090 GN=Fam98b PE=1 SV=1	45.349	429			17.526	16.1	15.9	16.1	8.4	6	5	5	3	3	3	1619;4971;5323;7960;11918;14422	10	5	5	265380000	116090000	149290000	7737700	3663000	4074700	0.0088	0.0095%	0.0081%	1.28599	0.362874
Q9CWE0	MFR1L_MOUSE	Mtfr1l	Mitochondrial fission regulator 1-like OS=Mus musculus OX=10090 GN=Mtfr1l PE=1 SV=1	31.726	289			18.645	22.1	17	22.1	22.1	6	5	6	6	5	6	1096;1165;2754;10293;12599;14089	14	7	7	405940000	181100000	224840000	17365000	7231000	10134000	0.0196	0.0187%	0.0203%	1.24152	0.312112
Q8VEE0	RPE_MOUSE	Rpe	Ribulose-phosphate 3-epimerase OS=Mus musculus OX=10090 GN=Rpe PE=1 SV=1	24.945	228			44.878	53.9	43	53.9	53.9	6	4	6	6	4	6	1431;4348;6363;10058;10982;13961	10	4	6	526490000	233330000	293160000	32859000	14032000	18828000	0.0372	0.0364%	0.0376%	1.25642	0.329316	+
Q9R1Q9	VAS1_MOUSE	Atp6ap1	V-type proton ATPase subunit S1 OS=Mus musculus OX=10090 GN=Atp6ap1 PE=1 SV=1	51.008	463			13.476	16.6	10.4	10.2	16.6	6	4	3	6	4	3	3932;4064;4648;8228;9428;16168	7	4	3	310380000	40278000	270100000	3627700	2685200	942560	0.0041	0.007%	0.0019%	6.70589	2.74543	+
Q6P5B0	RRP12_MOUSE	Rrp12	RRP12-like protein OS=Mus musculus OX=10090 GN=Rrp12 PE=1 SV=1	143.131	1295			10.321	5.7	1.1	5.7	5.7	6	1	6	6	1	6	2929;7940;8380;13229;14247;14797	7	1	6	117530000	16683000	100840000	1546400	219510	1326900	0.0017	0.0006%	0.0027%	6.04448	2.59562
O70305	ATX2_MOUSE	Atxn2	Ataxin-2 OS=Mus musculus OX=10090 GN=Atxn2 PE=1 SV=1	136.485	1285			36.93	8	6.5	8	8	6	5	6	6	5	6	95;877;2278;5303;9273;14324	13	5	8	391810000	155780000	236020000	4001700	1664700	2337000	0.0045	0.0043%	0.0047%	1.51509	0.599399
O08585	CLCA_MOUSE	Clta	Clathrin light chain A OS=Mus musculus OX=10090 GN=Clta PE=1 SV=2	25.604	235			8.5866	17.4	13.2	17.4	17.4	6	4	6	6	4	6	3221;7849;7971;9306;9307;13173	11	5	6	2223900000	849170000	1374700000	220040000	83430000	136610000	0.2489	0.2163%	0.2731%	1.61887	0.694992
O35326	SRSF5_MOUSE	Srsf5	Serine/arginine-rich splicing factor 5 OS=Mus musculus OX=10090 GN=Srsf5 PE=1 SV=2	30.891	269			34.42	25.7	25.7	25.7	22.3	6	6	6	5	5	5	4877;8508;8946;11073;11885;15300	14	7	7	1802300000	819740000	982580000	72425000	35672000	36754000	0.0819	0.0925%	0.0735%	1.19865	0.261408
P13439	UMPS_MOUSE	Umps	Uridine 5'-monophosphate synthase OS=Mus musculus OX=10090 GN=Umps PE=1 SV=3	52.292	481			13.631	12.5	6.4	9.6	12.5	6	3	5	6	3	5	3379;4194;8850;11894;12352;15310	8	3	5	98288000	45157000	53131000	3759600	1806300	1953300	0.0043	0.0047%	0.0039%	1.17658	0.234604
P11276	FINC_MOUSE	Fn1	Fibronectin OS=Mus musculus OX=10090 GN=Fn1 PE=1 SV=4	272.538	2477			14.845	4.3	3.6	1.4	4.3	6	5	2	6	5	2	2829;3074;5675;13013;13261;15393	7	5	2	61894000	28024000	33869000	529000	239520	289480	0.0006	0.0006%	0.0006%	1.20857	0.273302	+
Q91VR5	DDX1_MOUSE	Ddx1	ATP-dependent RNA helicase DDX1 OS=Mus musculus OX=10090 GN=Ddx1 PE=1 SV=1	82.5	740			17.994	12.2	7.6	12.2	12.2	6	4	6	6	4	6	2012;3314;4343;4790;5006;15650	11	4	7	242270000	49144000	193120000	3216800	333970	2882800	0.0036	0.0009%	0.0058%	3.92968	1.97441
Q91VJ2	CAVN3_MOUSE	Cavin3	Caveolae-associated protein 3 OS=Mus musculus OX=10090 GN=Cavin3 PE=1 SV=1	27.853	260			39.106	25	12.7	25	25	6	3	6	6	3	6	2722;2832;6843;7974;8398;12378	12	4	8	382590000	140260000	242330000	21323000	7324100	13999000	0.0241	0.019%	0.028%	1.72772	0.788869
Q0P678	ZCH18_MOUSE	Zc3h18	Zinc finger CCCH domain-containing protein 18 OS=Mus musculus OX=10090 GN=Zc3h18 PE=1 SV=1	105.694	948			11.584	9.6	9.6	6.1	9.6	6	6	3	6	6	3	154;1160;2386;4574;9584;15213	11	8	3	337680000	258100000	79578000	1662500	1323600	338960	0.0019	0.0034%	0.0007%	0.308322	-1.69749
Q8VCF0	MAVS_MOUSE	Mavs	Mitochondrial antiviral-signaling protein OS=Mus musculus OX=10090 GN=Mavs PE=1 SV=1	53.399	503			62.385	32.6	17.9	32.6	32.6	6	4	6	6	4	6	2364;3000;3831;12540;13056;13870	11	4	7	375450000	134790000	240660000	13047000	5005500	8041300	0.0148	0.013%	0.0161%	1.78544	0.836283
Q5I1X5	IASPP_MOUSE	Ppp1r13l	RelA-associated inhibitor OS=Mus musculus OX=10090 GN=Ppp1r13l PE=1 SV=1	88.976	824			10.579	10.8	9	3.3	10.8	6	5	2	6	5	2	1344;1395;9253;11407;12245;13917	7	5	2	68067000	41098000	26969000	1248700	874800	373880	0.0014	0.0023%	0.0007%	0.656212	-0.607766	+
Q922J3	CLIP1_MOUSE	Clip1	CAP-Gly domain-containing linker protein 1 OS=Mus musculus OX=10090 GN=Clip1 PE=1 SV=1	155.814	1391			8.8353	5.8	1.9	4.7	5	6	2	5	5	2	4	1258;3412;4048;8616;11600;12901	6	2	4	28922000	0	28922000	209220	0	209220	0.0002	0.0%	0.0004%	11.3666	3.50673
Q9D8W5	PSD12_MOUSE	Psmd12	26S proteasome non-ATPase regulatory subunit 12 OS=Mus musculus OX=10090 GN=Psmd12 PE=1 SV=4	52.895	456			8.2984	14.5	7.7	11.8	14.5	6	3	5	6	3	5	2186;2807;3964;8199;8999;9195	8	3	5	75876000	28607000	47269000	2231700	841380	1390300	0.0025	0.0022%	0.0028%	1.65236	0.724526
Q62193	RFA2_MOUSE	Rpa2	Replication protein A 32 kDa subunit OS=Mus musculus OX=10090 GN=Rpa2 PE=1 SV=2	29.44	270			24.635	31.1	25.9	31.1	31.1	6	5	6	6	5	6	134;945;6131;6326;11814;12887	13	6	7	557620000	258370000	299240000	37628000	18533000	19095000	0.0426	0.048%	0.0382%	1.15818	0.211864	+
A2AGT5	CKAP5_MOUSE	Ckap5	Cytoskeleton-associated protein 5 OS=Mus musculus OX=10090 GN=Ckap5 PE=1 SV=1	225.635	2032			10.267	4.8	2.1	4.8	4.8	6	2	6	6	2	6	7;2941;3583;4612;13183;15012	8	2	6	117750000	33571000	84178000	435750	97006	338740	0.0005	0.0003%	0.0007%	2.50746	1.32623
P21126	UBL4A_MOUSE	Ubl4a	Ubiquitin-like protein 4A OS=Mus musculus OX=10090 GN=Ubl4a PE=1 SV=1	17.801	157			23.6	42.7	38.2	37.6	42.7	6	5	5	6	5	5	2690;8982;9388;9578;9661;14833	11	6	5	383910000	149780000	234140000	28028000	11102000	16925000	0.0317	0.0288%	0.0338%	1.56323	0.644526	+
Q8R3C0	MCMBP_MOUSE	Mcmbp	Mini-chromosome maintenance complex-binding protein OS=Mus musculus OX=10090 GN=Mcmbp PE=1 SV=1	72.891	642			10.289	11.8	5.9	10.1	11.8	6	3	5	6	3	5	2390;7113;7604;13237;15270;15689	9	3	6	180110000	45601000	134510000	1384200	547600	836630	0.0016	0.0014%	0.0017%	2.94972	1.56058
Q8R326	PSPC1_MOUSE	Pspc1	Paraspeckle component 1 OS=Mus musculus OX=10090 GN=Pspc1 PE=1 SV=1	58.758	523			17.357	17	17	8.2	17	6	6	3	6	6	3	1454;4042;4052;5702;10583;11031	9	6	3	206470000	132130000	74343000	4455700	3455200	1000600	0.005	0.009%	0.002%	0.56265	-0.829689	+
P70460	VASP_MOUSE	Vasp	Vasodilator-stimulated phosphoprotein OS=Mus musculus OX=10090 GN=Vasp PE=1 SV=4	39.667	375			29.327	25.3	21.9	25.3	25.3	6	5	6	6	5	6	1256;1276;10037;11805;13027;15180	11	5	6	246170000	79560000	166610000	2308600	695140	1613400	0.0026	0.0018%	0.0032%	2.09414	1.06636
Q9CPV5	PMF1_MOUSE	Pmf1	Polyamine-modulated factor 1 OS=Mus musculus OX=10090 GN=Pmf1 PE=1 SV=1	23.121	202			15.922	35.1	35.1	24.3	35.1	6	6	4	6	6	4	3329;5299;5725;8600;10680;11761	10	6	4	183330000	84035000	99293000	8983800	3467500	5516300	0.0102	0.009%	0.011%	1.18157	0.240702	+
Q9D902	T2EB_MOUSE	Gtf2e2	General transcription factor IIE subunit 2 OS=Mus musculus OX=10090 GN=Gtf2e2 PE=1 SV=2	33.047	292			37.753	32.2	18.2	27.7	32.2	6	4	5	6	4	5	671;4772;5143;6567;11812;13210	12	4	8	458960000	130250000	328710000	10693000	5192400	5500900	0.0121	0.0135%	0.011%	2.52369	1.33553
Q3V3R1	C1TM_MOUSE	Mthfd1l	Monofunctional C1-tetrahydrofolate synthase, mitochondrial OS=Mus musculus OX=10090 GN=Mthfd1l PE=1 SV=2	105.729	977			16.828	10.1	6.9	10.1	10.1	6	4	6	6	4	6	1103;1725;8966;9155;10634;14668	10	4	6	252580000	98125000	154450000	1061200	585520	475710	0.0012	0.0015%	0.001%	1.57401	0.654447	+
Q56A08	GPKOW_MOUSE	Gpkow	G-patch domain and KOW motifs-containing protein OS=Mus musculus OX=10090 GN=Gpkow PE=1 SV=2	53.832	488			14.368	16.4	6.4	12.5	16.4	6	3	4	6	3	4	1380;1702;3407;10647;14477;14818	9	4	5	149230000	27944000	121290000	3436300	997990	2438300	0.0039	0.0026%	0.0049%	4.34047	2.11785
Q9DCW4	ETFB_MOUSE	Etfb	Electron transfer flavoprotein subunit beta OS=Mus musculus OX=10090 GN=Etfb PE=1 SV=3	27.623	255			15.591	28.6	28.6	24.7	28.6	6	6	5	6	6	5	3022;5043;8553;14420;14526;15292	12	6	6	216390000	104120000	112270000	7656000	3865000	3791000	0.0087	0.01%	0.0076%	1.07828	0.108725	+
Q9JKB1	UCHL3_MOUSE	Uchl3	Ubiquitin carboxyl-terminal hydrolase isozyme L3 OS=Mus musculus OX=10090 GN=Uchl3 PE=1 SV=2	26.152	230	P58321	Uchl4	65.975	37.4	33.5	31.3	37.4	6	5	5	6	5	5	4286;4290;11024;12870;15333;15625	15	7	8	705350000	209330000	496030000	26180000	8208400	17972000	0.0296	0.0213%	0.0359%	2.36961	1.24465	+
Q9R0E1	PLOD3_MOUSE	Plod3	Multifunctional procollagen lysine hydroxylase and glycosyltransferase LH3 OS=Mus musculus OX=10090 GN=Plod3 PE=1 SV=1	84.922	741			25.803	11.2	5.5	11.2	11.2	6	3	6	6	3	6	7716;9566;9692;13747;14660;14881	9	3	6	148080000	35123000	112950000	2061000	680530	1380400	0.0023	0.0018%	0.0028%	3.21584	1.6852
Q8CGF7	TCRG1_MOUSE	Tcerg1	Transcription elongation regulator 1 OS=Mus musculus OX=10090 GN=Tcerg1 PE=1 SV=2	123.788	1100			9.96	7.1	5.1	4.8	7.1	6	5	4	6	5	4	576;2615;2651;8505;12124;15951	9	5	4	137900000	52122000	85776000	1635100	344390	1290700	0.0018	0.0009%	0.0026%	1.64568	0.718682	+
P50247	SAHH_MOUSE	Ahcy	Adenosylhomocysteinase OS=Mus musculus OX=10090 GN=Ahcy PE=1 SV=3	47.688	432			12.35	17.8	8.3	17.8	17.8	6	2	6	6	2	6	624;1777;5071;12137;14278;16030	10	3	7	258920000	19136000	239780000	8802700	375410	8427300	0.01	0.001%	0.0168%	12.5303	3.64735
P50518	VATE1_MOUSE	Atp6v1e1	V-type proton ATPase subunit E 1 OS=Mus musculus OX=10090 GN=Atp6v1e1 PE=1 SV=2	26.157	226	Q9D593	Atp6v1e2	14.47	24.8	21.7	19.9	24.8	6	4	4	6	4	4	229;1061;1620;5853;6672;7915	9	4	5	186500000	86058000	100440000	10896000	4618500	6277700	0.0123	0.012%	0.0125%	1.16712	0.222953
P45591	COF2_MOUSE	Cfl2	Cofilin-2 OS=Mus musculus OX=10090 GN=Cfl2 PE=1 SV=1	18.71	166			26.45	49.4	39.2	49.4	42.8	6	5	6	5	4	5	1112;7206;8264;11313;11322;15714	10	5	5	394230000	177170000	217050000	27249000	13301000	13948000	0.0308	0.0345%	0.0279%	1.22509	0.292893
P42669	PURA_MOUSE	Pura	Transcriptional activator protein Pur-alpha OS=Mus musculus OX=10090 GN=Pura PE=1 SV=1	34.884	321			14.527	26.2	26.2	10	22.4	6	6	2	4	4	1	2505;4144;4643;8407;10729;12197	5	4	1	212280000	134460000	77823000	3258100	3258100	5558800	0.0037	0.0084%	0.0111%	0.578782	-0.788909
P39053	DYN1_MOUSE	Dnm1	Dynamin-1 OS=Mus musculus OX=10090 GN=Dnm1 PE=1 SV=2	97.803	867	P39054;Q8BZ98	Dnm2;Dnm3	12.064	8.3	4.8	7.2	8.3	6	4	5	6	4	5	4405;5073;5238;13045;15141;15552	9	4	5	167810000	59403000	108410000	2270700	1024200	1246500	0.0026	0.0027%	0.0025%	1.82499	0.86789
Q0VBL3	RBM15_MOUSE	Rbm15	RNA-binding protein 15 OS=Mus musculus OX=10090 GN=Rbm15 PE=1 SV=1	105.722	962			3.9683	6.8	4	3.5	6.8	6	4	3	6	4	3	109;3872;4201;6188;9103;14301	7	4	3	73663000	26572000	47091000	1207600	435610	771980	0.0014	0.0011%	0.0015%	1.7722	0.825545
Q9DC16	ERGI1_MOUSE	Ergic1	Endoplasmic reticulum-Golgi intermediate compartment protein 1 OS=Mus musculus OX=10090 GN=Ergic1 PE=1 SV=1	32.562	290			11.072	23.8	23.8	15.5	23.8	6	6	5	6	6	5	4115;6462;7059;9414;15746;16109	11	6	5	121850000	55013000	66840000	9373300	4231800	5141500	0.0106	0.011%	0.0103%	1.21499	0.280939	+
Q99JI4	PSMD6_MOUSE	Psmd6	26S proteasome non-ATPase regulatory subunit 6 OS=Mus musculus OX=10090 GN=Psmd6 PE=1 SV=1	45.536	389			9.4405	17	5.1	14.1	17	6	2	5	6	2	5	4308;4680;6349;7905;10871;11912	9	3	6	145080000	43176000	101910000	3012900	897180	2115700	0.0034	0.0023%	0.0042%	2.36034	1.23899	+
Q60809	CNOT7_MOUSE	Cnot7	CCR4-NOT transcription complex subunit 7 OS=Mus musculus OX=10090 GN=Cnot7 PE=1 SV=1	32.718	285			14.023	37.9	3.5	37.9	37.9	6	1	6	6	1	6	4383;4952;6362;8145;12724;15726	7	1	6	261440000	56539000	204900000	14190000	3533700	10657000	0.0161	0.0092%	0.0213%	3.62405	1.8576
O70194	EIF3D_MOUSE	Eif3d	Eukaryotic translation initiation factor 3 subunit D OS=Mus musculus OX=10090 GN=Eif3d PE=1 SV=2	63.989	548			33.565	12.8	6.4	12.8	12.8	6	4	6	6	4	6	4360;6284;10614;13786;14281;14282	11	5	6	225800000	76872000	148930000	5356800	1078200	4278600	0.0061	0.0028%	0.0086%	1.93738	0.954104
Q9EST3	4ET_MOUSE	Eif4enif1	Eukaryotic translation initiation factor 4E transporter OS=Mus musculus OX=10090 GN=Eif4enif1 PE=1 SV=2	107.986	983			11.714	9.4	9.4	6.8	9.4	6	6	4	6	6	4	3727;10454;10804;13133;13949;14419	11	6	5	183520000	91638000	91880000	1105700	469770	635900	0.0013	0.0012%	0.0013%	1.00264	0.00380488
Q9EST5	AN32B_MOUSE	Anp32b	Acidic leucine-rich nuclear phosphoprotein 32 family member B OS=Mus musculus OX=10090 GN=Anp32b PE=1 SV=1	31.079	272			60.739	25	22.4	25	22.4	6	5	6	5	5	5	1882;6280;7695;8044;8802;12518	17	8	9	1249800000	452810000	797010000	104150000	37735000	66417000	0.1178	0.0978%	0.1328%	1.76014	0.815692
Q9DB77	QCR2_MOUSE	Uqcrc2	Cytochrome b-c1 complex subunit 2, mitochondrial OS=Mus musculus OX=10090 GN=Uqcrc2 PE=1 SV=1	48.235	453			25.407	20.8	13.7	20.8	20.8	6	4	6	6	4	6	1286;5273;9089;11749;12691;14006	10	4	6	468080000	186440000	281640000	21277000	8474700	12802000	0.0241	0.022%	0.0256%	1.51062	0.595141
Q9DBG6	RPN2_MOUSE	Rpn2	Dolichyl-diphosphooligosaccharide--protein glycosyltransferase subunit 2 OS=Mus musculus OX=10090 GN=Rpn2 PE=1 SV=1	69.063	631			27.946	15.2	11.6	14.7	15.2	6	4	5	6	4	5	2730;2839;8275;9334;13905;15869	9	4	5	170820000	62718000	108100000	4185900	1666400	2519500	0.0047	0.0043%	0.005%	1.72359	0.785415
P48024	EIF1_MOUSE	Eif1	Eukaryotic translation initiation factor 1 OS=Mus musculus OX=10090 GN=Eif1 PE=1 SV=2	12.747	113	Q9CXU9	Eif1b	50.454	63.7	63.7	63.7	63.7	6	6	6	6	6	6	4009;4745;7574;12054;12055;13821	17	8	9	1323100000	625500000	697590000	177800000	82192000	95613000	0.2011	0.2131%	0.1911%	1.11525	0.157369
Q91YU8	SSF1_MOUSE	Ppan	Suppressor of SWI4 1 homolog OS=Mus musculus OX=10090 GN=Ppan PE=1 SV=2	52.756	470			7.1469	20.4	20.4	5.1	20.4	6	6	2	6	6	2	6801;9055;10017;10208;10515;11110	8	6	2	130020000	79244000	50780000	4717800	2686600	2031200	0.0053	0.007%	0.0041%	0.640806	-0.642041
Q9D0R2	SYTC_MOUSE	Tars1	Threonine--tRNA ligase 1, cytoplasmic OS=Mus musculus OX=10090 GN=Tars1 PE=1 SV=2	83.356	722			10.832	9.4	5.1	6.1	9.4	6	3	4	6	3	4	272;3813;4732;7106;9908;14222	8	3	5	134410000	69171000	65242000	2497700	1441100	1056600	0.0028	0.0037%	0.0021%	0.943199	-0.0843663
Q6DID3	SCAF8_MOUSE	Scaf8	SR-related and CTD-associated factor 8 OS=Mus musculus OX=10090 GN=Scaf8 PE=1 SV=1	139.572	1268	Q7TSH6	Scaf4	8.6793	5.4	4.1	4.4	5.4	6	4	5	6	4	5	2959;6748;14551;14908;14922;15096	9	4	5	140980000	73401000	67581000	1834400	982480	851950	0.0021	0.0025%	0.0017%	0.92071	-0.119182	+
Q9DAW6	PRP4_MOUSE	Prpf4	U4/U6 small nuclear ribonucleoprotein Prp4 OS=Mus musculus OX=10090 GN=Prpf4 PE=1 SV=1	58.37	521			18.72	16.9	4.4	14.6	16.9	6	2	5	6	2	5	429;892;7092;7494;9820;11065	7	2	5	160980000	30471000	130510000	1329100	1015700	1329100	0.0015	0.0026%	0.0027%	4.28309	2.09865
Q60749	KHDR1_MOUSE	Khdrbs1	KH domain-containing, RNA-binding, signal transduction-associated protein 1 OS=Mus musculus OX=10090 GN=Khdrbs1 PE=1 SV=2	48.371	443	Q9WU01	Khdrbs2	63.11	13.3	13.3	13.3	12	6	6	6	4	4	4	2295;4374;6578;7178;15962;15963	14	7	7	1886500000	1085500000	801030000	28763000	17921000	10842000	0.0325	0.0465%	0.0217%	0.737936	-0.438432	+
Q6P4S6	SIK3_MOUSE	Sik3	Serine/threonine-protein kinase SIK3 OS=Mus musculus OX=10090 GN=Sik3 PE=1 SV=4	150.659	1369			9.1546	5.8	2	5	5.8	6	2	5	6	2	5	1087;2309;5886;9092;11472;11637	7	2	5	115690000	30456000	85229000	885120	62972	822150	0.001	0.0002%	0.0016%	2.79843	1.48462
P39749	FEN1_MOUSE	Fen1	Flap endonuclease 1 OS=Mus musculus OX=10090 GN=Fen1 PE=1 SV=1	42.315	378			9.6688	15.6	11.6	15.6	15.6	6	5	5	6	5	5	7414;7868;7939;9069;11471;15661	12	6	6	213800000	73984000	139820000	5861000	2078300	3782800	0.0066	0.0054%	0.0076%	1.88987	0.918286
P16110	LEG3_MOUSE	Lgals3	Galectin-3 OS=Mus musculus OX=10090 GN=Lgals3 PE=1 SV=3	27.515	264			24.12	28.8	28.8	20.8	28.8	6	6	5	6	6	5	3094;5260;6851;7042;11664;14373	18	10	8	1048700000	465640000	583030000	30150000	16560000	13590000	0.0341	0.0429%	0.0272%	1.2521	0.324355
Q9JJF3	RIOX1_MOUSE	Riox1	Ribosomal oxygenase 1 OS=Mus musculus OX=10090 GN=Riox1 PE=1 SV=2	67.557	603			23.968	15.6	15.6	7.5	15.6	6	6	3	6	6	3	787;1154;8265;10529;13266;15761	9	6	3	161550000	100630000	60922000	2076700	1353100	723560	0.0023	0.0035%	0.0014%	0.605406	-0.724025	+
Q8CI61	BAG4_MOUSE	Bag4	BAG family molecular chaperone regulator 4 OS=Mus musculus OX=10090 GN=Bag4 PE=1 SV=2	49.095	457			48.208	14.2	12.7	14.2	14.2	6	4	6	6	4	6	1427;2199;3306;6785;15170;15171	10	4	6	262100000	87211000	174890000	14542000	4772000	9769700	0.0164	0.0124%	0.0195%	2.00537	1.00387	+
P51125	ICAL_MOUSE	Cast	Calpastatin OS=Mus musculus OX=10090 GN=Cast PE=1 SV=2	84.922	788			16.363	16.4	8.4	16.4	16.4	6	3	6	6	3	6	1906;3590;7595;9359;11562;13693	9	3	6	702190000	25722000	676470000	15604000	571600	15033000	0.0177	0.0015%	0.03%	26.2993	4.71695
P63028	TCTP_MOUSE	Tpt1	Translationally-controlled tumor protein OS=Mus musculus OX=10090 GN=Tpt1 PE=1 SV=1	19.462	172			49.033	35.5	31.4	35.5	35.5	6	5	6	6	5	6	1762;2026;2708;3012;6860;14780	23	10	13	15708000000	6691700000	9016500000	2148100000	972010000	1176100000	2.4299	2.5198%	2.3508%	1.34742	0.430195	+
Q9ERH4	NUSAP_MOUSE	Nusap1	Nucleolar and spindle-associated protein 1 OS=Mus musculus OX=10090 GN=Nusap1 PE=1 SV=1	48.573	427			48.148	19.4	7	19.4	19.4	6	1	6	6	1	6	2346;2347;5464;14031;14189;16069	7	1	6	89806000	6078900	83727000	2962800	253290	2962800	0.0034	0.0007%	0.0059%	13.7734	3.78381
Q9CZY3	UB2V1_MOUSE	Ube2v1	Ubiquitin-conjugating enzyme E2 variant 1 OS=Mus musculus OX=10090 GN=Ube2v1 PE=1 SV=1	16.355	147	Q9D2M8	Ube2v2	23.899	49.7	49.7	36.1	49.7	6	6	4	6	6	4	5527;8648;14738;15041;15675;16021	13	8	5	533910000	288170000	245730000	44492000	24015000	20478000	0.0503	0.0623%	0.0409%	0.852726	-0.229846
E9Q912	GDS1_MOUSE	Rap1gds1	Rap1 GTPase-GDP dissociation stimulator 1 OS=Mus musculus OX=10090 GN=Rap1gds1 PE=2 SV=1	66.076	607			12.918	12	6.6	10.5	12	5	3	4	5	3	4	3440;3569;6002;10068;10490	7	3	4	105220000	37863000	67360000	2145600	996400	1149200	0.0024	0.0026%	0.0023%	1.77905	0.831103
A2BH40	ARI1A_MOUSE	Arid1a	AT-rich interactive domain-containing protein 1A OS=Mus musculus OX=10090 GN=Arid1a PE=1 SV=1	242.092	2283	E9Q4N7	Arid1b	8.0271	2.6	2.1	1.4	2.6	5	4	2	5	4	2	3188;3189;4789;11963;15161	6	4	2	68960000	33660000	35300000	536840	287860	248990	0.0006	0.0007%	0.0005%	1.04872	0.068633
Q99NH0	ANR17_MOUSE	Ankrd17	Ankyrin repeat domain-containing protein 17 OS=Mus musculus OX=10090 GN=Ankrd17 PE=1 SV=2	274.213	2603			5.1859	3.6	2.5	2.7	3.6	5	3	4	5	3	4	935;2326;7616;13053;13887	7	3	4	106490000	67107000	39387000	220040	70868	149170	0.0002	0.0002%	0.0003%	0.586928	-0.768744	+
O35343	IMA3_MOUSE	Kpna4	Importin subunit alpha-3 OS=Mus musculus OX=10090 GN=Kpna4 PE=1 SV=1	57.923	521			5.2308	11.7	11.7	10.6	6.1	5	5	4	2	2	2	2547;6247;8852;10654;10839	5	2	3	58190000	14871000	43318000	1545700	743560	802120	0.0017	0.0019%	0.0016%	2.91292	1.54246
Q99M28	RNPS1_MOUSE	Rnps1	RNA-binding protein with serine-rich domain 1 OS=Mus musculus OX=10090 GN=Rnps1 PE=1 SV=1	34.208	305			26.554	23.3	23.3	20.3	23.3	5	5	4	5	5	4	1811;5620;5848;10023;10080	16	10	6	1246000000	839810000	406170000	71431000	47585000	23846000	0.0808	0.1234%	0.0477%	0.483645	-1.04798
O54916	REPS1_MOUSE	Reps1	RalBP1-associated Eps domain-containing protein 1 OS=Mus musculus OX=10090 GN=Reps1 PE=1 SV=2	86.519	795			10.261	9.2	8.4	9.2	9.2	5	4	5	5	4	5	6393;6911;13026;14137;14830	9	4	5	181290000	71342000	109950000	1599400	678560	920880	0.0018	0.0018%	0.0018%	1.54117	0.624024
Q8CHH9	SEPT8_MOUSE	Septin8	Septin-8 OS=Mus musculus OX=10090 GN=Septin8 PE=1 SV=4	49.812	429			37.629	15.9	13.1	10.5	15.9	5	4	3	5	4	3	2764;2877;3216;9574;12656	8	5	3	115560000	106620000	8940900	3473200	3100700	372540	0.0039	0.008%	0.0007%	0.0838576	-3.57591
Q9CQD1	RAB5A_MOUSE	Rab5a	Ras-related protein Rab-5A OS=Mus musculus OX=10090 GN=Rab5a PE=1 SV=1	23.599	215	P61021	Rab5b	12.095	31.2	22.3	26	20.9	5	4	4	3	2	3	4119;4705;5519;9717;11100	8	4	4	199080000	85295000	113790000	14220000	6092500	8127800	0.0161	0.0158%	0.0162%	1.33408	0.415841
Q3V1H1	CKAP2_MOUSE	Ckap2	Cytoskeleton-associated protein 2 OS=Mus musculus OX=10090 GN=Ckap2 PE=1 SV=1	74.029	664			28.463	10.4	8.9	8.9	10.4	5	4	4	5	4	4	2782;5780;6242;15038;16115	10	5	5	239910000	95348000	144560000	3585000	1210000	2375000	0.0041	0.0031%	0.0047%	1.51613	0.600394
Q8R361	RFIP5_MOUSE	Rab11fip5	Rab11 family-interacting protein 5 OS=Mus musculus OX=10090 GN=Rab11fip5 PE=1 SV=2	69.553	645			22.109	13.5	10.4	13.5	13.5	5	4	5	5	4	5	712;1649;6671;12988;14213	11	5	6	145620000	58443000	87180000	3901500	1669800	2231700	0.0044	0.0043%	0.0045%	1.49171	0.576967	+
Q8R3B7	BRD8_MOUSE	Brd8	Bromodomain-containing protein 8 OS=Mus musculus OX=10090 GN=Brd8 PE=1 SV=2	102.61	951			10.004	8.2	5	7.3	8.2	5	3	4	5	3	4	1536;5153;5683;8630;8854	9	4	5	80660000	22509000	58151000	1920500	535920	1384600	0.0022	0.0014%	0.0028%	2.58346	1.3693
Q61205	PA1B3_MOUSE	Pafah1b3	Platelet-activating factor acetylhydrolase IB subunit alpha1 OS=Mus musculus OX=10090 GN=Pafah1b3 PE=1 SV=1	25.853	232			8.4536	31.9	13.8	22	31.9	5	2	4	5	2	4	682;7081;8051;12328;15492	6	2	4	259280000	92505000	166770000	12759000	4472300	8286600	0.0144	0.0116%	0.0166%	1.80282	0.850257	+
Q61881	MCM7_MOUSE	Mcm7	DNA replication licensing factor MCM7 OS=Mus musculus OX=10090 GN=Mcm7 PE=1 SV=1	81.211	719			11.382	10.6	5	8.2	10.6	5	2	4	5	2	4	4323;6094;10656;12116;12543	6	2	4	138240000	3690700	134550000	2169900	80233	2089700	0.0025	0.0002%	0.0042%	36.4565	5.1881	+
B9EKI3	TMF1_MOUSE	Tmf1	TATA element modulatory factor OS=Mus musculus OX=10090 GN=Tmf1 PE=1 SV=2	121.803	1091			5.3981	5.6	1.1	4.5	5.6	5	1	4	5	1	4	2275;6179;6832;9329;16061	5	1	4	49336000	12507000	36829000	614000	198530	415470	0.0007	0.0005%	0.0008%	2.94467	1.55811
O08740	RPB11_MOUSE	Polr2j	DNA-directed RNA polymerase II subunit RPB11 OS=Mus musculus OX=10090 GN=Polr2j PE=1 SV=1	13.251	117			19.862	46.2	46.2	46.2	46.2	5	5	5	5	5	5	2194;2709;10110;12883;15110	14	7	7	603150000	214290000	388860000	72619000	26884000	45735000	0.0821	0.0697%	0.0914%	1.81464	0.859686	+
Q9Z1R2	BAG6_MOUSE	Bag6	Large proline-rich protein BAG6 OS=Mus musculus OX=10090 GN=Bag6 PE=1 SV=1	121.037	1154			5.1584	5.8	0	5.8	5.8	5	0	5	5	0	5	3464;8707;9199;9335;13510	5	0	5	227460000	0	227460000	5407800	0	5407800	0.0061	0.0%	0.0108%	113.502	6.82657	+
Q8R1A4	DOCK7_MOUSE	Dock7	Dedicator of cytokinesis protein 7 OS=Mus musculus OX=10090 GN=Dock7 PE=1 SV=3	241.438	2130			8.8675	3.7	2.5	3.7	3.7	5	3	5	5	3	5	5453;10736;11339;11765;13833	9	4	5	122050000	31900000	90151000	598460	94779	503680	0.0007	0.0002%	0.001%	2.82605	1.49879	+
O35286	DHX15_MOUSE	Dhx15	ATP-dependent RNA helicase DHX15 OS=Mus musculus OX=10090 GN=Dhx15 PE=1 SV=2	91.007	795			7.8028	6.8	1.8	6.8	6.8	5	1	5	5	1	5	4548;5925;5933;9240;12736	6	1	5	94372000	5325500	89047000	1159000	115770	1043300	0.0013	0.0003%	0.0021%	16.7209	4.06358
Q9Z2H5	E41L1_MOUSE	Epb41l1	Band 4.1-like protein 1 OS=Mus musculus OX=10090 GN=Epb41l1 PE=1 SV=2	98.315	879			26.801	8.5	4.6	8.5	6.3	5	3	5	3	1	3	5341;6441;9458;15217;16181	4	1	3	44126000	21263000	22862000	832560	401190	431370	0.0009	0.001%	0.0009%	1.0752	0.104606
Q8BK35	NOP53_MOUSE	Nop53	Ribosome biogenesis protein NOP53 OS=Mus musculus OX=10090 GN=Nop53 PE=1 SV=1	55.793	484			11.9	15.5	15.5	6.6	15.5	5	5	3	5	5	3	1851;8146;8368;14095;14416	8	5	3	153190000	91606000	61580000	4505900	2415400	2090400	0.0051	0.0063%	0.0042%	0.672227	-0.57298
Q3UE37	UBE2Z_MOUSE	Ube2z	Ubiquitin-conjugating enzyme E2 Z OS=Mus musculus OX=10090 GN=Ube2z PE=1 SV=2	38.368	356			8.6048	16	16	16	16	5	5	5	5	5	5	1860;3534;4390;4993;8378	14	6	8	262570000	131850000	130720000	14024000	5729200	8294700	0.0159	0.0149%	0.0166%	0.99143	-0.0124177	+
Q3UGC7	EI3JA_MOUSE	Eif3j1	Eukaryotic translation initiation factor 3 subunit J-A OS=Mus musculus OX=10090 GN=Eif3j1 PE=2 SV=1	29.344	261	Q66JS6	Eif3j2	42.315	19.9	15.7	19.9	19.9	5	3	5	5	3	5	3789;5597;7422;9170;14959	10	4	6	662950000	171810000	491140000	41434000	10738000	30696000	0.0469	0.0278%	0.0614%	2.85862	1.51532
Q8K3H0	DP13A_MOUSE	Appl1	DCC-interacting protein 13-alpha OS=Mus musculus OX=10090 GN=Appl1 PE=1 SV=1	79.328	707			6.8479	9.5	6.9	5.2	9.5	5	4	2	5	4	2	3902;9062;10944;11352;15053	6	4	2	75118000	37497000	37621000	1299900	704850	595010	0.0015	0.0018%	0.0012%	1.00331	0.00476302
P62264	RS14_MOUSE	Rps14	Small ribosomal subunit protein uS11 OS=Mus musculus OX=10090 GN=Rps14 PE=1 SV=3	16.273	151			17.577	36.4	36.4	29.1	36.4	5	5	4	5	5	4	191;1668;3262;6200;13909	15	8	7	1490600000	649130000	841510000	148080000	67677000	80407000	0.1675	0.1754%	0.1607%	1.29637	0.374473	+
P26638	SYSC_MOUSE	Sars1	Serine--tRNA ligase, cytoplasmic OS=Mus musculus OX=10090 GN=Sars1 PE=1 SV=3	58.389	512			6.8977	12.7	5.7	12.7	12.7	5	3	5	5	3	5	1675;3051;4256;8728;14808	8	3	5	155270000	39036000	116240000	3165800	1031700	2134100	0.0036	0.0027%	0.0043%	2.97776	1.57423
Q91V81	RBM42_MOUSE	Rbm42	RNA-binding protein 42 OS=Mus musculus OX=10090 GN=Rbm42 PE=1 SV=2	50.236	478			6.4556	10.3	6.7	10.3	10.3	5	4	5	5	4	5	3267;4417;5169;5634;6268	9	4	5	183960000	90420000	93538000	9197900	4521000	4676900	0.0104	0.0117%	0.0093%	1.03448	0.0489107
Q91V92	ACLY_MOUSE	Acly	ATP-citrate synthase OS=Mus musculus OX=10090 GN=Acly PE=1 SV=1	119.728	1091			10.761	5.8	5.8	4	5.8	5	5	4	5	5	4	3066;6591;7309;8300;9585	9	5	4	167850000	71313000	96538000	2220800	973990	1246800	0.0025	0.0025%	0.0025%	1.35372	0.436932
Q9WTI7	MYO1C_MOUSE	Myo1c	Unconventional myosin-Ic OS=Mus musculus OX=10090 GN=Myo1c PE=1 SV=2	121.944	1063			12.626	6.6	2.9	6.6	6.6	5	2	5	5	2	5	593;4704;11443;14936;15995	7	2	5	119400000	43341000	76064000	1809200	656680	1152500	0.002	0.0017%	0.0023%	1.75501	0.811481	+
Q9WVJ2	PSD13_MOUSE	Psmd13	26S proteasome non-ATPase regulatory subunit 13 OS=Mus musculus OX=10090 GN=Psmd13 PE=1 SV=1	42.809	376			11.54	19.4	3.2	19.4	19.4	5	1	5	5	1	5	3800;7005;8967;9828;11811	6	1	5	97018000	12968000	84050000	314940	498780	314940	0.0004	0.0013%	0.0006%	6.48134	2.69629
O35643	AP1B1_MOUSE	Ap1b1	AP-1 complex subunit beta-1 OS=Mus musculus OX=10090 GN=Ap1b1 PE=1 SV=2	103.935	943			2.8759	8.2	4.6	3.6	5.3	5	2	3	2	1	1	75;1825;5643;7273;10721	2	1	1	15123000	7304500	7818200	159550	149070	159550	0.0002	0.0004%	0.0003%	1.07033	0.098051
P63242	IF5A1_MOUSE	Eif5a	Eukaryotic translation initiation factor 5A-1 OS=Mus musculus OX=10090 GN=Eif5a PE=1 SV=2	16.832	154	Q8BGY2	Eif5a2	13.061	46.8	31.8	46.8	46.8	5	4	5	5	4	5	2717;7634;10316;10393;14674	16	8	8	2478400000	953040000	1525300000	239050000	85417000	153630000	0.2704	0.2214%	0.3071%	1.60046	0.678484
P63087	PP1G_MOUSE	Ppp1cc	Serine/threonine-protein phosphatase PP1-gamma catalytic subunit OS=Mus musculus OX=10090 GN=Ppp1cc PE=1 SV=1	36.984	323			18.228	15.2	7.7	15.2	7.4	5	3	5	2	0	2	161;501;6519;10847;16022	8	3	5	104320000	35605000	68720000	4490200	1483200	3007000	0.0051	0.0038%	0.006%	1.93007	0.94865
P62911	RL32_MOUSE	Rpl32	Large ribosomal subunit protein eL32 OS=Mus musculus OX=10090 GN=Rpl32 PE=1 SV=2	15.86	135			14.696	34.1	33.3	34.1	34.1	5	4	5	5	4	5	3243;5368;5369;5851;13234	10	4	6	444390000	177170000	267220000	62676000	25310000	37365000	0.0709	0.0656%	0.0747%	1.50827	0.592894
P62918	RL8_MOUSE	Rpl8	Large ribosomal subunit protein uL2 OS=Mus musculus OX=10090 GN=Rpl8 PE=1 SV=2	28.025	257			39.916	24.1	18.7	16	24.1	5	3	4	5	3	4	1104;1295;1377;11995;14631	9	4	5	447940000	196770000	251170000	24306000	10165000	14141000	0.0275	0.0264%	0.0283%	1.27646	0.352154
Q8BK67	RCC2_MOUSE	Rcc2	Protein RCC2 OS=Mus musculus OX=10090 GN=Rcc2 PE=1 SV=1	55.983	520			10.757	13.5	13.5	12.1	13.5	5	5	4	5	5	4	42;1779;5371;8119;10423	9	5	4	107730000	54162000	53570000	2637400	1350500	1286900	0.003	0.0035%	0.0026%	0.98907	-0.0158557
Q9D937	CK098_MOUSE		Uncharacterized protein C11orf98 homolog OS=Mus musculus OX=10090 PE=1 SV=1	14.099	123			10.083	33.3	32.5	23.6	33.3	5	4	2	5	4	2	74;930;6497;11804;11983	7	5	2	358020000	302560000	55464000	51146000	43222000	7923500	0.0579	0.112%	0.0158%	0.183316	-2.4476
P12970	RL7A_MOUSE	Rpl7a	Large ribosomal subunit protein eL8 OS=Mus musculus OX=10090 GN=Rpl7a PE=1 SV=2	29.977	266			8.9851	21.1	17.7	16.9	21.1	5	4	4	5	4	4	477;7622;10363;14337;15112	8	4	4	558000000	223910000	334090000	39857000	15993000	23864000	0.0451	0.0415%	0.0477%	1.49207	0.577318
P10922	H10_MOUSE	H1-0	Histone H1.0 OS=Mus musculus OX=10090 GN=H1-0 PE=2 SV=4	20.861	194			29.198	23.2	18	23.2	23.2	5	4	5	5	4	5	9789;10199;13464;14612;16070	16	8	8	13494000000	6206500000	7287300000	1927700000	886640000	1041000000	2.1806	2.2985%	2.0808%	1.17414	0.231604
Q8R0S2	IQEC1_MOUSE	Iqsec1	IQ motif and SEC7 domain-containing protein 1 OS=Mus musculus OX=10090 GN=Iqsec1 PE=1 SV=2	108.015	961	Q5DU25	Iqsec2	8.7708	6.1	3.7	4.6	6.1	5	3	4	5	3	4	2353;10149;12501;12652;13668	7	3	4	76405000	32060000	44345000	603500	321100	282400	0.0007	0.0008%	0.0006%	1.38319	0.467997
Q8R0A0	T2FB_MOUSE	Gtf2f2	General transcription factor IIF subunit 2 OS=Mus musculus OX=10090 GN=Gtf2f2 PE=1 SV=1	28.381	249			20.79	32.9	8.4	28.5	32.9	5	2	4	5	2	4	9215;9444;11292;13487;15489	6	2	4	102850000	40629000	62223000	2085300	577510	1507800	0.0024	0.0015%	0.003%	1.53149	0.614938
Q8BH48	UBAP1_MOUSE	Ubap1	Ubiquitin-associated protein 1 OS=Mus musculus OX=10090 GN=Ubap1 PE=1 SV=1	55.028	502			48.438	15.5	11.4	13.7	15.5	5	4	4	5	4	4	156;3924;8329;10100;13633	9	4	5	259000000	92404000	166600000	2737400	450820	2286600	0.0031	0.0012%	0.0046%	1.80295	0.850361
Q9WTX5	SKP1_MOUSE	Skp1	S-phase kinase-associated protein 1 OS=Mus musculus OX=10090 GN=Skp1 PE=1 SV=3	18.672	163			33.853	33.7	26.4	33.7	33.7	5	3	5	5	3	5	9317;10317;11991;13517;14135	8	3	5	828380000	290870000	537510000	69031000	24239000	44792000	0.0781	0.0628%	0.0895%	1.84794	0.885917	+
Q9Z0H7	BCL10_MOUSE	Bcl10	B-cell lymphoma/leukemia 10 OS=Mus musculus OX=10090 GN=Bcl10 PE=1 SV=1	25.948	233			6.9051	37.8	19.3	26.2	37.8	5	3	4	5	3	4	1181;5115;8628;13463;13984	7	3	4	166190000	52807000	113390000	11034000	3344300	7689500	0.0125	0.0087%	0.0154%	2.14725	1.10249
Q69ZK6	JHD2C_MOUSE	Jmjd1c	Probable JmjC domain-containing histone demethylation protein 2C OS=Mus musculus OX=10090 GN=Jmjd1c PE=1 SV=3	260.639	2350			13.952	3.1	1.7	3.1	3.1	5	3	5	5	3	5	6447;7004;10425;14153;14425	8	3	5	114350000	41706000	72641000	91996	42723	49274	0.0001	0.0001%	0.0001%	1.74174	0.800529	+
Q64737	PUR2_MOUSE	Gart	Trifunctional purine biosynthetic protein adenosine-3 OS=Mus musculus OX=10090 GN=Gart PE=1 SV=3	107.503	1010			11.908	6.1	2.5	6.1	6.1	5	2	5	5	2	5	331;4199;5705;6293;14974	7	2	5	109270000	22963000	86304000	1569600	234430	1335100	0.0018	0.0006%	0.0027%	3.75839	1.91012	+
Q60793	KLF4_MOUSE	Klf4	Krueppel-like factor 4 OS=Mus musculus OX=10090 GN=Klf4 PE=1 SV=3	51.88	483			28.582	20.9	6	20.9	20.9	5	2	5	5	2	5	421;1140;9099;14114;15658	7	2	5	273330000	63761000	209570000	11001000	2259900	8740700	0.0124	0.0059%	0.0175%	3.28681	1.71669
Q9Z108	STAU1_MOUSE	Stau1	Double-stranded RNA-binding protein Staufen homolog 1 OS=Mus musculus OX=10090 GN=Stau1 PE=1 SV=1	53.925	487			8.8473	12.3	10.3	12.3	12.3	5	4	5	5	4	5	3521;10256;12209;15118;15291	9	4	5	196240000	80484000	115750000	4319900	1690200	2629700	0.0049	0.0044%	0.0053%	1.43817	0.524238	+
O08715	AKAP1_MOUSE	Akap1	A-kinase anchor protein 1, mitochondrial OS=Mus musculus OX=10090 GN=Akap1 PE=1 SV=4	92.195	857			10.646	10.7	4.2	10.7	10.7	5	2	5	5	2	5	1580;9115;12198;12253;14136	8	2	6	185180000	56413000	128770000	1000100	298740	701330	0.0011	0.0008%	0.0014%	2.28263	1.1907
P63276	RS17_MOUSE	Rps17	Small ribosomal subunit protein eS17 OS=Mus musculus OX=10090 GN=Rps17 PE=1 SV=2	15.524	135			95.817	49.6	40.7	49.6	49.6	5	4	5	5	4	5	2166;6063;8611;11856;14379	13	6	7	1197100000	533040000	664110000	148350000	63463000	84889000	0.1678	0.1645%	0.1697%	1.24589	0.317178
Q922Q8	LRC59_MOUSE	Lrrc59	Leucine-rich repeat-containing protein 59 OS=Mus musculus OX=10090 GN=Lrrc59 PE=1 SV=1	34.877	307			23.003	23.1	23.1	23.1	23.1	5	5	5	5	5	5	1926;5763;9293;9733;9785	12	6	6	1005400000	407990000	597450000	38360000	16291000	22069000	0.0434	0.0422%	0.0441%	1.46437	0.550284
Q8BML9	SYQ_MOUSE	Qars1	Glutamine--tRNA ligase OS=Mus musculus OX=10090 GN=Qars1 PE=1 SV=1	87.677	775			7.3481	8.1	7.1	5.7	8.1	5	4	4	5	4	4	1228;4385;5985;8198;8343	8	4	4	74020000	45458000	28562000	1148000	587910	560050	0.0013	0.0015%	0.0011%	0.628316	-0.670437
Q64514	TPP2_MOUSE	Tpp2	Tripeptidyl-peptidase 2 OS=Mus musculus OX=10090 GN=Tpp2 PE=1 SV=3	139.879	1262			39.226	6.5	3.9	6.5	6.5	5	2	5	5	2	5	2802;5547;6415;6731;16023	7	2	5	315660000	160420000	155230000	3034400	784690	2249700	0.0034	0.002%	0.0045%	0.967647	-0.0474466	+
Q64105	SPRE_MOUSE	Spr	Sepiapterin reductase OS=Mus musculus OX=10090 GN=Spr PE=1 SV=1	27.883	261			17.073	22.6	14.6	22.6	22.6	5	3	5	5	3	5	610;8702;8756;8848;15443	8	3	5	89960000	26933000	63027000	5622500	1683300	3939200	0.0064	0.0044%	0.0079%	2.34014	1.2266
Q64213	SF01_MOUSE	Sf1	Splicing factor 1 OS=Mus musculus OX=10090 GN=Sf1 PE=1 SV=6	70.403	653			28.624	14.5	12.4	10.6	14.5	5	4	4	5	4	4	4463;5989;7185;11249;14167	11	5	6	618570000	237450000	381120000	8201500	3252800	4948600	0.0093	0.0084%	0.0099%	1.60505	0.682622	+
Q921E2	RAB31_MOUSE	Rab31	Ras-related protein Rab-31 OS=Mus musculus OX=10090 GN=Rab31 PE=1 SV=2	21.463	195	P35285	Rab22a	21.849	38.5	7.2	38.5	38.5	5	1	5	5	1	5	3973;4305;4605;5401;10276	6	1	5	163410000	31553000	131850000	10526000	2253800	8272200	0.0119	0.0058%	0.0165%	4.17868	2.06305	+
Q91Z96	BMP2K_MOUSE	Bmp2k	BMP-2-inducible protein kinase OS=Mus musculus OX=10090 GN=Bmp2k PE=1 SV=1	126.185	1138	Q8BNL5	Kctd6	5.4759	4.8	2.5	2.3	4.8	5	2	3	5	2	3	2853;9548;11547;14934;15296	5	2	3	82090000	23674000	58417000	971690	168500	803190	0.0011	0.0004%	0.0016%	2.46756	1.30308	+
P59325	IF5_MOUSE	Eif5	Eukaryotic translation initiation factor 5 OS=Mus musculus OX=10090 GN=Eif5 PE=1 SV=1	48.968	429			8.9186	14	10.5	14	14	5	4	5	5	4	5	844;5220;14168;15028;15797	9	4	5	276280000	86886000	189390000	10626000	3341800	7284200	0.012	0.0087%	0.0146%	2.17975	1.12416
Q8C570	RAE1L_MOUSE	Rae1	mRNA export factor OS=Mus musculus OX=10090 GN=Rae1 PE=1 SV=1	40.965	368			30.339	18.5	9.2	16.8	18.5	5	3	4	5	3	4	927;1512;4498;5157;10247	7	3	4	151000000	76905000	74097000	6000800	4047600	1953200	0.0068	0.0105%	0.0039%	0.963487	-0.0536623
Q8C6B9	AROS_MOUSE	Rps19bp1	Active regulator of SIRT1 OS=Mus musculus OX=10090 GN=Rps19bp1 PE=1 SV=1	15.977	143			49.716	41.3	41.3	41.3	41.3	5	5	5	5	5	5	249;1355;7144;11886;13128	11	6	5	334510000	156210000	178300000	37319000	17505000	19814000	0.0422	0.0454%	0.0396%	1.14141	0.19082
Q8BG17	NOL12_MOUSE	Nol12	Nucleolar protein 12 OS=Mus musculus OX=10090 GN=Nol12 PE=1 SV=1	25.356	217			20.922	38.7	38.7	38.7	38.7	5	5	5	5	5	5	2748;3990;8703;9718;13478	10	5	5	412700000	202750000	209950000	25690000	13407000	12283000	0.0291	0.0348%	0.0246%	1.03551	0.0503439
A0A338P6K9	QSER1_MOUSE	Qser1	Glutamine and serine-rich protein 1 OS=Mus musculus OX=10090 GN=Qser1 PE=2 SV=1	194.475	1788			11.726	3.8	3	2.6	3.8	5	4	3	5	4	3	7919;9027;9113;9141;12026	7	4	3	47358000	18701000	28656000	289100	156220	132870	0.0003	0.0004%	0.0003%	1.53232	0.615722
Q9Z1G3	VATC1_MOUSE	Atp6v1c1	V-type proton ATPase subunit C 1 OS=Mus musculus OX=10090 GN=Atp6v1c1 PE=1 SV=4	43.888	382			10.262	13.6	8.6	13.6	13.6	5	3	5	5	3	5	4379;4478;5590;13429;14652	8	3	5	230760000	80498000	150260000	8241500	2874900	5366600	0.0093	0.0075%	0.0107%	1.86663	0.900436	+
P70296	PEBP1_MOUSE	Pebp1	Phosphatidylethanolamine-binding protein 1 OS=Mus musculus OX=10090 GN=Pebp1 PE=1 SV=3	20.83	187	Q8VIN1	Pbp2	37.689	44.9	33.2	44.9	44.9	5	3	5	5	3	5	20;3967;5257;9831;9853	10	4	6	406190000	120160000	286030000	10553000	1818400	8734600	0.0119	0.0047%	0.0175%	2.38041	1.25121
Q9CZN7	GLYM_MOUSE	Shmt2	Serine hydroxymethyltransferase, mitochondrial OS=Mus musculus OX=10090 GN=Shmt2 PE=1 SV=1	55.759	504			20.44	14.7	9.3	11.1	14.7	5	3	4	5	3	4	60;4903;8987;15409;16177	7	3	4	176900000	65509000	111390000	5706400	2113200	3593200	0.0065	0.0055%	0.0072%	1.70038	0.765855
Q9CQI3	GMFB_MOUSE	Gmfb	Glia maturation factor beta OS=Mus musculus OX=10090 GN=Gmfb PE=1 SV=3	16.723	142	Q9ERL7	Gmfg	57.139	46.5	41.5	46.5	46.5	5	4	5	5	4	5	4249;9757;9793;10767;12251	9	4	5	722050000	327930000	394120000	72205000	32793000	39412000	0.0817	0.085%	0.0788%	1.20184	0.265247	+
O88532	ZFR_MOUSE	Zfr	Zinc finger RNA-binding protein OS=Mus musculus OX=10090 GN=Zfr PE=1 SV=2	116.859	1074			47.556	8.8	5.8	8.8	8.8	5	3	5	5	3	5	563;5218;5681;10780;10917	8	3	5	33261000	5300400	27961000	652180	103930	548250	0.0007	0.0003%	0.0011%	5.27526	2.39924
Q60739	BAG1_MOUSE	Bag1	BAG family molecular chaperone regulator 1 OS=Mus musculus OX=10090 GN=Bag1 PE=1 SV=3	39.74	355			11.059	17.5	9.3	11	17.5	5	3	3	5	3	3	3382;6083;6552;9520;13424	6	3	3	108080000	36774000	71311000	2105100	1751100	2105100	0.0024	0.0045%	0.0042%	1.93917	0.955439
Q99K01	PDXD1_MOUSE	Pdxdc1	Pyridoxal-dependent decarboxylase domain-containing protein 1 OS=Mus musculus OX=10090 GN=Pdxdc1 PE=1 SV=2	87.335	787			13.845	9.1	9.1	9.1	9.1	5	5	4	5	5	4	5065;5403;5404;12296;14511	11	5	6	108370000	43914000	64461000	1721900	745700	976200	0.0019	0.0019%	0.002%	1.46789	0.553746	+
Q99JW2	ACY1_MOUSE	Acy1	Aminoacylase-1 OS=Mus musculus OX=10090 GN=Acy1 PE=1 SV=1	45.781	408			14.431	15.9	10.5	15.9	15.9	5	3	5	5	3	5	847;1323;8355;13642;14757	8	3	5	140620000	42152000	98473000	4523400	1248200	3275200	0.0051	0.0032%	0.0065%	2.33614	1.22413	+
Q60930	VDAC2_MOUSE	Vdac2	Voltage-dependent anion-selective channel protein 2 OS=Mus musculus OX=10090 GN=Vdac2 PE=1 SV=2	31.733	295			7.2943	21	18	13.2	21	5	4	4	5	4	4	4871;8276;9592;13545;16052	8	4	4	138920000	39431000	99485000	6173400	2319500	3853900	0.007	0.006%	0.0077%	2.52301	1.33515
Q6PAQ4	REXO4_MOUSE	Rexo4	RNA exonuclease 4 OS=Mus musculus OX=10090 GN=Rexo4 PE=2 SV=2	47.599	432			12.823	13	13	10.9	13	5	5	4	5	5	4	756;896;12838;14252;15253	9	5	4	197940000	92323000	105610000	3441000	1643600	1797400	0.0039	0.0043%	0.0036%	1.14392	0.193984
Q8R0J7	VP37B_MOUSE	Vps37b	Vacuolar protein sorting-associated protein 37B OS=Mus musculus OX=10090 GN=Vps37b PE=1 SV=1	31.056	285			41.331	29.5	29.5	23.2	29.5	5	5	4	5	5	4	4278;5239;6202;12497;15088	9	5	4	301480000	156410000	145070000	21534000	11172000	10362000	0.0244	0.029%	0.0207%	0.927498	-0.108584
Q99N87	RT05_MOUSE	Mrps5	Small ribosomal subunit protein uS5m OS=Mus musculus OX=10090 GN=Mrps5 PE=1 SV=1	48.206	432			5.2092	11.8	11.8	9.5	11.8	5	5	4	5	5	4	541;7962;12336;13218;15769	10	6	4	141010000	65406000	75600000	4345900	1729100	2616900	0.0049	0.0045%	0.0052%	1.15586	0.208963
Q810A7	DDX42_MOUSE	Ddx42	ATP-dependent RNA helicase DDX42 OS=Mus musculus OX=10090 GN=Ddx42 PE=1 SV=3	101.965	929			18.519	8.3	5.5	5.6	8.3	5	4	3	5	4	3	1870;3302;4870;12380;15469	7	4	3	142670000	62879000	79795000	2297200	1164400	1132800	0.0026	0.003%	0.0023%	1.26902	0.34372	+
Q9D0D5	T2EA_MOUSE	Gtf2e1	General transcription factor IIE subunit 1 OS=Mus musculus OX=10090 GN=Gtf2e1 PE=1 SV=1	49.593	440			21.178	15.7	6.1	15.7	15.7	5	2	4	5	2	4	2930;3746;3747;4371;5343	6	2	4	130610000	36246000	94364000	4090300	1510200	2580100	0.0046	0.0039%	0.0052%	2.60343	1.38041
P32921	SYWC_MOUSE	Wars1	Tryptophan--tRNA ligase, cytoplasmic OS=Mus musculus OX=10090 GN=Wars1 PE=1 SV=2	54.358	481			34.281	15	11.4	11.2	15	5	4	4	5	4	4	1092;8510;10169;10910;13754	11	5	6	367830000	132350000	235480000	5350200	1760400	3589800	0.0061	0.0046%	0.0072%	1.77922	0.831246	+
P35278	RAB5C_MOUSE	Rab5c	Ras-related protein Rab-5C OS=Mus musculus OX=10090 GN=Rab5c PE=1 SV=2	23.412	216			9.8821	31.9	16.7	20.4	21.8	5	3	3	3	1	2	4119;4706;9717;11099;13313	3	1	2	42370000	0	42370000	3026400	0	3026400	0.0034	0.0%	0.006%	11.5711	3.53246
P99027	RLA2_MOUSE	Rplp2	Large ribosomal subunit protein P2 OS=Mus musculus OX=10090 GN=Rplp2 PE=1 SV=3	11.651	115			43.978	69.6	69.6	69.6	69.6	5	5	5	5	5	5	6546;6547;7815;10435;16128	12	7	5	367740000	171070000	196660000	63574000	28991000	34583000	0.0719	0.0752%	0.0691%	1.14959	0.201117
P61290	PSME3_MOUSE	Psme3	Proteasome activator complex subunit 3 OS=Mus musculus OX=10090 GN=Psme3 PE=1 SV=1	29.506	254			20.418	25.6	22	11.8	25.6	5	4	3	5	4	3	6193;6994;7407;10249;12744	7	4	3	129820000	76609000	53207000	8113500	4788100	3325400	0.0092	0.0124%	0.0066%	0.694527	-0.525898
P61358	RL27_MOUSE	Rpl27	Large ribosomal subunit protein eL27 OS=Mus musculus OX=10090 GN=Rpl27 PE=1 SV=2	15.798	136			27.89	42.6	42.6	42.6	42.6	5	5	5	5	5	5	2422;10429;15457;15545;16106	27	14	13	8686300000	3934900000	4751400000	1229500000	590000000	639540000	1.3908	1.5295%	1.2783%	1.2075	0.272026	+
Q9CZG3	COMD8_MOUSE	Commd8	COMM domain-containing protein 8 OS=Mus musculus OX=10090 GN=Commd8 PE=1 SV=1	20.852	183			15.032	44.8	31.1	44.8	44.8	5	4	5	5	4	5	6014;6106;10383;14782;15454	10	4	6	274550000	73126000	201420000	9317700	2508900	6808800	0.0105	0.0065%	0.0136%	2.75442	1.46175	+
Q9D6Z1	NOP56_MOUSE	Nop56	Nucleolar protein 56 OS=Mus musculus OX=10090 GN=Nop56 PE=1 SV=2	64.464	580			17.568	12.2	4.3	9.7	12.2	5	2	4	5	2	4	2681;2789;8750;9419;10186	6	2	4	53324000	0	53324000	1481200	0	1481200	0.0017	0.0%	0.003%	14.4972	3.8577	+
Q9CPR4	RL17_MOUSE	Rpl17	Large ribosomal subunit protein uL22 OS=Mus musculus OX=10090 GN=Rpl17 PE=1 SV=4	21.397	184			55.5	37	21.7	37	37	5	3	5	5	3	5	3588;5116;6715;12043;16083	12	4	8	976250000	299990000	676270000	44743000	8138000	36605000	0.0506	0.0211%	0.0732%	2.25431	1.17268
Q6R891	NEB2_MOUSE	Ppp1r9b	Neurabin-2 OS=Mus musculus OX=10090 GN=Ppp1r9b PE=1 SV=1	89.52	817			17.023	8.3	6.9	4.2	8.3	5	4	3	5	4	3	3832;5682;6883;8038;12100	7	4	3	94586000	47903000	46683000	2294300	1065800	1228500	0.0026	0.0028%	0.0025%	0.974532	-0.0372187	+
Q3TJZ6	FA98A_MOUSE	Fam98a	Protein FAM98A OS=Mus musculus OX=10090 GN=Fam98a PE=1 SV=1	55.055	515			18.524	13.6	10.5	13.6	7.2	5	3	4	2	1	2	4971;5916;6186;7960;11918	3	1	2	36333000	0	36333000	523510	0	523510	0.0006	0.0%	0.001%	17.1001	4.09593
Q8K2Q0	COMD9_MOUSE	Commd9	COMM domain-containing protein 9 OS=Mus musculus OX=10090 GN=Commd9 PE=1 SV=3	21.85	198			63.58	39.4	34.3	39.4	39.4	5	4	5	5	4	5	72;2085;6489;9656;13352	12	5	7	460590000	159980000	300610000	24838000	9258300	15579000	0.0281	0.024%	0.0311%	1.87905	0.910001
Q8CB77	ELOA1_MOUSE	Eloa	Elongin-A OS=Mus musculus OX=10090 GN=Eloa PE=1 SV=3	87.161	773			3.6281	7	4.8	5.2	6.2	5	3	4	4	3	3	384;2102;4517;8338;9745	6	3	3	52187000	26919000	25268000	808590	456230	352360	0.0009	0.0012%	0.0007%	0.938668	-0.0913133	+
Q9D154	ILEUA_MOUSE	Serpinb1a	Leukocyte elastase inhibitor A OS=Mus musculus OX=10090 GN=Serpinb1a PE=1 SV=1	42.575	379	Q8VHP7	Serpinb1b	9.5214	16.1	9.8	16.1	13.5	5	3	5	4	2	4	4358;6741;8336;9726;13506	8	3	5	131530000	43602000	87930000	4786800	1895700	2891100	0.0054	0.0049%	0.0058%	2.01665	1.01196
Q6PGL7	WASC2_MOUSE	Washc2	WASH complex subunit 2 OS=Mus musculus OX=10090 GN=Washc2 PE=1 SV=1	145.311	1334			10.509	5.8	5.8	2.8	5.8	5	4	3	5	4	3	6728;7343;15106;15267;15518	7	4	3	112130000	51972000	60158000	593540	293250	300300	0.0007	0.0008%	0.0006%	1.15751	0.211022
Q7TPM1	PRC2B_MOUSE	Prrc2b	Protein PRRC2B OS=Mus musculus OX=10090 GN=Prrc2b PE=1 SV=1	160.913	1486			26.606	5	4.2	3	4.3	5	4	3	4	3	3	4244;8836;9161;10135;12767	7	3	4	178000000	83610000	94390000	2028100	817940	1210100	0.0023	0.0021%	0.0024%	1.12893	0.174959	+
Q9DCD0	6PGD_MOUSE	Pgd	6-phosphogluconate dehydrogenase, decarboxylating OS=Mus musculus OX=10090 GN=Pgd PE=1 SV=3	53.247	483			15.985	14.5	9.5	14.5	14.5	5	3	5	5	3	5	453;534;5049;5713;9741	9	3	6	299690000	45955000	253730000	9667400	1482400	8185000	0.0109	0.0038%	0.0164%	5.52127	2.465
Q8BX10	PGAM5_MOUSE	Pgam5	Serine/threonine-protein phosphatase PGAM5, mitochondrial OS=Mus musculus OX=10090 GN=Pgam5 PE=1 SV=1	31.994	288			2.6674	13.2	10.1	10.1	13.2	5	4	4	5	4	4	3531;3554;5774;7807;15288	8	4	4	111920000	43795000	68129000	5087500	1990700	3096800	0.0058	0.0052%	0.0062%	1.55563	0.637503
Q8BU11	TOX4_MOUSE	Tox4	TOX high mobility group box family member 4 OS=Mus musculus OX=10090 GN=Tox4 PE=1 SV=3	65.961	619	Q80W03;Q66JW3	Tox3;Tox	20.688	9.2	9.2	7.9	9.2	5	5	4	5	5	4	5377;6708;7011;7058;10651	9	5	4	175580000	60444000	115140000	9754700	3358000	6396700	0.011	0.0087%	0.0128%	1.9049	0.929718
P62242	RS8_MOUSE	Rps8	Small ribosomal subunit protein eS8 OS=Mus musculus OX=10090 GN=Rps8 PE=1 SV=2	24.205	208			19.056	26.9	26.9	19.7	26.9	5	5	4	5	5	4	158;3223;6421;6932;10304	9	5	4	1075000000	620160000	454860000	97729000	56378000	41351000	0.1105	0.1462%	0.0827%	0.733456	-0.447218
P32067	LA_MOUSE	Ssb	Lupus La protein homolog OS=Mus musculus OX=10090 GN=Ssb PE=1 SV=1	47.756	415	O55028	Bckdk	12.62	12.8	8	12.8	12.8	5	3	5	5	3	5	2367;6951;7875;9626;15682	8	3	5	213140000	88302000	124840000	7104800	2943400	4161400	0.008	0.0076%	0.0083%	1.41378	0.499562	+
P29533	VCAM1_MOUSE	Vcam1	Vascular cell adhesion protein 1 OS=Mus musculus OX=10090 GN=Vcam1 PE=1 SV=1	81.317	739			6.7803	8	4.7	8	8	5	3	5	5	3	5	3375;8025;11093;11707;13994	8	3	5	109100000	35529000	73567000	2597500	845930	1751600	0.0029	0.0022%	0.0035%	2.07062	1.05006
P58064	RT06_MOUSE	Mrps6	Small ribosomal subunit protein bS6m OS=Mus musculus OX=10090 GN=Mrps6 PE=1 SV=3	14.309	125			7.6948	33.6	21.6	33.6	33.6	5	3	5	5	3	5	1829;2684;11000;13632;15772	8	3	5	175070000	73222000	101850000	18626000	8135800	10491000	0.0211	0.0211%	0.021%	1.39098	0.476097
Q8CGN4	BCOR_MOUSE	Bcor	BCL-6 corepressor OS=Mus musculus OX=10090 GN=Bcor PE=1 SV=2	192.631	1759			16.209	5.2	5.2	4.3	5.2	5	5	4	5	5	4	94;438;2663;3479;9801	9	5	4	119610000	55576000	64030000	806480	390650	415830	0.0009	0.001%	0.0008%	1.15212	0.204286	+
Q8CFE2	HPF1_MOUSE	Hpf1	Histone PARylation factor 1 OS=Mus musculus OX=10090 GN=Hpf1 PE=1 SV=1	39.291	346			7.3909	17.1	6.6	17.1	17.1	5	2	5	5	2	5	1374;2311;6422;13998;14309	7	2	5	269530000	71276000	198260000	9090400	1967100	7123400	0.0103	0.0051%	0.0142%	2.78158	1.47591
P35569	IRS1_MOUSE	Irs1	Insulin receptor substrate 1 OS=Mus musculus OX=10090 GN=Irs1 PE=1 SV=1	130.723	1233			8.7511	8.7	6.9	5.5	8.7	5	4	3	5	4	3	446;2833;5936;5961;11709	7	4	3	65296000	33182000	32114000	335330	181100	154230	0.0004	0.0005%	0.0003%	0.967814	-0.0471985	+
P35951	LDLR_MOUSE	Ldlr	Low-density lipoprotein receptor OS=Mus musculus OX=10090 GN=Ldlr PE=1 SV=2	94.947	862			20.713	9.2	6.5	7.1	9.2	5	3	4	5	3	4	7722;9561;10458;10477;12847	8	3	5	244980000	70784000	174200000	2496500	694090	1802400	0.0028	0.0018%	0.0036%	2.46101	1.29925
P35980	RL18_MOUSE	Rpl18	Large ribosomal subunit protein eL18 OS=Mus musculus OX=10090 GN=Rpl18 PE=1 SV=3	21.645	188			24.559	28.2	28.2	24.5	28.2	5	5	4	5	5	4	5505;6648;12848;13345;13877	9	5	4	1045400000	433970000	611470000	116160000	48219000	67941000	0.1314	0.125%	0.1358%	1.40901	0.494686
P61089	UBE2N_MOUSE	Ube2n	Ubiquitin-conjugating enzyme E2 N OS=Mus musculus OX=10090 GN=Ube2n PE=1 SV=1	17.138	152	Q9CQ37	Ube2t	8.9115	40.8	40.8	40.8	40.8	5	5	5	5	5	5	1943;6124;8037;8588;15798	11	6	5	576120000	297850000	278270000	45235000	19938000	25297000	0.0512	0.0517%	0.0506%	0.934262	-0.0981006	+
Q6P4T2	U520_MOUSE	Snrnp200	U5 small nuclear ribonucleoprotein 200 kDa helicase OS=Mus musculus OX=10090 GN=Snrnp200 PE=1 SV=1	244.547	2136			13.285	3.3	0.4	2.9	3.3	5	1	4	5	1	4	1503;1664;8045;11772;15868	5	1	4	153470000	19091000	134380000	921700	147990	773710	0.001	0.0004%	0.0015%	7.03892	2.81535
P62301	RS13_MOUSE	Rps13	Small ribosomal subunit protein uS15 OS=Mus musculus OX=10090 GN=Rps13 PE=1 SV=2	17.222	151			12.599	33.8	33.8	29.1	33.8	5	5	4	5	5	4	5101;5216;5222;8460;13188	11	6	5	1876400000	856170000	1020200000	117500000	57058000	60442000	0.1329	0.1479%	0.1208%	1.19159	0.252883
P61982	1433G_MOUSE	Ywhag	14-3-3 protein gamma OS=Mus musculus OX=10090 GN=Ywhag PE=1 SV=2	28.303	247			7.9763	19.8	19.8	16.6	8.9	5	5	4	2	2	1	2327;3608;10549;10856;15732	3	2	1	102040000	41119000	60924000	5669100	2284400	3384700	0.0064	0.0059%	0.0068%	1.48165	0.567205
P59235	NUP43_MOUSE	Nup43	Nucleoporin Nup43 OS=Mus musculus OX=10090 GN=Nup43 PE=1 SV=2	41.99	380			42.88	24.2	16.3	20	24.2	5	4	4	5	4	4	5764;11599;13032;13627;13896	9	5	4	387370000	152070000	235300000	8524100	4750400	3773700	0.0096	0.0123%	0.0075%	1.54731	0.629766
Q9CYZ2	TPD54_MOUSE	Tpd52l2	Tumor protein D54 OS=Mus musculus OX=10090 GN=Tpd52l2 PE=1 SV=1	24.043	220			11.413	32.3	26.4	32.3	32.3	5	4	5	5	4	5	5553;8296;9922;13226;14005	9	4	5	219650000	91310000	128340000	7016800	2847900	4168900	0.0079	0.0074%	0.0083%	1.40554	0.491126
P14131	RS16_MOUSE	Rps16	Small ribosomal subunit protein uS9 OS=Mus musculus OX=10090 GN=Rps16 PE=1 SV=4	16.445	146			6.5141	30.8	22.6	25.3	30.8	5	4	4	5	4	4	1853;4027;8670;13779;15022	8	4	4	240190000	109490000	130700000	20016000	9124500	10891000	0.0226	0.0237%	0.0218%	1.19372	0.25546
P15066	JUND_MOUSE	Jund	Transcription factor JunD OS=Mus musculus OX=10090 GN=Jund PE=1 SV=1	34.905	341			23.817	32.3	19.1	32.3	29.9	5	4	5	4	3	4	1569;7811;8452;14269;14943	7	3	4	218530000	81719000	136810000	10633000	5050400	5582900	0.012	0.0131%	0.0112%	1.67415	0.74343
Q91YS8	KCC1A_MOUSE	Camk1	Calcium/calmodulin-dependent protein kinase type 1 OS=Mus musculus OX=10090 GN=Camk1 PE=1 SV=1	41.624	374			7.1161	14.7	9.9	12	10.2	5	4	4	3	2	3	2435;6675;8142;8440;15941	8	4	4	129690000	64737000	64952000	6093400	3038700	3054700	0.0069	0.0079%	0.0061%	1.00332	0.00478344
Q921I9	EXOS4_MOUSE	Exosc4	Exosome complex component RRP41 OS=Mus musculus OX=10090 GN=Exosc4 PE=1 SV=3	26.25	245			16.173	29.4	23.7	17.6	29.4	5	4	3	5	4	3	617;809;5534;8354;11721	9	5	4	175330000	71799000	103530000	6847900	3601300	3246600	0.0077	0.0093%	0.0065%	1.44194	0.528013
Q9CQX2	CYB5B_MOUSE	Cyb5b	Cytochrome b5 type B OS=Mus musculus OX=10090 GN=Cyb5b PE=1 SV=1	16.318	146			38.073	58.2	47.9	50.7	58.2	5	4	4	5	4	4	1246;4328;10714;11832;14479	11	5	6	956810000	392890000	563920000	14074000	9525800	4548500	0.0159	0.0247%	0.0091%	1.43531	0.521365	+
Q8K4Z5	SF3A1_MOUSE	Sf3a1	Splicing factor 3A subunit 1 OS=Mus musculus OX=10090 GN=Sf3a1 PE=1 SV=1	88.545	791			16.96	8.8	7	7.7	8.8	5	4	4	5	4	4	1121;4372;6350;9340;15000	9	4	5	126390000	41481000	84911000	1219600	453670	765880	0.0014	0.0012%	0.0015%	2.04699	1.0335
Q8QZY9	SF3B4_MOUSE	Sf3b4	Splicing factor 3B subunit 4 OS=Mus musculus OX=10090 GN=Sf3b4 PE=1 SV=1	44.356	424			32.156	19.1	17.7	19.1	19.1	5	4	5	5	4	5	6679;8884;10508;10670;15330	9	4	5	535060000	246130000	288930000	21268000	9559000	11709000	0.0241	0.0248%	0.0234%	1.17389	0.231299
Q8BMA5	NPAT_MOUSE	Npat	Protein NPAT OS=Mus musculus OX=10090 GN=Npat PE=1 SV=2	152.176	1420			17.251	5.1	3	5.1	5.1	5	3	5	5	3	5	4339;6230;10378;11483;13873	8	3	5	83089000	29471000	53618000	935490	297940	637540	0.0011	0.0008%	0.0013%	1.81935	0.863421	+
P17427	AP2A2_MOUSE	Ap2a2	AP-2 complex subunit alpha-2 OS=Mus musculus OX=10090 GN=Ap2a2 PE=1 SV=2	104.017	938			18.47	8.1	4.5	8.1	8.1	5	2	5	5	2	5	6433;9070;10622;11484;15828	7	2	5	102300000	34032000	68269000	883540	263890	619650	0.001	0.0007%	0.0012%	2.00602	1.00434
Q61602	GLI3_MOUSE	Gli3	Transcriptional activator GLI3 OS=Mus musculus OX=10090 GN=Gli3 PE=1 SV=2	171.655	1583			22.425	7	5.2	5.2	7	5	4	4	5	4	4	3053;5215;5271;12945;13807	8	4	4	131080000	60404000	70675000	319410	152240	167180	0.0004	0.0004%	0.0003%	1.17004	0.226556
Q9WUR9	KAD4_MOUSE	Ak4	Adenylate kinase 4, mitochondrial OS=Mus musculus OX=10090 GN=Ak4 PE=1 SV=1	25.062	223			7.831	24.2	24.2	21.1	24.2	5	5	4	5	5	4	1330;5175;5546;11028;12078	13	8	5	196780000	100430000	96356000	5618400	3512200	2106200	0.0064	0.0091%	0.0042%	0.959434	-0.0597439
Q9EQI8	RM46_MOUSE	Mrpl46	Large ribosomal subunit protein mL46 OS=Mus musculus OX=10090 GN=Mrpl46 PE=1 SV=1	32.132	283			13.802	18.4	18.4	14.8	18.4	5	5	4	5	5	4	723;2792;6535;10593;12688	11	6	5	389830000	206420000	183410000	16964000	8996300	7967900	0.0192	0.0233%	0.0159%	0.888528	-0.17051	+
P62984	RL40_MOUSE	Uba52	Ubiquitin-ribosomal protein eL40 fusion protein OS=Mus musculus OX=10090 GN=Uba52 PE=1 SV=2	14.728	128	P62983;P0CG49;P0CG50	Rps27a;Ubb;Ubc	31.281	41.4	21.9	41.4	41.4	5	3	5	5	3	5	3741;6792;10151;13674;13804	10	4	6	1037400000	244380000	793020000	103500000	22253000	81250000	0.1171	0.0577%	0.1624%	3.24503	1.69823
Q91X43	SH319_MOUSE	Sh3d19	SH3 domain-containing protein 19 OS=Mus musculus OX=10090 GN=Sh3d19 PE=1 SV=2	86.076	789			12.988	7.7	6.8	7.7	7.7	5	4	5	5	4	5	410;824;6126;10642;14003	9	4	5	117370000	39615000	77752000	1880200	632450	1247800	0.0021	0.0016%	0.0025%	1.96269	0.972833
Q91VN4	MIC25_MOUSE	Chchd6	MICOS complex subunit Mic25 OS=Mus musculus OX=10090 GN=Chchd6 PE=1 SV=2	29.852	273			29.685	19.4	14.7	19.4	19.4	5	3	4	5	3	4	4457;9493;12012;15128;15234	9	4	5	369090000	160490000	208600000	23068000	10031000	13037000	0.0261	0.026%	0.0261%	1.29977	0.378256
Q921F2	TADBP_MOUSE	Tardbp	TAR DNA-binding protein 43 OS=Mus musculus OX=10090 GN=Tardbp PE=1 SV=1	44.548	414			33.743	18.6	11.1	15.9	18.6	5	3	4	5	3	4	329;330;4175;9668;9906	9	4	5	309870000	137780000	172090000	6197200	3313900	2883300	0.007	0.0086%	0.0058%	1.24902	0.320797
Q921G8	GCP2_MOUSE	Tubgcp2	Gamma-tubulin complex component 2 OS=Mus musculus OX=10090 GN=Tubgcp2 PE=1 SV=2	103.223	905			9.7886	7.1	3.8	6	7.1	5	3	4	5	3	4	6385;6387;7885;10504;13948	7	3	4	88606000	32966000	55640000	732490	210160	522340	0.0008	0.0005%	0.001%	1.6878	0.755144
Q91ZW3	SMCA5_MOUSE	Smarca5	SWI/SNF-related matrix-associated actin-dependent regulator of chromatin subfamily A member 5 OS=Mus musculus OX=10090 GN=Smarca5 PE=1 SV=1	121.627	1051			18.569	5.4	3.1	5.4	5.4	5	3	5	5	3	5	3079;4138;6347;8249;11716	9	4	5	190360000	109330000	81033000	1047900	801320	246590	0.0012	0.0021%	0.0005%	0.741178	-0.432108
Q9R0A0	PEX14_MOUSE	Pex14	Peroxisomal membrane protein PEX14 OS=Mus musculus OX=10090 GN=Pex14 PE=1 SV=1	41.208	376			23.806	20.5	20.5	13	20.5	5	5	4	5	5	4	1267;2286;6764;15163;15953	9	5	4	399650000	148340000	251310000	22334000	7551200	14783000	0.0253	0.0196%	0.0295%	1.69415	0.76056
Q9JI13	SAS10_MOUSE	Utp3	Something about silencing protein 10 OS=Mus musculus OX=10090 GN=Utp3 PE=1 SV=1	53.399	469			29.005	19	15.1	19	19	5	4	5	5	4	5	3714;7351;7782;9554;11040	9	4	5	203330000	77714000	125610000	5439800	2911700	2528100	0.0062	0.0075%	0.0051%	1.61631	0.692705
P23927	CRYAB_MOUSE	Cryab	Alpha-crystallin B chain OS=Mus musculus OX=10090 GN=Cryab PE=1 SV=2	20.069	175			7.7772	29.1	18.3	18.3	22.9	5	3	3	4	3	3	942;4535;5730;9910;14848	6	3	3	129190000	59045000	70144000	9283000	3887300	5395700	0.0105	0.0101%	0.0108%	1.18798	0.248505
P63094	GNAS2_MOUSE	Gnas	Guanine nucleotide-binding protein G(s) subunit alpha isoforms short OS=Mus musculus OX=10090 GN=Gnas PE=1 SV=1	45.664	394	Q6R0H7	Gnas	4.4282	13.2	10.7	9.9	10.4	5	4	4	4	3	3	816;8759;9162;11056;13672	6	3	3	75559000	42718000	32840000	3434500	1941700	1492700	0.0039	0.005%	0.003%	0.768763	-0.37939
Q8BP71	RFOX2_MOUSE	Rbfox2	RNA binding protein fox-1 homolog 2 OS=Mus musculus OX=10090 GN=Rbfox2 PE=1 SV=2	47.33	449	Q9JJ43;Q8BIF2	Rbfox1;Rbfox3	21.147	14.9	12.7	14.9	14.9	5	4	5	5	4	5	3681;4881;6548;8399;10240	10	5	5	401650000	173260000	228390000	30170000	13328000	16842000	0.0341	0.0346%	0.0337%	1.31819	0.398561
Q0VGY8	TANC1_MOUSE	Tanc1	Protein TANC1 OS=Mus musculus OX=10090 GN=Tanc1 PE=1 SV=2	200.805	1856			20.328	4.7	2.4	4.7	4.7	5	2	5	5	2	5	5566;5875;8590;10188;12249	8	3	5	86799000	32358000	54441000	452740	84839	367910	0.0005	0.0002%	0.0007%	1.68246	0.750571	+
Q11011	PSA_MOUSE	Npepps	Puromycin-sensitive aminopeptidase OS=Mus musculus OX=10090 GN=Npepps PE=1 SV=2	103.325	920			9.4044	6.8	2.9	6.8	6.8	5	2	5	5	2	5	347;1222;8294;9516;15352	8	2	6	72427000	17615000	54811000	1077200	309040	768110	0.0012	0.0008%	0.0015%	3.11161	1.63766
Q9CSN1	SNW1_MOUSE	Snw1	SNW domain-containing protein 1 OS=Mus musculus OX=10090 GN=Snw1 PE=1 SV=3	61.475	536			13.073	10.8	10.8	5.2	10.8	5	5	2	5	5	2	1875;5203;6518;7774;16123	8	5	3	132940000	82508000	50434000	2846500	1900900	945580	0.0032	0.0049%	0.0019%	0.611262	-0.710137
Q14AI0	DCC1_MOUSE	DSCC1	Sister chromatid cohesion protein DCC1 OS=Mus musculus OX=10090 GN=DSCC1 PE=2 SV=1	45.522	399			9.4242	15	15	12.3	15	5	5	4	5	5	4	4394;6554;8779;10744;15304	11	7	4	158040000	94971000	63064000	6154700	3605800	2548800	0.007	0.0093%	0.0051%	0.664034	-0.59067	+
Q3TWW8	SRSF6_MOUSE	Srsf6	Serine/arginine-rich splicing factor 6 OS=Mus musculus OX=10090 GN=Srsf6 PE=1 SV=1	39.025	339			4.1128	13.3	11.2	13.3	8.6	5	4	5	3	3	3	627;1499;8508;8657;13860	7	3	4	73026000	22451000	50575000	3651300	1122500	2528700	0.0041	0.0029%	0.0051%	2.25268	1.17164
Q91YJ2	SNX4_MOUSE	Snx4	Sorting nexin-4 OS=Mus musculus OX=10090 GN=Snx4 PE=1 SV=1	51.778	450			22.777	14.4	14.4	8.4	14.4	5	5	3	5	5	3	6040;8151;13149;14629;14822	8	5	3	119620000	55818000	63799000	1726100	850280	875860	0.002	0.0022%	0.0018%	1.14298	0.192803	+
Q80UM3	NAA15_MOUSE	Naa15	N-alpha-acetyltransferase 15, NatA auxiliary subunit OS=Mus musculus OX=10090 GN=Naa15 PE=1 SV=1	100.961	865	Q9DBB4	Naa16	16.185	6.9	2.4	6.9	6.2	5	2	5	4	1	4	523;2082;4019;4338;8181	7	2	5	162870000	49361000	113510000	2522800	796150	1726700	0.0029	0.0021%	0.0035%	2.29959	1.20138
O88543	CSN3_MOUSE	Cops3	COP9 signalosome complex subunit 3 OS=Mus musculus OX=10090 GN=Cops3 PE=1 SV=3	47.832	423			51.006	19.1	19.1	19.1	19.1	5	5	5	5	5	5	835;4232;12701;13515;15185	12	6	6	492790000	201130000	291660000	14334000	5853600	8480700	0.0162	0.0152%	0.017%	1.45011	0.536159
P08121	CO3A1_MOUSE	Col3a1	Collagen alpha-1(III) chain OS=Mus musculus OX=10090 GN=Col3a1 PE=1 SV=4	138.943	1464			9.0631	4.7	2.7	2.7	2.9	5	3	3	3	1	2	8907;10727;12332;12338;13182	4	1	3	120610000	41183000	79425000	1507600	514790	992820	0.0017	0.0013%	0.002%	1.92859	0.947544
Q91WG2	RABE2_MOUSE	Rabep2	Rab GTPase-binding effector protein 2 OS=Mus musculus OX=10090 GN=Rabep2 PE=1 SV=3	62.132	554			16.527	11.9	8.8	7.2	11.9	5	4	3	5	4	3	264;3103;7167;11525;12425	7	4	3	139250000	64882000	74371000	4096900	1843200	2253700	0.0046	0.0048%	0.0045%	1.14625	0.196922
P08752	GNAI2_MOUSE	Gnai2	Guanine nucleotide-binding protein G(i) subunit alpha-2 OS=Mus musculus OX=10090 GN=Gnai2 PE=1 SV=5	40.489	355	B2RSH2;P20612;Q3V3I2;P50149;P18872;Q8CGK7	Gnai1;Gnat1;Gnat3;Gnat2;Gnao1;Gnal	12.696	20	7.3	15.8	12.7	5	2	4	3	0	3	843;1381;6095;8759;10846	6	2	4	110540000	50490000	60054000	5527200	2524500	3002700	0.0063	0.0065%	0.006%	1.18942	0.250263
Q6P5D8	SMHD1_MOUSE	Smchd1	Structural maintenance of chromosomes flexible hinge domain-containing protein 1 OS=Mus musculus OX=10090 GN=Smchd1 PE=1 SV=2	225.648	2007			4.071	2.7	2.7	1.4	2.7	5	5	3	5	5	3	770;3655;6138;8690;14221	8	5	3	58260000	24980000	33280000	130300	45262	85041	0.0001	0.0001%	0.0002%	1.33227	0.413882	+
Q6P5E4	UGGG1_MOUSE	Uggt1	UDP-glucose:glycoprotein glucosyltransferase 1 OS=Mus musculus OX=10090 GN=Uggt1 PE=1 SV=4	176.434	1551			9.8165	4.1	0.7	4.1	4.1	5	1	5	5	1	5	3274;4332;6727;7056;8269	6	1	5	73544000	4924500	68620000	492320	57261	492320	0.0006	0.0001%	0.001%	13.9344	3.80058
Q9JHE7	TSSC4_MOUSE	Tssc4	U5 small nuclear ribonucleoprotein TSSC4 OS=Mus musculus OX=10090 GN=Tssc4 PE=1 SV=1	33.569	317			11.352	23.3	23.3	20.2	23.3	5	5	4	5	5	4	1519;12393;12925;14923;16084	9	5	4	414660000	198430000	216230000	18574000	9992800	8581300	0.021	0.0259%	0.0172%	1.0897	0.123937
P55200	KMT2A_MOUSE	Kmt2a	Histone-lysine N-methyltransferase 2A OS=Mus musculus OX=10090 GN=Kmt2a PE=1 SV=3	429.649	3966			6.0837	1.7	1.5	1	1.7	5	4	3	5	4	3	6175;6827;8720;10538;13245	7	4	3	55237000	25358000	29880000	92237	42322	49915	0.0001	0.0001%	0.0001%	1.17833	0.236739
Q9JIK9	RT34_MOUSE	Mrps34	Small ribosomal subunit protein mS34 OS=Mus musculus OX=10090 GN=Mrps34 PE=1 SV=1	25.827	218			5.6173	26.1	18.8	19.7	26.1	5	4	4	5	4	4	1389;3040;5699;9074;15215	8	4	4	76012000	27990000	48023000	2270100	733390	1536700	0.0026	0.0019%	0.0031%	1.71572	0.778814
Q9D0M1	KPRA_MOUSE	Prpsap1	Phosphoribosyl pyrophosphate synthase-associated protein 1 OS=Mus musculus OX=10090 GN=Prpsap1 PE=1 SV=1	39.432	356			12.872	22.5	13.8	17.7	13.8	5	3	4	3	3	3	1150;3081;3151;8419;14141	6	3	3	143640000	55185000	88460000	2831300	1079300	1752000	0.0032	0.0028%	0.0035%	1.60297	0.680749
Q8CGB6	TENS2_MOUSE	Tns2	Tensin-2 OS=Mus musculus OX=10090 GN=Tns2 PE=1 SV=1	152.013	1400			12.518	8	3.9	6.1	8	5	3	4	5	3	4	1945;2189;7759;9464;13106	7	3	4	141840000	56563000	85282000	1356300	597280	758990	0.0015	0.0015%	0.0015%	1.50773	0.592383
P47963	RL13_MOUSE	Rpl13	Large ribosomal subunit protein eL13 OS=Mus musculus OX=10090 GN=Rpl13 PE=1 SV=3	24.305	211			29.478	24.2	19	24.2	24.2	5	4	5	5	4	5	7826;8459;10401;13067;14443	11	5	6	1292900000	544430000	748450000	97193000	41879000	55313000	0.1099	0.1086%	0.1106%	1.37474	0.459159
Q9CX86	ROA0_MOUSE	Hnrnpa0	Heterogeneous nuclear ribonucleoprotein A0 OS=Mus musculus OX=10090 GN=Hnrnpa0 PE=1 SV=1	30.53	305			59.042	19.3	19.3	19.3	19.3	5	5	5	5	5	5	4773;4884;7396;8159;8204	17	9	8	1590600000	814980000	775630000	89955000	43514000	46441000	0.1018	0.1128%	0.0928%	0.951717	-0.071396	+
Q91VL8	TE2IP_MOUSE	Terf2ip	Telomeric repeat-binding factor 2-interacting protein 1 OS=Mus musculus OX=10090 GN=Terf2ip PE=1 SV=1	43.353	393			14.234	20.1	15.3	20.1	20.1	5	3	5	5	3	5	4380;7911;8298;10723;13001	9	3	6	234910000	72347000	162560000	8036300	2588100	5448100	0.0091	0.0067%	0.0109%	2.24695	1.16797
P50543	S10AB_MOUSE	S100a11	Protein S100-A11 OS=Mus musculus OX=10090 GN=S100a11 PE=1 SV=1	11.083	98			15.605	46.9	37.8	32.7	46.9	5	4	3	5	4	3	1459;1775;2176;10688;13428	9	5	4	3321400000	1278600000	2042700000	664270000	255720000	408550000	0.7514	0.6629%	0.8166%	1.59761	0.675912
P51174	ACADL_MOUSE	Acadl	Long-chain specific acyl-CoA dehydrogenase, mitochondrial OS=Mus musculus OX=10090 GN=Acadl PE=1 SV=2	47.908	430			13.132	14.2	11.4	14.2	14.2	5	4	5	5	4	5	968;4154;6301;9018;11255	10	4	6	239420000	91952000	147470000	4414300	1799000	2615300	0.005	0.0047%	0.0052%	1.60377	0.681469
Q8CAF4	NHSL1_MOUSE	Nhsl1	NHS-like protein 1 OS=Mus musculus OX=10090 GN=Nhsl1 PE=1 SV=3	169.419	1587			10.977	4.7	3	2.5	4.7	5	3	3	5	3	3	4951;8169;10722;13941;14085	6	3	3	67575000	32629000	34946000	401390	86187	315200	0.0005	0.0002%	0.0006%	1.07101	0.0989726
Q9DCT2	NDUS3_MOUSE	Ndufs3	NADH dehydrogenase [ubiquinone] iron-sulfur protein 3, mitochondrial OS=Mus musculus OX=10090 GN=Ndufs3 PE=1 SV=2	30.149	263			9.1144	24.7	24.7	19	24.7	5	5	4	5	5	4	1720;6646;11475;12495;15399	10	5	5	229440000	111390000	118050000	10690000	5325300	5365000	0.0121	0.0138%	0.0107%	1.05979	0.0837783	+
Q9EPL8	IPO7_MOUSE	Ipo7	Importin-7 OS=Mus musculus OX=10090 GN=Ipo7 PE=1 SV=2	119.486	1038			68.367	5.8	2.9	5.8	5.8	5	3	5	5	3	5	3473;7535;10665;11459;12812	11	4	7	327670000	93869000	233800000	4986500	1874900	3111600	0.0056	0.0049%	0.0062%	2.49071	1.31655	+
Q6A0A9	F120A_MOUSE	FAM120A	Constitutive coactivator of PPAR-gamma-like protein 1 OS=Mus musculus OX=10090 GN=FAM120A PE=1 SV=2	121.646	1112			30.421	6.7	3.7	6.7	6.7	5	3	5	5	3	5	2535;5542;8024;12867;14481	8	3	5	108380000	26674000	81705000	1474400	444560	1029800	0.0017	0.0012%	0.0021%	3.0631	1.61499
Q9CQ71	RFA3_MOUSE	Rpa3	Replication protein A 14 kDa subunit OS=Mus musculus OX=10090 GN=Rpa3 PE=1 SV=1	13.584	121			42.305	62	46.3	62	62	5	4	5	5	4	5	2739;4074;6453;10409;15010	11	5	6	1359600000	640780000	718850000	94948000	47109000	47839000	0.1074	0.1221%	0.0956%	1.12184	0.165862
Q9CQA3	SDHB_MOUSE	Sdhb	Succinate dehydrogenase [ubiquinone] iron-sulfur subunit, mitochondrial OS=Mus musculus OX=10090 GN=Sdhb PE=1 SV=1	31.814	282			8.613	20.9	17	20.9	20.9	5	4	5	5	4	5	2107;6513;7116;11654;15938	10	4	6	192760000	79023000	113740000	6694100	2825600	3868500	0.0076	0.0073%	0.0077%	1.43933	0.525395
Q9R0N0	GALK1_MOUSE	Galk1	Galactokinase OS=Mus musculus OX=10090 GN=Galk1 PE=1 SV=2	42.295	392			19.552	19.6	7.9	19.6	19.6	5	2	5	5	2	5	374;9203;12548;13375;14464	8	3	5	248500000	91944000	156550000	14618000	5408500	9209100	0.0165	0.014%	0.0184%	1.70267	0.767796
Q9JKY0	CNOT9_MOUSE	Cnot9	CCR4-NOT transcription complex subunit 9 OS=Mus musculus OX=10090 GN=Cnot9 PE=1 SV=1	33.601	299			20.634	20.4	18.1	14	20.4	5	4	4	5	4	4	3463;7120;9621;10019;15615	8	4	4	232150000	97697000	134460000	11608000	4884900	6722800	0.0131	0.0127%	0.0134%	1.3763	0.460791
Q9JJI8	RL38_MOUSE	Rpl38	Large ribosomal subunit protein eL38 OS=Mus musculus OX=10090 GN=Rpl38 PE=1 SV=3	8.204	70			8.1528	50	50	50	50	5	4	5	5	4	5	6208;7320;11685;15993;15994	10	5	5	480850000	182090000	298760000	38083000	9202600	28881000	0.0431	0.0239%	0.0577%	1.64073	0.714335	+
Q8R1X6	SPART_MOUSE	Spart	Spartin OS=Mus musculus OX=10090 GN=Spart PE=1 SV=1	72.655	671			39.085	11.2	7.6	11.2	11.2	5	3	5	5	3	5	5072;6836;10322;12777;14313	9	3	6	287400000	83164000	204230000	2215600	593280	1622300	0.0025	0.0015%	0.0032%	2.45575	1.29616	+
P19253	RL13A_MOUSE	Rpl13a	Large ribosomal subunit protein uL13 OS=Mus musculus OX=10090 GN=Rpl13a PE=1 SV=4	23.464	203			4.2442	18.2	12.8	18.2	18.2	5	4	5	5	4	5	4057;4551;10244;15918;16036	10	4	6	202670000	58723000	143940000	11921000	3454300	8467200	0.0135	0.009%	0.0169%	2.45117	1.29347
P51410	RL9_MOUSE	Rpl9	Large ribosomal subunit protein uL6 OS=Mus musculus OX=10090 GN=Rpl9 PE=1 SV=2	21.881	192			14.564	17.2	17.2	13	17.2	5	5	3	5	5	3	1712;4279;5589;7254;11853	8	5	3	392240000	216360000	175880000	32121000	16132000	15989000	0.0363	0.0418%	0.032%	0.812904	-0.298842	+
Q8BJ71	NUP93_MOUSE	Nup93	Nuclear pore complex protein Nup93 OS=Mus musculus OX=10090 GN=Nup93 PE=1 SV=1	93.281	819			7.2738	6.3	1.2	6.3	6.3	5	1	5	5	1	5	338;694;3709;5111;9743	7	1	6	72602000	7522300	65080000	1031200	134330	1031200	0.0012	0.0003%	0.0021%	8.65161	3.11297
Q9WUM3	COR1B_MOUSE	Coro1b	Coronin-1B OS=Mus musculus OX=10090 GN=Coro1b PE=1 SV=1	53.912	484			9.083	10.7	8.5	9.3	10.7	5	3	4	5	3	4	8001;8008;12316;12317;14627	7	3	4	291980000	99177000	192800000	11408000	4312000	7096200	0.0129	0.0112%	0.0142%	1.944	0.959028	+
Q6PDM2	SRSF1_MOUSE	Srsf1	Serine/arginine-rich splicing factor 1 OS=Mus musculus OX=10090 GN=Srsf1 PE=1 SV=3	27.745	248			4.224	23.4	15.7	16.9	23.4	5	3	4	5	3	4	1792;1801;2594;7125;15495	7	3	4	61484000	18556000	42928000	4098900	1237100	2861900	0.0046	0.0032%	0.0057%	2.31343	1.21003
Q6PB44	PTN23_MOUSE	Ptpn23	Tyrosine-protein phosphatase non-receptor type 23 OS=Mus musculus OX=10090 GN=Ptpn23 PE=1 SV=2	185.216	1692			21.852	3.8	3	3.8	3.8	5	4	5	5	4	5	790;8839;9294;11576;15540	9	4	5	167340000	69664000	97678000	2016200	839320	1176800	0.0023	0.0022%	0.0024%	1.40213	0.48762
Q4VAC9	PKHG3_MOUSE	Plekhg3	Pleckstrin homology domain-containing family G member 3 OS=Mus musculus OX=10090 GN=Plekhg3 PE=1 SV=2	148.519	1341			13.68	6.4	6.4	2.9	6.4	5	5	2	5	5	2	3390;4396;10896;10920;13380	8	5	3	145290000	90610000	54683000	532210	414450	117760	0.0006	0.0011%	0.0002%	0.603499	-0.728578	+
Q9D832	DNJB4_MOUSE	Dnajb4	DnaJ homolog subfamily B member 4 OS=Mus musculus OX=10090 GN=Dnajb4 PE=1 SV=1	37.782	337			5.5263	16	11.6	16	12.5	5	4	5	4	3	4	2525;4258;6649;14725;15257	8	3	5	117530000	32568000	84960000	6185700	1714100	4471600	0.007	0.0044%	0.0089%	2.6087	1.38333
Q62048	PEA15_MOUSE	Pea15	Astrocytic phosphoprotein PEA-15 OS=Mus musculus OX=10090 GN=Pea15 PE=1 SV=1	15.054	130			28.433	44.6	44.6	36.9	44.6	5	4	4	5	4	4	2149;6878;7906;11951;12190	10	5	5	499420000	233100000	266320000	20428000	13110000	7318600	0.0231	0.034%	0.0146%	1.14251	0.192212
O55135	IF6_MOUSE	Eif6	Eukaryotic translation initiation factor 6 OS=Mus musculus OX=10090 GN=Eif6 PE=1 SV=2	26.511	245			36.6	34.7	20.4	34.7	34.7	5	3	5	5	3	5	2300;5750;10737;11741;14033	10	4	6	346340000	131740000	214600000	22280000	10246000	12034000	0.0252	0.0266%	0.0241%	1.62897	0.703957
Q9QZ08	NAGK_MOUSE	Nagk	N-acetyl-D-glucosamine kinase OS=Mus musculus OX=10090 GN=Nagk PE=1 SV=3	37.268	343			3.9849	18.1	9.6	10.5	18.1	5	3	3	5	3	3	472;7028;8272;8731;12564	6	3	3	426890000	410660000	16237000	24518000	24156000	361690	0.0277	0.0626%	0.0007%	0.0395388	-4.66059
Q9QZR0	RNF25_MOUSE	Rnf25	E3 ubiquitin-protein ligase RNF25 OS=Mus musculus OX=10090 GN=Rnf25 PE=1 SV=2	51.227	456			9.5029	16.9	12.5	16.9	16.9	5	4	5	5	4	5	81;2946;4944;6776;15894	9	4	5	167220000	60380000	106840000	3679800	1338500	2341400	0.0042	0.0035%	0.0047%	1.76946	0.823309
Q99ME9	GTPB4_MOUSE	Gtpbp4	GTP-binding protein 4 OS=Mus musculus OX=10090 GN=Gtpbp4 PE=1 SV=3	74.113	634			17.668	10.9	9.3	9.3	10.9	5	4	4	5	4	4	3649;7377;9476;12570;16166	8	4	4	154700000	65882000	88823000	332020	168390	163630	0.0004	0.0004%	0.0003%	1.34821	0.431049
Q60960	IMA5_MOUSE	Kpna1	Importin subunit alpha-5 OS=Mus musculus OX=10090 GN=Kpna1 PE=1 SV=2	60.183	538			15.012	10.6	5.8	8.6	4.8	5	3	4	2	0	2	2758;3532;4580;7063;9673	9	4	5	51894000	22241000	29653000	1972400	624580	1347900	0.0022	0.0016%	0.0027%	1.33326	0.414956
Q61024	ASNS_MOUSE	Asns	Asparagine synthetase [glutamine-hydrolyzing] OS=Mus musculus OX=10090 GN=Asns PE=1 SV=3	64.283	561			6.8645	8.2	7	8.2	8.2	5	4	5	5	4	5	206;2588;3423;4406;6566	11	5	6	198450000	77445000	121000000	5000700	1954600	3046100	0.0057	0.0051%	0.0061%	1.5624	0.643763
O70252	HMOX2_MOUSE	Hmox2	Heme oxygenase 2 OS=Mus musculus OX=10090 GN=Hmox2 PE=1 SV=1	35.739	315			41.794	26.7	22.9	22.5	26.7	5	4	4	5	4	4	346;3806;6404;7827;15998	9	4	5	137450000	47390000	90063000	3367400	1559100	1808300	0.0038	0.004%	0.0036%	1.90046	0.926352
O70591	PFD2_MOUSE	Pfdn2	Prefoldin subunit 2 OS=Mus musculus OX=10090 GN=Pfdn2 PE=1 SV=2	16.534	154			68.919	41.6	41.6	35.7	41.6	5	5	4	5	5	4	29;3926;4726;6424;10224	10	5	5	220450000	84125000	136330000	14758000	5911300	8846500	0.0167	0.0153%	0.0177%	1.62056	0.696497	+
O88196	TTC3_MOUSE	Ttc3	E3 ubiquitin-protein ligase TTC3 OS=Mus musculus OX=10090 GN=Ttc3 PE=1 SV=2	223.931	1979			21.226	4	1.5	4	4	5	2	5	5	2	5	1277;4713;9209;12721;13442	7	2	5	87690000	23951000	63739000	713960	211960	502010	0.0008	0.0005%	0.001%	2.66123	1.41209
Q9CQ79	TXND9_MOUSE	Txndc9	Thioredoxin domain-containing protein 9 OS=Mus musculus OX=10090 GN=Txndc9 PE=1 SV=1	26.26	226			5.0172	15.5	15.5	12.4	15.5	4	4	3	4	4	3	1693;4198;9676;14749	7	4	3	242470000	106090000	136390000	13164000	7072600	6091200	0.0149	0.0183%	0.0122%	1.28561	0.362449	+
P54822	PUR8_MOUSE	Adsl	Adenylosuccinate lyase OS=Mus musculus OX=10090 GN=Adsl PE=1 SV=2	54.866	484			5.7037	12.4	0	12.4	12.4	4	0	4	4	0	4	178;7587;10267;14951	4	0	4	68210000	0	68210000	1178900	0	1178900	0.0013	0.0%	0.0024%	22.7564	4.5082
P53395	ODB2_MOUSE	Dbt	Lipoamide acyltransferase component of branched-chain alpha-keto acid dehydrogenase complex, mitochondrial OS=Mus musculus OX=10090 GN=Dbt PE=1 SV=2	53.247	482			3.6344	10	4.6	8.3	10	4	2	3	4	2	3	2711;11029;13252;13706	5	2	3	54507000	19355000	35152000	1703300	604830	1098500	0.0019	0.0016%	0.0022%	1.81617	0.8609	+
P54103	DNJC2_MOUSE	Dnajc2	DnaJ homolog subfamily C member 2 OS=Mus musculus OX=10090 GN=Dnajc2 PE=1 SV=2	71.722	621			29.309	8.7	4.7	8.7	8.7	4	2	4	4	2	4	2138;2988;8033;15592	6	2	4	134560000	26986000	107570000	1966400	269830	1696500	0.0022	0.0007%	0.0034%	3.98614	1.99499
P54227	STMN1_MOUSE	Stmn1	Stathmin OS=Mus musculus OX=10090 GN=Stmn1 PE=1 SV=2	17.274	149	P55821	Stmn2	9.4543	29.5	24.2	29.5	29.5	4	3	4	4	3	4	1108;1162;2080;12474	7	3	4	516290000	201040000	315250000	44850000	19065000	25784000	0.0507	0.0494%	0.0515%	1.5681	0.649014	+
Q9JIF7	COPB_MOUSE	Copb1	Coatomer subunit beta OS=Mus musculus OX=10090 GN=Copb1 PE=1 SV=1	107.066	953			16.602	7.2	3.1	7.2	7.2	4	2	4	4	2	4	10359;14925;15389;15759	7	3	4	84739000	22478000	62261000	506720	92287	414430	0.0006	0.0002%	0.0008%	2.76986	1.46982	+
P47757	CAPZB_MOUSE	Capzb	F-actin-capping protein subunit beta OS=Mus musculus OX=10090 GN=Capzb PE=1 SV=3	31.345	277			11.825	13.4	8.3	13.4	13.4	4	2	4	4	2	4	2508;7390;8104;15750	6	2	4	80290000	19034000	61256000	4014500	951690	3062800	0.0045	0.0025%	0.0061%	3.21824	1.68627
E9Q784	ZC3HD_MOUSE	Zc3h13	Zinc finger CCCH domain-containing protein 13 OS=Mus musculus OX=10090 GN=Zc3h13 PE=1 SV=1	203.755	1729			9.9481	3.4	3.4	1.7	3.4	4	4	2	4	4	2	4565;5441;11117;14534	7	5	2	99995000	74555000	25440000	313070	218000	95071	0.0004	0.0006%	0.0002%	0.341225	-1.55121
Q3UMT1	PP12C_MOUSE	Ppp1r12c	Protein phosphatase 1 regulatory subunit 12C OS=Mus musculus OX=10090 GN=Ppp1r12c PE=1 SV=1	84.685	782			5.2869	6.4	4.9	1.5	6.4	4	3	1	4	3	1	4021;8522;8769;15087	4	3	1	66575000	59715000	6859700	974260	974260	155900	0.0011	0.0025%	0.0003%	0.114874	-3.12188	+
Q4KMM3	OXR1_MOUSE	Oxr1	Oxidation resistance protein 1 OS=Mus musculus OX=10090 GN=Oxr1 PE=1 SV=3	95.912	866			6.7	5.1	5.1	5.1	5.1	4	3	4	4	3	4	3699;6506;13857;15480	7	3	4	77448000	23393000	54056000	1208700	338890	869810	0.0014	0.0009%	0.0017%	2.31078	1.20838
P84099	RL19_MOUSE	Rpl19	Large ribosomal subunit protein eL19 OS=Mus musculus OX=10090 GN=Rpl19 PE=1 SV=1	23.466	196			14.776	21.9	21.9	17.9	21.9	4	4	3	4	4	3	5856;6607;8581;15505	9	5	4	829710000	421570000	408140000	68096000	37982000	30113000	0.077	0.0985%	0.0602%	0.968143	-0.0467081
P97452	BOP1_MOUSE	Bop1	Ribosome biogenesis protein BOP1 OS=Mus musculus OX=10090 GN=Bop1 PE=1 SV=1	82.546	732			5.209	7	7	5.5	7	4	4	3	4	4	3	7757;9538;9899;12284	7	4	3	108200000	51181000	57022000	1626900	702070	924840	0.0018	0.0018%	0.0018%	1.11412	0.15591
P97376	FRG1_MOUSE	Frg1	Protein FRG1 OS=Mus musculus OX=10090 GN=Frg1 PE=1 SV=2	29.127	258			14.3	23.3	23.3	23.3	23.3	4	4	4	4	4	4	3871;4731;7183;15936	8	4	4	165000000	76143000	88855000	6216100	2748100	3468000	0.007	0.0071%	0.0069%	1.16695	0.222742
P97427	DPYL1_MOUSE	Crmp1	Dihydropyrimidinase-related protein 1 OS=Mus musculus OX=10090 GN=Crmp1 PE=1 SV=1	62.168	572			1.7878	9.8	4	9.8	3.5	4	2	4	1	0	1	6292;9905;10533;11309	1	0	1	5885700	0	5885700	163490	0	163490	0.0002	0.0%	0.0003%	1.81686	0.86145
Q8BGT7	SPF30_MOUSE	Smndc1	Survival of motor neuron-related-splicing factor 30 OS=Mus musculus OX=10090 GN=Smndc1 PE=1 SV=1	26.753	238			54.173	33.2	33.2	29	33.2	4	4	3	4	4	3	1014;2050;2069;14655	7	4	3	174800000	99504000	75297000	2285700	2285700	5792100	0.0026	0.0059%	0.0116%	0.756723	-0.402162	+
Q9JMA1	UBP14_MOUSE	Usp14	Ubiquitin carboxyl-terminal hydrolase 14 OS=Mus musculus OX=10090 GN=Usp14 PE=1 SV=3	56.002	493			5.2787	10.3	2.6	10.3	10.3	4	1	4	4	1	4	1005;4062;9024;12003	6	1	5	84574000	9614600	74960000	2819100	320490	2498700	0.0032	0.0008%	0.005%	7.79648	2.96282
Q9QUI0	RHOA_MOUSE	Rhoa	Transforming protein RhoA OS=Mus musculus OX=10090 GN=Rhoa PE=1 SV=1	21.782	193			17.709	33.2	17.6	33.2	6.2	4	3	4	1	1	1	3899;5719;6319;9357	9	4	5	902400000	377080000	525320000	74081000	31423000	42658000	0.0838	0.0815%	0.0853%	1.39313	0.478326
Q8R2U4	NTM1A_MOUSE	Ntmt1	N-terminal Xaa-Pro-Lys N-methyltransferase 1 OS=Mus musculus OX=10090 GN=Ntmt1 PE=1 SV=3	25.42	223			11.029	22	22	22	22	4	4	4	4	4	4	8766;11176;13286;15418	8	4	4	293530000	125710000	167820000	23632000	10238000	13394000	0.0267	0.0265%	0.0268%	1.33498	0.416815
Q61249	IGBP1_MOUSE	Igbp1	Immunoglobulin-binding protein 1 OS=Mus musculus OX=10090 GN=Igbp1 PE=1 SV=1	38.971	340			8.4803	15.9	10.9	12.1	15.9	4	3	3	4	3	3	46;8643;9042;15607	6	3	3	104000000	37393000	66604000	4727100	1699700	3027500	0.0053	0.0044%	0.0061%	1.78119	0.832841
Q61112	CAB45_MOUSE	Sdf4	45 kDa calcium-binding protein OS=Mus musculus OX=10090 GN=Sdf4 PE=1 SV=1	42.064	361			3.4934	14.7	1.9	12.7	14.7	4	1	3	4	1	3	1301;8048;8928;11515	4	1	3	18996000	6921200	12075000	314600	314600	548870	0.0004	0.0008%	0.0011%	1.74464	0.802929
Q61189	ICLN_MOUSE	Clns1a	Methylosome subunit pICln OS=Mus musculus OX=10090 GN=Clns1a PE=1 SV=1	26.021	236			7.7812	31.4	7.2	31.4	31.4	4	1	4	4	1	4	2182;8017;9295;10876	7	1	6	61827000	21668000	40158000	786780	1969800	786780	0.0009	0.0051%	0.0016%	1.85333	0.890121	+
A2AHC3	CAMP1_MOUSE	Camsap1	Calmodulin-regulated spectrin-associated protein 1 OS=Mus musculus OX=10090 GN=Camsap1 PE=1 SV=1	175.887	1581			20.135	4.3	2.7	4.3	4.3	4	2	4	4	2	4	1574;2292;11630;12611	6	2	4	43744000	10626000	33118000	72202	104180	72202	0.0001	0.0003%	0.0001%	3.11669	1.64002
A2AJI0	MA7D1_MOUSE	Map7d1	MAP7 domain-containing protein 1 OS=Mus musculus OX=10090 GN=Map7d1 PE=1 SV=1	93.276	846			6.6208	6.5	3.4	4.6	6.5	4	2	3	4	2	3	402;2788;8924;13278	5	2	3	107760000	55948000	51815000	1443600	838270	605340	0.0016	0.0022%	0.0012%	0.926128	-0.110717
Q9WV30	NFAT5_MOUSE	Nfat5	Nuclear factor of activated T-cells 5 OS=Mus musculus OX=10090 GN=Nfat5 PE=1 SV=2	165.8	1534			8.3392	4.1	4.1	2.2	4.1	4	4	2	4	4	2	852;6156;11495;14717	6	4	2	79241000	51507000	27734000	1392900	600490	792410	0.0016	0.0016%	0.0016%	0.538451	-0.893113
O54734	OST48_MOUSE	Ddost	Dolichyl-diphosphooligosaccharide--protein glycosyltransferase 48 kDa subunit OS=Mus musculus OX=10090 GN=Ddost PE=1 SV=2	49.028	441			6.6118	10.7	7.3	5.9	10.7	4	3	2	4	3	2	3270;4860;13827;16097	5	3	2	126990000	55129000	71865000	5079800	2205200	2874600	0.0057	0.0057%	0.0057%	1.30358	0.382478
A2AG58	BCLA3_MOUSE	Bclaf3	BCLAF1 and THRAP3 family member 3 OS=Mus musculus OX=10090 GN=Bclaf3 PE=1 SV=1	90.111	752			5.6605	6.6	5.1	3.5	6.6	4	3	2	4	3	2	3039;4087;9406;14711	5	3	2	43625000	22804000	20821000	426650	238640	188010	0.0005	0.0006%	0.0004%	0.913042	-0.131248
P27048	RSMB_MOUSE	Snrpb	Small nuclear ribonucleoprotein-associated protein B OS=Mus musculus OX=10090 GN=Snrpb PE=1 SV=1	23.656	231	P63163	Snrpn	4.9095	16.5	10	16.5	16.5	4	3	4	4	3	4	4822;6286;10084;14858	7	3	4	108930000	39800000	69129000	5689800	2028300	3661400	0.0064	0.0053%	0.0073%	1.73691	0.796523
Q8R0S1	ATF7_MOUSE	Atf7	Cyclic AMP-dependent transcription factor ATF-7 OS=Mus musculus OX=10090 GN=Atf7 PE=1 SV=1	44.608	413			50.603	17.7	13.3	17.7	17.7	4	3	4	4	3	4	7142;7263;10303;13396	7	3	4	176560000	70551000	106010000	7660400	3316600	4343800	0.0087	0.0086%	0.0087%	1.5026	0.587462	+
Q8R080	GTSE1_MOUSE	Gtse1	G2 and S phase-expressed protein 1 OS=Mus musculus OX=10090 GN=Gtse1 PE=1 SV=2	78.751	741			21.385	10.8	8.6	10.8	10.8	4	3	4	4	3	4	269;3863;15121;15135	7	3	4	57884000	17536000	40348000	889360	176330	713030	0.001	0.0005%	0.0014%	2.30087	1.20218	+
Q9QUR6	PPCE_MOUSE	Prep	Prolyl endopeptidase OS=Mus musculus OX=10090 GN=Prep PE=1 SV=1	80.752	710			10.891	7.6	1.1	7.6	7.6	4	1	4	4	1	4	3350;8468;14570;14708	6	1	5	100370000	13052000	87318000	1832600	266360	1566200	0.0021	0.0007%	0.0031%	6.69001	2.74201
Q9JM76	ARPC3_MOUSE	Arpc3	Actin-related protein 2/3 complex subunit 3 OS=Mus musculus OX=10090 GN=Arpc3 PE=1 SV=3	20.525	178			13.502	23	16.9	23	23	4	3	4	4	3	4	881;2349;8444;14549	7	3	4	234100000	101960000	132130000	19508000	8496800	11011000	0.0221	0.022%	0.022%	1.2959	0.373955
P10711	TCEA1_MOUSE	Tcea1	Transcription elongation factor A protein 1 OS=Mus musculus OX=10090 GN=Tcea1 PE=1 SV=2	33.88	301			11.643	15.9	7.3	12.6	15.9	4	2	3	4	2	3	7541;10194;10258;13559	5	2	3	76562000	32174000	44389000	4029600	1693300	2336200	0.0046	0.0044%	0.0047%	1.37965	0.464307
P11103	PARP1_MOUSE	Parp1	Poly [ADP-ribose] polymerase 1 OS=Mus musculus OX=10090 GN=Parp1 PE=1 SV=3	113.1	1013			8.393	5.5	5.5	1.9	5.5	4	4	1	4	4	1	1021;4907;10774;14586	5	4	1	80162000	67060000	13102000	630910	630910	214790	0.0007	0.0016%	0.0004%	0.195377	-2.35567
A2ASS6	TITIN_MOUSE	Ttn	Titin OS=Mus musculus OX=10090 GN=Ttn PE=1 SV=1	3906.49	35213			1.0832	0.1	0.1	0	0.1	4	3	2	2	2	0	4338;6965;9858;16082	2	2	0	52682000	52682000	0	22408	22408	0	0	0.0001%	0.0%	0.10361	-3.27076	+
O08970	TUFT1_MOUSE	Tuft1	Tuftelin OS=Mus musculus OX=10090 GN=Tuft1 PE=1 SV=2	44.576	390			5.3564	12.3	5.9	12.3	12.3	4	2	4	4	2	4	2574;6120;8704;14298	6	2	4	65307000	17430000	47878000	1053500	396690	656830	0.0012	0.001%	0.0013%	2.74687	1.45779
O09000	NCOA3_MOUSE	Ncoa3	Nuclear receptor coactivator 3 OS=Mus musculus OX=10090 GN=Ncoa3 PE=1 SV=2	151.574	1398			8.7205	4.6	3.3	3.7	4.6	4	3	3	4	3	3	4155;9472;10841;15948	6	3	3	84075000	33835000	50241000	430260	254880	175380	0.0005	0.0007%	0.0004%	1.48488	0.570349	+
O09167	RL21_MOUSE	Rpl21	Large ribosomal subunit protein eL21 OS=Mus musculus OX=10090 GN=Rpl21 PE=1 SV=4	18.579	160			8.8939	31.9	20.6	31.9	31.9	4	2	4	4	2	4	5508;5760;13865;15543	9	4	5	77384000	9228400	68156000	9673000	1153600	8519500	0.0109	0.003%	0.017%	7.38546	2.88469	+
P70459	ERF_MOUSE	Erf	ETS domain-containing transcription factor ERF OS=Mus musculus OX=10090 GN=Erf PE=1 SV=1	59.05	551			11	14.9	9.1	14.9	14.9	4	2	4	4	2	4	928;4776;12963;15276	6	2	4	70277000	18558000	51719000	1569100	398070	1171000	0.0018	0.001%	0.0023%	2.78688	1.47865
Q9CPP0	NPM3_MOUSE	Npm3	Nucleoplasmin-3 OS=Mus musculus OX=10090 GN=Npm3 PE=1 SV=3	19.023	175			73.399	41.7	29.7	41.7	41.7	4	3	4	4	3	4	41;1806;9373;15074	9	4	5	536870000	230770000	306100000	40609000	17732000	22877000	0.0459	0.046%	0.0457%	1.32643	0.407547
Q8K2V1	PP4R1_MOUSE	Ppp4r1	Serine/threonine-protein phosphatase 4 regulatory subunit 1 OS=Mus musculus OX=10090 GN=Ppp4r1 PE=1 SV=2	106.298	951			15.39	5	5	4	5	4	4	3	4	4	3	1168;7677;9365;15952	7	4	3	140400000	61210000	79187000	2347000	1005400	1341600	0.0027	0.0026%	0.0027%	1.29369	0.371496	+
Q8K363	DDX18_MOUSE	Ddx18	ATP-dependent RNA helicase DDX18 OS=Mus musculus OX=10090 GN=Ddx18 PE=1 SV=1	74.181	660			9.1947	10	2.9	10	10	4	1	4	4	1	4	4985;6549;9193;9629	5	1	4	43533000	0	43533000	749010	0	749010	0.0008	0.0%	0.0015%	15.3347	3.93872
Q8K2F8	LS14A_MOUSE	Lsm14a	Protein LSM14 homolog A OS=Mus musculus OX=10090 GN=Lsm14a PE=1 SV=1	50.546	462			19.163	7.8	7.8	7.8	7.8	4	4	4	4	4	4	1686;1687;2846;15126	10	5	5	261140000	109270000	151870000	4668700	2230200	2438500	0.0053	0.0058%	0.0049%	1.38986	0.47494
Q9JHS4	CLPX_MOUSE	Clpx	ATP-dependent Clp protease ATP-binding subunit clpX-like, mitochondrial OS=Mus musculus OX=10090 GN=Clpx PE=1 SV=2	69.229	634			11.615	8.7	5.8	8.7	8.7	4	3	4	4	3	4	2020;3725;9128;13832	9	4	5	146650000	60716000	85935000	2132700	885660	1247000	0.0024	0.0023%	0.0025%	1.41536	0.501169	+
P58242	ASM3B_MOUSE	Smpdl3b	Acid sphingomyelinase-like phosphodiesterase 3b OS=Mus musculus OX=10090 GN=Smpdl3b PE=1 SV=1	51.6	456			2.9848	10.5	2.2	10.5	10.5	4	1	4	4	1	4	6097;9601;14107;14687	5	1	4	55461000	7018700	48442000	1040200	250670	1040200	0.0012	0.0006%	0.0021%	6.90185	2.78698
P58281	OPA1_MOUSE	Opa1	Dynamin-like GTPase OPA1, mitochondrial OS=Mus musculus OX=10090 GN=Opa1 PE=1 SV=1	111.339	960			10.522	5.9	4.1	5.9	5.9	4	3	4	4	3	4	6171;14074;15011;15351	7	3	4	83544000	30685000	52859000	379700	162260	217440	0.0004	0.0004%	0.0004%	1.72263	0.784616
Q7TPE5	S7A6O_MOUSE	Slc7a6os	Probable RNA polymerase II nuclear localization protein SLC7A6OS OS=Mus musculus OX=10090 GN=Slc7a6os PE=1 SV=1	35.041	306			11.001	16.7	13.4	13.1	16.7	4	3	3	4	3	3	3826;9642;10807;12852	6	3	3	185410000	95079000	90334000	6876200	4458500	2417600	0.0078	0.0116%	0.0048%	0.950094	-0.0738576	+
Q7TME2	SPAG5_MOUSE	Spag5	Sperm-associated antigen 5 OS=Mus musculus OX=10090 GN=Spag5 PE=1 SV=1	129.993	1165			4.3715	4.3	0.9	3.3	4.3	4	1	3	4	1	3	2843;5786;9264;12499	4	1	3	36379000	0	36379000	542970	0	542970	0.0006	0.0%	0.0011%	18.8777	4.23861
Q9QYI3	DNJC7_MOUSE	Dnajc7	DnaJ homolog subfamily C member 7 OS=Mus musculus OX=10090 GN=Dnajc7 PE=1 SV=2	56.476	494			17.92	11.5	8.7	11.5	11.5	4	3	4	4	3	4	3905;7194;7842;11391	7	3	4	247090000	94069000	153020000	6863600	2613000	4250500	0.0078	0.0068%	0.0085%	1.62668	0.701929	+
P16460	ASSY_MOUSE	Ass1	Argininosuccinate synthase OS=Mus musculus OX=10090 GN=Ass1 PE=1 SV=1	46.584	412			6.0141	12.1	1.5	12.1	12.1	4	1	4	4	1	4	926;2899;11279;14692	5	1	4	36834000	2344400	34490000	1380500	93775	1286700	0.0016	0.0002%	0.0026%	14.7117	3.87889	+
Q8VEK6	ING3_MOUSE	Ing3	Inhibitor of growth protein 3 OS=Mus musculus OX=10090 GN=Ing3 PE=1 SV=2	46.847	421			19.734	14.5	7.6	10.7	14.5	4	2	3	4	2	3	3427;4264;15181;16015	5	2	3	89848000	17419000	72430000	3209500	516400	2693100	0.0036	0.0013%	0.0054%	4.1581	2.05593
Q8VH51	RBM39_MOUSE	Rbm39	RNA-binding protein 39 OS=Mus musculus OX=10090 GN=Rbm39 PE=1 SV=2	59.407	530			10.661	12.1	9.1	12.1	12.1	4	3	4	4	3	4	145;9856;13359;14863	7	3	4	138270000	54563000	83710000	4623000	1403400	3219600	0.0052	0.0036%	0.0064%	1.53419	0.617477
Q8C1B1	CAMP2_MOUSE	Camsap2	Calmodulin-regulated spectrin-associated protein 2 OS=Mus musculus OX=10090 GN=Camsap2 PE=1 SV=3	164.333	1461			5.0905	3.8	1.6	2.9	3.8	4	2	3	4	2	3	2522;8996;10834;12115	5	2	3	40413000	21252000	19161000	464520	244270	220240	0.0005	0.0006%	0.0004%	0.901609	-0.149426
Q8C1B7	SEP11_MOUSE	Septin11	Septin-11 OS=Mus musculus OX=10090 GN=Septin11 PE=1 SV=4	49.695	431			13.844	14.6	14.6	4.4	14.6	4	4	1	4	4	1	13;1290;3217;10581	5	4	1	51998000	42680000	9317300	1052400	707340	345080	0.0012	0.0018%	0.0007%	0.218306	-2.19558
Q6PIC6	AT1A3_MOUSE	Atp1a3	Sodium/potassium-transporting ATPase subunit alpha-3 OS=Mus musculus OX=10090 GN=Atp1a3 PE=1 SV=1	111.692	1013	Q6PIE5;Q8VDN2;Q64436;Q9WV27;Q9Z1W8	Atp1a2;Atp1a1;Atp4a;Atp1a4;Atp12a	14.955	5.8	4	4.3	5.8	4	3	3	4	3	3	5529;8436;11234;14429	6	3	3	47682000	18854000	28828000	953650	377080	576570	0.0011	0.001%	0.0012%	1.52901	0.6126	+
Q3TW96	UAP1L_MOUSE	Uap1l1	UDP-N-acetylhexosamine pyrophosphorylase-like protein 1 OS=Mus musculus OX=10090 GN=Uap1l1 PE=1 SV=1	56.614	507			10.292	10.7	3.6	10.7	10.7	4	2	4	4	2	4	1;2984;4583;4897	6	2	4	91803000	12337000	79466000	2591100	385530	2205600	0.0029	0.001%	0.0044%	6.44127	2.68735
P61022	CHP1_MOUSE	Chp1	Calcineurin B homologous protein 1 OS=Mus musculus OX=10090 GN=Chp1 PE=1 SV=2	22.432	195			3.2583	23.6	6.2	17.4	23.6	4	1	3	4	1	3	1176;1658;3794;6740	4	1	3	45159000	17787000	27372000	1577800	1111700	466160	0.0018	0.0029%	0.0009%	1.53888	0.621878	+
Q80UU9	PGRC2_MOUSE	Pgrmc2	Membrane-associated progesterone receptor component 2 OS=Mus musculus OX=10090 GN=Pgrmc2 PE=1 SV=2	23.334	217			10.755	29.5	8.8	29.5	26.7	4	1	4	3	1	3	4637;5106;9506;14550	5	1	4	60690000	6254000	54436000	4335000	446710	3888300	0.0049	0.0012%	0.0078%	8.70419	3.12171	+
Q91YR7	PRP6_MOUSE	Prpf6	Pre-mRNA-processing factor 6 OS=Mus musculus OX=10090 GN=Prpf6 PE=1 SV=1	106.722	941			7.1541	6.7	1.2	6.7	6.7	4	1	4	4	1	4	5644;6841;7356;9611	5	1	4	195080000	36405000	158670000	1365200	587180	778060	0.0015	0.0015%	0.0016%	4.35847	2.12382	+
Q9DB05	SNAA_MOUSE	Napa	Alpha-soluble NSF attachment protein OS=Mus musculus OX=10090 GN=Napa PE=1 SV=1	33.19	295			10.795	18	13.9	18	18	4	3	4	4	3	4	522;8631;14312;15764	8	3	5	124570000	34466000	90103000	4119700	1057300	3062400	0.0047	0.0027%	0.0061%	2.61426	1.3864	+
Q9DB15	RM12_MOUSE	Mrpl12	Large ribosomal subunit protein bL12m OS=Mus musculus OX=10090 GN=Mrpl12 PE=1 SV=2	21.708	201			10.766	18.4	12.4	18.4	18.4	4	3	4	4	3	4	7436;9679;10895;12179	7	3	4	235960000	47365000	188600000	26218000	5262800	20955000	0.0297	0.0136%	0.0419%	3.98184	1.99344
Q60631	GRB2_MOUSE	Grb2	Growth factor receptor-bound protein 2 OS=Mus musculus OX=10090 GN=Grb2 PE=1 SV=1	25.238	217			3.9421	17.5	12.9	10.1	17.5	4	3	2	4	3	2	1194;4183;4395;15800	5	3	2	58825000	31419000	27405000	779150	410920	368240	0.0009	0.0011%	0.0007%	0.872243	-0.197198
P12815	PDCD6_MOUSE	Pdcd6	Programmed cell death protein 6 OS=Mus musculus OX=10090 GN=Pdcd6 PE=1 SV=2	21.867	191			7.3806	18.3	15.2	18.3	18.3	4	3	4	4	3	4	9385;9540;12423;15896	7	3	4	134830000	53342000	81490000	8024700	2815000	5209700	0.0091	0.0073%	0.0104%	1.52769	0.611351
Q9QYE6	GOGA5_MOUSE	Golga5	Golgin subfamily A member 5 OS=Mus musculus OX=10090 GN=Golga5 PE=1 SV=2	82.368	729			6.2511	8.1	1.8	6.3	8.1	4	1	3	4	1	3	3604;12220;13808;14160	4	1	3	44200000	14969000	29230000	618030	305490	312530	0.0007	0.0008%	0.0006%	1.9527	0.965472
Q8R1G6	PDLI2_MOUSE	Pdlim2	PDZ and LIM domain protein 2 OS=Mus musculus OX=10090 GN=Pdlim2 PE=1 SV=1	37.703	349			13.79	16.3	10.3	8.9	16.3	4	3	2	4	3	2	797;1696;8818;12914	6	3	3	73010000	73010000	0	3318700	3318700	0	0.0038	0.0086%	0.0%	0.0493636	-4.34041	+
Q9Z2U0	PSA7_MOUSE	Psma7	Proteasome subunit alpha type-7 OS=Mus musculus OX=10090 GN=Psma7 PE=1 SV=1	27.855	248	Q9CWH6	Psma8	24.415	26.2	11.7	26.2	26.2	4	2	4	4	2	4	572;9637;10892;16126	6	2	4	113840000	27060000	86776000	3656000	763460	2892500	0.0041	0.002%	0.0058%	3.2068	1.68113	+
A2A432	CUL4B_MOUSE	Cul4b	Cullin-4B OS=Mus musculus OX=10090 GN=Cul4b PE=1 SV=1	110.699	970			7.5389	8.5	4.2	6.8	8.5	4	2	3	4	2	3	2267;9352;12084;13136	5	2	3	46464000	10620000	35845000	525170	165930	359230	0.0006	0.0004%	0.0007%	3.37524	1.75499
Q9Z2N8	ACL6A_MOUSE	Actl6a	Actin-like protein 6A OS=Mus musculus OX=10090 GN=Actl6a PE=1 SV=2	47.448	429			10.538	17	9.3	10	17	4	2	3	4	2	3	3249;8405;11247;13075	6	3	3	179490000	118650000	60837000	4042400	1277100	2765300	0.0046	0.0033%	0.0055%	0.512743	-0.963691
Q810D6	GRWD1_MOUSE	Grwd1	Glutamate-rich WD repeat-containing protein 1 OS=Mus musculus OX=10090 GN=Grwd1 PE=1 SV=2	49.224	446			15.09	13.7	8.7	8.5	13.7	4	3	2	4	3	2	3522;5387;8830;13449	5	3	2	325130000	186440000	138690000	16256000	9321800	6934600	0.0184	0.0242%	0.0139%	0.743885	-0.426848	+
P97304	RPAC2_MOUSE	Polr1d	DNA-directed RNA polymerases I and III subunit RPAC2 OS=Mus musculus OX=10090 GN=Polr1d PE=1 SV=1	15.072	133			14.397	35.3	10.5	35.3	35.3	4	2	4	4	2	4	5177;7558;10643;13297	7	2	5	112370000	13481000	98890000	7724800	1685200	7724800	0.0087	0.0044%	0.0154%	7.33551	2.8749
Q9CYX7	RRP15_MOUSE	Rrp15	RRP15-like protein OS=Mus musculus OX=10090 GN=Rrp15 PE=1 SV=2	31.058	281			15.667	14.6	12.1	11.7	14.6	4	3	3	4	3	3	2471;3965;5601;7182	7	3	4	292570000	156610000	135950000	16453000	8362300	8090900	0.0186	0.0217%	0.0162%	0.86808	-0.2041
Q8BTW3	EXOS6_MOUSE	Exosc6	Exosome complex component MTR3 OS=Mus musculus OX=10090 GN=Exosc6 PE=1 SV=1	28.37	273			21.826	20.1	20.1	14.3	20.1	4	3	3	4	3	3	3264;5298;5419;6862	6	3	3	171260000	85821000	85439000	9237700	4944500	4293200	0.0104	0.0128%	0.0086%	0.995549	-0.00643595
Q9CQR2	RS21_MOUSE	Rps21	Small ribosomal subunit protein eS21 OS=Mus musculus OX=10090 GN=Rps21 PE=1 SV=1	9.141	83			72.106	48.2	47	48.2	48.2	4	3	4	4	3	4	1804;9995;10154;11944	20	9	11	2614700000	1067100000	1547600000	301890000	123580000	178310000	0.3415	0.3204%	0.3564%	1.45029	0.536337	+
Q921M3	SF3B3_MOUSE	Sf3b3	Splicing factor 3B subunit 3 OS=Mus musculus OX=10090 GN=Sf3b3 PE=1 SV=1	135.55	1217			7.9746	3.8	1	3.8	3.8	4	1	4	4	1	4	2023;4271;6562;14764	5	1	4	51335000	13238000	38097000	702110	220630	481480	0.0008	0.0006%	0.001%	2.87785	1.52499
Q9CQ69	QCR8_MOUSE	Uqcrq	Cytochrome b-c1 complex subunit 8 OS=Mus musculus OX=10090 GN=Uqcrq PE=1 SV=3	9.768	82			5.945	42.7	42.7	32.9	42.7	4	4	3	4	4	3	377;2865;5063;6013	9	5	4	243020000	119080000	123950000	36389000	17699000	18691000	0.0412	0.0459%	0.0374%	1.0409	0.0578271	+
Q9DBY8	NVL_MOUSE	Nvl	Nuclear valosin-containing protein-like OS=Mus musculus OX=10090 GN=Nvl PE=1 SV=1	94.476	855			7.8193	7.5	1.8	7.5	7.5	4	1	4	4	1	4	5300;7563;8218;13762	5	1	4	37682000	0	37682000	153810	0	153810	0.0002	0.0%	0.0003%	9.56248	3.25739
Q09XV5	CHD8_MOUSE	Chd8	Chromodomain-helicase-DNA-binding protein 8 OS=Mus musculus OX=10090 GN=Chd8 PE=1 SV=1	290.847	2582			23.885	2	2	1.1	2	4	4	2	4	4	2	6022;7046;14408;15485	6	4	2	126670000	68721000	57951000	974400	528620	445780	0.0011	0.0014%	0.0009%	0.843279	-0.245917
Q0GNC1	INF2_MOUSE	Inf2	Inverted formin-2 OS=Mus musculus OX=10090 GN=Inf2 PE=1 SV=1	138.56	1273			9.8051	5.3	3.4	3.6	5.3	4	3	3	4	3	3	9146;10679;12622;13569	6	3	3	112540000	51013000	61523000	2250700	1020300	1230500	0.0025	0.0026%	0.0025%	1.20603	0.270261
Q60737	CSK21_MOUSE	Csnk2a1	Casein kinase II subunit alpha OS=Mus musculus OX=10090 GN=Csnk2a1 PE=1 SV=2	45.134	391	P30275;Q6P8J7	Ckmt1;Ckmt2	8.5696	13	7.7	5.4	11.5	4	2	2	3	2	1	4962;6563;11506;16076	4	2	2	42751000	21505000	21246000	1613400	551050	1062300	0.0018	0.0014%	0.0021%	0.987956	-0.0174809
Q5SUF2	LC7L3_MOUSE	Luc7l3	Luc7-like protein 3 OS=Mus musculus OX=10090 GN=Luc7l3 PE=1 SV=1	51.45	432			57.148	13.7	10	11.1	13.7	4	3	3	4	3	3	6183;7761;13122;15971	6	3	3	199500000	111370000	88128000	9500000	5303400	4196600	0.0107	0.0137%	0.0084%	0.791308	-0.337688	+
P62821	RAB1A_MOUSE	Rab1a	Ras-related protein Rab-1A OS=Mus musculus OX=10090 GN=Rab1a PE=1 SV=3	22.678	205	Q9DD03;P61028;Q8K386	Rab13;Rab8b;Rab15	23.508	25.4	25.4	25.4	16.1	4	4	4	2	2	2	2847;8755;10294;11813	8	4	4	217530000	57991000	159540000	12085000	3221700	8863100	0.0137	0.0084%	0.0177%	2.75112	1.46002
P62843	RS15_MOUSE	Rps15	Small ribosomal subunit protein uS19 OS=Mus musculus OX=10090 GN=Rps15 PE=1 SV=2	17.04	145			28.352	40.7	40.7	40.7	40.7	4	4	4	4	4	4	2123;2639;7200;13520	30	15	15	3366600000	1388500000	1978200000	87368000	29322000	58046000	0.0988	0.076%	0.116%	1.4247	0.510661
P62849	RS24_MOUSE	Rps24	Small ribosomal subunit protein eS24 OS=Mus musculus OX=10090 GN=Rps24 PE=1 SV=1	15.423	133			11.049	29.3	28.6	29.3	29.3	4	3	4	4	3	4	7537;11529;14094;14110	9	4	5	729460000	288750000	440710000	90180000	37477000	52703000	0.102	0.0972%	0.1053%	1.52627	0.610009
P62317	SMD2_MOUSE	Snrpd2	Small nuclear ribonucleoprotein Sm D2 OS=Mus musculus OX=10090 GN=Snrpd2 PE=1 SV=1	13.527	118			7.8032	40.7	33.1	16.1	40.7	4	3	2	4	3	2	4770;5684;11865;12226	5	3	2	78061000	30301000	47759000	7913600	1943700	5969900	0.009	0.005%	0.0119%	1.57615	0.656407	+
P63005	LIS1_MOUSE	Pafah1b1	Platelet-activating factor acetylhydrolase IB subunit beta OS=Mus musculus OX=10090 GN=Pafah1b1 PE=1 SV=2	46.67	410			10.459	13.2	0	13.2	13.2	4	0	4	4	0	4	12733;13318;14715;15707	4	0	4	58677000	0	58677000	1744500	0	1744500	0.002	0.0%	0.0035%	15.0158	3.90841
P62852	RS25_MOUSE	Rps25	Small ribosomal subunit protein eS25 OS=Mus musculus OX=10090 GN=Rps25 PE=1 SV=1	13.742	125			14.31	18.4	18.4	18.4	18.4	4	4	4	4	4	4	1929;8501;8502;8986	8	4	4	667330000	275630000	391700000	104670000	43496000	61175000	0.1184	0.1128%	0.1223%	1.42111	0.507016
Q91VT1	NSE2_MOUSE	Nsmce2	E3 SUMO-protein ligase NSE2 OS=Mus musculus OX=10090 GN=Nsmce2 PE=2 SV=1	28.231	247			8.135	17.8	15	8.9	17.8	4	3	2	4	3	2	2822;4270;10171;15895	5	3	2	179200000	83592000	95603000	13329000	5361900	7966900	0.0151	0.0139%	0.0159%	1.14369	0.193691
P03958	ADA_MOUSE	Ada	Adenosine deaminase OS=Mus musculus OX=10090 GN=Ada PE=1 SV=3	39.992	352			5.8036	14.2	14.2	14.2	14.2	4	4	4	4	4	4	5017;6119;10443;13088	9	4	5	106490000	42389000	64103000	2924900	1113200	1811700	0.0033	0.0029%	0.0036%	1.51226	0.596702
Q8BX02	KANK2_MOUSE	Kank2	KN motif and ankyrin repeat domain-containing protein 2 OS=Mus musculus OX=10090 GN=Kank2 PE=1 SV=1	90.245	843			4.3274	4.7	3.7	3.9	4.7	4	3	3	4	3	3	3896;7909;8474;14371	6	3	3	69315000	49819000	19496000	1307800	939990	367850	0.0015	0.0024%	0.0007%	0.391337	-1.35352
Q8BTY2	S4A7_MOUSE	Slc4a7	Sodium bicarbonate cotransporter 3 OS=Mus musculus OX=10090 GN=Slc4a7 PE=1 SV=2	116.514	1034			5.2485	5	4	4	5	4	3	3	4	3	3	1384;4100;4298;7775	6	3	3	43718000	16388000	27330000	616590	230280	386320	0.0007	0.0006%	0.0008%	1.66768	0.737846
P61255	RL26_MOUSE	Rpl26	Large ribosomal subunit protein uL24 OS=Mus musculus OX=10090 GN=Rpl26 PE=1 SV=1	17.258	145			5.0343	21.4	21.4	15.9	21.4	4	4	2	4	4	2	866;4389;7648;16148	10	6	4	240090000	128970000	111120000	26677000	14330000	12347000	0.0302	0.0371%	0.0247%	0.861596	-0.214917
P62071	RRAS2_MOUSE	Rras2	Ras-related protein R-Ras2 OS=Mus musculus OX=10090 GN=Rras2 PE=1 SV=1	23.4	204			49.487	25	25	25	11.8	4	4	4	2	2	2	7900;9799;10125;11799	8	4	4	164380000	64685000	99695000	9864000	4312400	5551600	0.0112	0.0112%	0.0111%	1.54124	0.62409
P62141	PP1B_MOUSE	Ppp1cb	Serine/threonine-protein phosphatase PP1-beta catalytic subunit OS=Mus musculus OX=10090 GN=Ppp1cb PE=1 SV=3	37.187	327			2.6129	11.6	11.6	7.6	4	4	4	3	1	1	0	501;5582;6519;16022	1	1	0	13706000	13706000	0	721390	721390	0	0.0008	0.0019%	0.0%	0.152555	-2.7126	+
Q9CXW4	RL11_MOUSE	Rpl11	Large ribosomal subunit protein uL5 OS=Mus musculus OX=10090 GN=Rpl11 PE=1 SV=4	20.252	178			24.093	32.6	20.8	32.6	32.6	4	2	4	4	2	4	967;7462;14834;15736	7	2	5	664600000	151690000	512900000	55905000	11115000	44790000	0.0632	0.0288%	0.0895%	3.38124	1.75755
Q9CYI4	LUC7L_MOUSE	Luc7l	Putative RNA-binding protein Luc7-like 1 OS=Mus musculus OX=10090 GN=Luc7l PE=1 SV=2	43.934	371			12.55	12.1	12.1	12.1	9.4	4	4	4	3	3	3	296;709;8373;14667	9	5	4	276120000	145770000	130350000	13152000	6634100	6517500	0.0149	0.0172%	0.013%	0.894217	-0.161303
Q9CYR0	SSBP_MOUSE	Ssbp1	Single-stranded DNA-binding protein, mitochondrial OS=Mus musculus OX=10090 GN=Ssbp1 PE=1 SV=1	17.319	152			31.453	30.9	21.1	25.7	30.9	4	3	3	4	3	3	2399;10664;12325;14448	6	3	3	188820000	72050000	116770000	17165000	6550000	10615000	0.0194	0.017%	0.0212%	1.62068	0.696599
Q9DCE5	PK1IP_MOUSE	Pak1ip1	p21-activated protein kinase-interacting protein 1 OS=Mus musculus OX=10090 GN=Pak1ip1 PE=1 SV=2	42.116	382			58.831	19.6	19.6	13.6	19.6	4	4	3	4	4	3	2131;3684;5009;6936	7	4	3	103940000	62499000	41445000	2973500	1571700	1401700	0.0034	0.0041%	0.0028%	0.663131	-0.592635	+
Q14AX6	CDK12_MOUSE	Cdk12	Cyclin-dependent kinase 12 OS=Mus musculus OX=10090 GN=Cdk12 PE=1 SV=2	163.681	1484			6.426	3.5	1.6	1.9	3	4	2	2	3	1	2	7679;12966;13996;15102	4	1	3	46688000	12856000	33831000	342070	178560	163510	0.0004	0.0005%	0.0003%	2.63153	1.3959
Q7TNP2	2AAB_MOUSE	Ppp2r1b	Serine/threonine-protein phosphatase 2A 65 kDa regulatory subunit A beta isoform OS=Mus musculus OX=10090 GN=Ppp2r1b PE=1 SV=2	65.934	601			3.0335	8.3	8.2	8.3	3.3	4	3	4	1	1	1	6360;7430;8969;9503	2	1	1	48477000	24385000	24092000	1310200	659050	651130	0.0015	0.0017%	0.0013%	0.987984	-0.0174398
Q3THG9	AASD1_MOUSE	Aarsd1	Alanyl-tRNA editing protein Aarsd1 OS=Mus musculus OX=10090 GN=Aarsd1 PE=1 SV=2	44.971	412			26.666	18.4	12.4	15.8	18.4	4	3	3	4	3	3	1970;4707;11836;13163	6	3	3	86808000	36704000	50104000	1522900	272800	1250100	0.0017	0.0007%	0.0025%	1.36508	0.448988
Q3TIV5	ZC3HF_MOUSE	Zc3h15	Zinc finger CCCH domain-containing protein 15 OS=Mus musculus OX=10090 GN=Zc3h15 PE=1 SV=2	48.327	426			25.47	12.7	12.7	12.7	12.7	4	4	4	4	4	4	1636;3363;4532;6981	10	5	5	303290000	128740000	174550000	5230500	2251100	2979400	0.0059	0.0058%	0.006%	1.35583	0.43918
Q2VPQ9	EAF6_MOUSE	Meaf6	Chromatin modification-related protein MEAF6 OS=Mus musculus OX=10090 GN=Meaf6 PE=1 SV=1	21.649	191			22.822	22	18.3	22	22	4	3	4	4	3	4	3169;7523;11162;13050	9	4	5	456450000	202940000	253520000	44459000	21352000	23108000	0.0503	0.0554%	0.0462%	1.24924	0.321046
P62889	RL30_MOUSE	Rpl30	Large ribosomal subunit protein eL30 OS=Mus musculus OX=10090 GN=Rpl30 PE=1 SV=2	12.784	115			13.613	46.1	46.1	35.7	46.1	4	4	3	4	4	3	9704;13590;14386;16151	7	4	3	352390000	156780000	195610000	37329000	16236000	21093000	0.0422	0.0421%	0.0422%	1.24767	0.319239	+
Q8BWY9	CIP2A_MOUSE	Cip2a	Protein CIP2A OS=Mus musculus OX=10090 GN=Cip2a PE=1 SV=3	102.043	907			3.6765	3.5	0.9	3.5	3.5	4	1	4	4	1	4	2227;7453;9158;13704	5	1	4	24282000	0	24282000	398070	0	398070	0.0005	0.0%	0.0008%	7.07683	2.8231
P32020	SCP2_MOUSE	Scp2	Sterol carrier protein 2 OS=Mus musculus OX=10090 GN=Scp2 PE=1 SV=3	59.126	547			9.4715	8.8	8.8	3.5	8.8	4	4	2	4	4	2	141;6340;7376;9259	6	4	2	99150000	39139000	60011000	3305000	1304600	2000400	0.0037	0.0034%	0.004%	1.53328	0.61662
P29391	FRIL1_MOUSE	Ftl1	Ferritin light chain 1 OS=Mus musculus OX=10090 GN=Ftl1 PE=1 SV=2	20.802	183	P49945	Ftl2	32.24	37.2	28.4	37.2	37.2	4	3	4	4	3	4	666;10559;11555;14308	8	3	5	313510000	121820000	191690000	21119000	8701600	12417000	0.0239	0.0226%	0.0248%	1.57355	0.654024
Q9QXV1	CBX8_MOUSE	Cbx8	Chromobox protein homolog 8 OS=Mus musculus OX=10090 GN=Cbx8 PE=1 SV=1	39.86	362			12.992	19.3	13	16.9	19.3	4	3	3	4	3	3	7232;7831;11972;15496	6	3	3	158630000	70006000	88623000	4986100	2525900	2460300	0.0056	0.0065%	0.0049%	1.26593	0.340203
Q8K296	MTMR3_MOUSE	Mtmr3	Myotubularin-related protein 3 OS=Mus musculus OX=10090 GN=Mtmr3 PE=1 SV=2	133.84	1196			4.4482	5.4	2.2	4.2	5.4	4	2	3	4	2	3	8086;11303;12111;15146	5	2	3	68192000	22842000	45350000	557700	146380	411320	0.0006	0.0004%	0.0008%	1.98538	0.989414	+
Q8K297	GT251_MOUSE	Colgalt1	Procollagen galactosyltransferase 1 OS=Mus musculus OX=10090 GN=Colgalt1 PE=1 SV=2	71.06	617			8.6874	7.8	4.1	7.8	7.8	4	2	4	4	2	4	4116;10259;10718;14867	6	2	4	149640000	49062000	100580000	3740900	1226600	2514400	0.0042	0.0032%	0.005%	2.05006	1.03567	+
P12787	COX5A_MOUSE	Cox5a	Cytochrome c oxidase subunit 5A, mitochondrial OS=Mus musculus OX=10090 GN=Cox5a PE=1 SV=2	16.101	146			11.061	32.2	27.4	32.2	32.2	4	3	4	4	3	4	5244;6411;8937;15691	8	3	5	375940000	90595000	285340000	27858000	6182800	21675000	0.0315	0.016%	0.0433%	3.14962	1.65518	+
Q8C0P0	GWL_MOUSE	Mastl	Serine/threonine-protein kinase greatwall OS=Mus musculus OX=10090 GN=Mastl PE=2 SV=2	95.975	865			4.5028	6	3.1	6	6	4	2	4	4	2	4	878;3474;6723;9384	6	2	4	53683000	15501000	38182000	339280	67673	271610	0.0004	0.0002%	0.0005%	2.4632	1.30053	+
Q8K268	ABCF3_MOUSE	Abcf3	ATP-binding cassette sub-family F member 3 OS=Mus musculus OX=10090 GN=Abcf3 PE=1 SV=1	79.865	709			19.787	9.4	7.8	7.3	9.4	4	3	3	4	3	3	247;7708;7998;14053	6	3	3	87903000	27496000	60407000	1954200	687390	1266800	0.0022	0.0018%	0.0025%	2.19694	1.13549
Q01147	CREB1_MOUSE	Creb1	Cyclic AMP-responsive element-binding protein 1 OS=Mus musculus OX=10090 GN=Creb1 PE=1 SV=2	35.122	327			18.518	15.6	15.6	13.5	13.5	4	4	3	3	3	3	6613;7338;13317;13755	7	4	3	402290000	240610000	161690000	70101000	44118000	25983000	0.0793	0.1144%	0.0519%	0.672	-0.573466	+
P97822	AN32E_MOUSE	Anp32e	Acidic leucine-rich nuclear phosphoprotein 32 family member E OS=Mus musculus OX=10090 GN=Anp32e PE=1 SV=2	29.622	260			49.971	25.4	13.8	25.4	25.4	4	2	4	4	2	4	3222;6498;7388;12519	7	2	5	456990000	87420000	369570000	34394000	8742000	25652000	0.0389	0.0227%	0.0513%	4.22752	2.07981
Q7TT50	MRCKB_MOUSE	Cdc42bpb	Serine/threonine-protein kinase MRCK beta OS=Mus musculus OX=10090 GN=Cdc42bpb PE=1 SV=2	194.753	1713			6.7179	3.7	2.4	1.3	3.7	4	2	2	4	2	2	1997;11504;12483;12717	4	2	2	33782000	23046000	10736000	65368	245180	65368	0.0001	0.0006%	0.0001%	0.465851	-1.10206
Q80TE0	RPAP1_MOUSE	Rpap1	RNA polymerase II-associated protein 1 OS=Mus musculus OX=10090 GN=Rpap1 PE=1 SV=2	155.27	1409			16.51	5.2	2.8	5.2	5.2	4	2	4	4	2	4	1069;2463;4468;14294	6	2	4	151460000	55714000	95743000	464920	53735	411180	0.0005	0.0001%	0.0008%	1.71847	0.781127
Q04857	CO6A1_MOUSE	Col6a1	Collagen alpha-1(VI) chain OS=Mus musculus OX=10090 GN=Col6a1 PE=1 SV=1	108.489	1025			10.469	5.1	2.7	3.2	5.1	4	2	3	4	2	3	5123;6078;13280;14886	5	2	3	75009000	27788000	47221000	1271300	470980	800350	0.0014	0.0012%	0.0016%	1.69933	0.764967
Q8VE88	F1142_MOUSE	Fam114a2	Protein FAM114A2 OS=Mus musculus OX=10090 GN=Fam114a2 PE=1 SV=2	54.045	497			54.233	15.7	15.7	15.7	15.7	4	4	4	4	4	4	312;11020;12612;13166	8	4	4	211210000	80352000	130850000	6069100	2406800	3662300	0.0069	0.0062%	0.0073%	1.62846	0.703508	+
Q9CR21	ACPM_MOUSE	Ndufab1	Acyl carrier protein, mitochondrial OS=Mus musculus OX=10090 GN=Ndufab1 PE=1 SV=1	17.37	156			7.2986	19.2	19.2	19.2	19.2	4	4	4	4	4	4	8890;8891;9524;14986	8	4	4	213820000	59792000	154020000	6396600	2153500	4243200	0.0072	0.0056%	0.0085%	2.57593	1.36509
Q9CQU5	ZWINT_MOUSE	Zwint	ZW10 interactor OS=Mus musculus OX=10090 GN=Zwint PE=1 SV=1	28.713	252			29.15	19.8	15.5	19.8	19.8	4	3	4	4	3	4	343;1435;3918;11815	7	3	4	211300000	76469000	134830000	12430000	4498200	7931400	0.0141	0.0117%	0.0159%	1.7632	0.818195
Q8VI75	IPO4_MOUSE	Ipo4	Importin-4 OS=Mus musculus OX=10090 GN=Ipo4 PE=1 SV=1	119.275	1082			35.254	5.6	4.8	5.6	5.6	4	3	4	4	3	4	12268;13019;13468;14902	7	3	4	180400000	73834000	106560000	3681500	1506800	2174700	0.0042	0.0039%	0.0043%	1.44324	0.529309	+
Q8VIM9	IRGQ_MOUSE	Irgq	Immunity-related GTPase family Q protein OS=Mus musculus OX=10090 GN=Irgq PE=1 SV=1	59.323	583			6.5113	10.6	1	10.6	10.6	4	1	4	4	1	4	2581;8800;9336;10975	5	1	4	29516000	0	29516000	1229800	0	1229800	0.0014	0.0%	0.0025%	7.99369	2.99886
Q9R226	KHDR3_MOUSE	Khdrbs3	KH domain-containing, RNA-binding, signal transduction-associated protein 3 OS=Mus musculus OX=10090 GN=Khdrbs3 PE=1 SV=1	38.807	346			5.3446	11	11	7.8	6.6	4	4	3	2	2	1	2294;4303;4374;15962	3	2	1	68897000	53057000	15840000	3626100	2792500	833690	0.0041	0.0072%	0.0017%	0.298547	-1.74397
P09450	JUNB_MOUSE	Junb	Transcription factor JunB OS=Mus musculus OX=10090 GN=Junb PE=1 SV=1	35.765	344			12.896	23	18.9	15.7	23	4	3	3	4	3	3	283;4939;5311;8738	8	4	4	251690000	119520000	132180000	7573100	4218900	3354200	0.0086	0.0109%	0.0067%	1.10592	0.145252
P09528	FRIH_MOUSE	Fth1	Ferritin heavy chain OS=Mus musculus OX=10090 GN=Fth1 PE=1 SV=2	21.067	182			5.2567	22.5	16.5	13.2	22.5	4	3	2	4	3	2	3253;6290;11554;13184	5	3	2	43862000	31994000	11868000	1612200	1612200	989000	0.0018	0.0042%	0.002%	0.370945	-1.43072
P30285	CDK4_MOUSE	Cdk4	Cyclin-dependent kinase 4 OS=Mus musculus OX=10090 GN=Cdk4 PE=1 SV=1	33.751	303	P49615;Q64261;Q99J95;Q3V3A1;Q04899;O35495;Q04735;Q8K0D0;Q69ZA1	Cdk5;Cdk6;Cdk9;Cdk15;Cdk18;Cdk14;Cdk16;Cdk17;Cdk13	4.7987	15.5	11.2	4.3	12.9	4	3	1	3	2	1	760;7679;7968;15354	3	2	1	23323000	23323000	0	1166200	1166200	0	0.0013	0.003%	0.0%	0.13496	-2.88939	+
P98156	VLDLR_MOUSE	Vldlr	Very low-density lipoprotein receptor OS=Mus musculus OX=10090 GN=Vldlr PE=1 SV=1	96.373	873			7.9501	6.1	6.1	3.8	6.1	4	4	2	4	4	2	9860;10784;12534;15558	6	4	2	35331000	11573000	23758000	459440	226920	232520	0.0005	0.0006%	0.0005%	2.05288	1.03765
Q9D051	ODPB_MOUSE	Pdhb	Pyruvate dehydrogenase E1 component subunit beta, mitochondrial OS=Mus musculus OX=10090 GN=Pdhb PE=1 SV=1	38.937	359			5.7199	12.8	9.7	9.7	12.8	4	3	3	4	3	3	1703;2936;13669;14816	6	3	3	90191000	68342000	21849000	4294800	3254400	1040400	0.0049	0.0084%	0.0021%	0.319701	-1.64521
Q9D6L8	PPIL3_MOUSE	Ppil3	Peptidyl-prolyl cis-trans isomerase-like 3 OS=Mus musculus OX=10090 GN=Ppil3 PE=1 SV=1	18.128	161			20.128	32.9	32.9	19.3	32.9	4	4	2	4	4	2	1888;7247;13205;14700	6	4	2	138270000	77149000	61122000	4528900	3385800	1143200	0.0051	0.0088%	0.0023%	0.792259	-0.335956
Q64152	BTF3_MOUSE	Btf3	Transcription factor BTF3 OS=Mus musculus OX=10090 GN=Btf3 PE=1 SV=3	22.031	204			4.6512	26.5	15.7	26.5	26.5	4	3	4	4	3	4	7692;9204;11494;15155	7	3	4	122370000	55717000	66651000	10197000	4643100	5554200	0.0115	0.012%	0.0111%	1.19624	0.258509
Q9CQE6	ASF1A_MOUSE	Asf1a	Histone chaperone ASF1A OS=Mus musculus OX=10090 GN=Asf1a PE=1 SV=1	22.943	204			35.066	44.1	38.7	26.5	44.1	4	3	3	4	3	3	3491;4215;6495;14665	7	4	3	162540000	75280000	87262000	16182000	5274000	10908000	0.0183	0.0137%	0.0218%	1.15917	0.213087	+
P00375	DYR_MOUSE	Dhfr	Dihydrofolate reductase OS=Mus musculus OX=10090 GN=Dhfr PE=1 SV=3	21.606	187			7.032	23	18.7	23	23	4	3	4	4	3	4	6683;6705;8428;11541	7	3	4	119750000	39062000	80686000	9211400	3004800	6206600	0.0104	0.0078%	0.0124%	2.06559	1.04655
P00405	COX2_MOUSE	Mtco2	Cytochrome c oxidase subunit 2 OS=Mus musculus OX=10090 GN=Mtco2 PE=1 SV=1	25.976	227			66.686	23.3	23.3	23.3	23.3	4	4	4	4	4	4	6664;8681;10071;15453	17	8	9	2561600000	874480000	1687100000	219840000	92613000	127230000	0.2487	0.2401%	0.2543%	1.92926	0.948048
P01901	HA1B_MOUSE	H2-K1	H-2 class I histocompatibility antigen, K-B alpha chain OS=Mus musculus OX=10090 GN=H2-K1 PE=1 SV=1	41.302	369	P14428;P14426;P01900;P03991;P04223;P01895;P14427	H2-K1;H2-D1;H2-D1;H2-K1;H2-K1;H2-D1;H2-D1	4.534	10.8	8.1	10.8	0	4	3	4	0	0	0	15005;15567;15629;15808	5	2	3	40204000	14593000	25611000	1592900	694910	898040	0.0018	0.0018%	0.0018%	1.75502	0.811487
Q8VI33	TAF9_MOUSE	Taf9	Transcription initiation factor TFIID subunit 9 OS=Mus musculus OX=10090 GN=Taf9 PE=1 SV=1	28.979	264	Q6NZA9	Taf9b	7.0528	20.5	12.1	15.2	20.5	4	3	3	4	3	3	1118;1704;4573;16162	8	4	4	98314000	42017000	56297000	4915700	2100900	2814800	0.0056	0.0054%	0.0056%	1.33986	0.422085	+
Q8VI36	PAXI_MOUSE	Pxn	Paxillin OS=Mus musculus OX=10090 GN=Pxn PE=1 SV=1	64.476	591			8.5815	9.5	2.9	9.5	9.5	4	1	4	4	1	4	412;8334;10745;15710	5	1	4	63498000	14759000	48739000	1647100	461200	1185900	0.0019	0.0012%	0.0024%	3.30232	1.72348
Q3UIA2	RHG17_MOUSE	Arhgap17	Rho GTPase-activating protein 17 OS=Mus musculus OX=10090 GN=Arhgap17 PE=1 SV=1	92.202	846			12.643	6	5	2.6	6	4	3	2	4	3	2	9711;12417;13485;15561	5	3	2	73765000	31909000	41856000	1434300	460890	973390	0.0016	0.0012%	0.0019%	1.31173	0.391471
Q3U9G9	LBR_MOUSE	Lbr	Delta(14)-sterol reductase LBR OS=Mus musculus OX=10090 GN=Lbr PE=1 SV=2	71.44	626			10.024	5.9	5.9	5.9	5.9	4	4	3	4	4	3	4581;7262;15642;15903	8	5	3	410480000	198600000	211880000	11458000	5336700	6121600	0.013	0.0138%	0.0122%	1.06687	0.0933818
Q9D1J1	NECP2_MOUSE	Necap2	Adaptin ear-binding coat-associated protein 2 OS=Mus musculus OX=10090 GN=Necap2 PE=1 SV=1	28.598	266			25.183	24.8	24.8	14.7	24.8	4	4	3	4	4	3	358;1094;4744;14025	7	4	3	157920000	83875000	74050000	9870300	5242200	4628100	0.0112	0.0136%	0.0093%	0.882861	-0.179741
Q9CR57	RL14_MOUSE	Rpl14	Large ribosomal subunit protein eL14 OS=Mus musculus OX=10090 GN=Rpl14 PE=1 SV=3	23.564	217			10.877	21.7	21.7	21.7	21.7	4	4	4	4	4	4	54;1477;9651;14376	9	4	5	819920000	304020000	515890000	60873000	22466000	38407000	0.0689	0.0582%	0.0768%	1.69689	0.762897
Q01730	RSU1_MOUSE	Rsu1	Ras suppressor protein 1 OS=Mus musculus OX=10090 GN=Rsu1 PE=1 SV=3	31.55	277			9.3706	15.5	12.3	11.9	15.5	4	3	3	4	3	3	3049;9218;9640;10694	6	3	3	323180000	159580000	163610000	19011000	9387000	9623800	0.0215	0.0243%	0.0192%	1.02525	0.0359811	+
P62484	ABI2_MOUSE	Abi2	Abl interactor 2 OS=Mus musculus OX=10090 GN=Abi2 PE=1 SV=1	49.387	446			4.7098	12.6	9.2	12.6	7	4	3	4	2	1	2	3050;7495;9970;14284	3	1	2	53461000	17502000	35959000	296220	833430	296220	0.0003	0.0022%	0.0006%	2.05457	1.03883
Q71FD7	FBLI1_MOUSE	Fblim1	Filamin-binding LIM protein 1 OS=Mus musculus OX=10090 GN=Fblim1 PE=1 SV=2	41.026	375			12.908	21.9	21.9	21.9	21.9	4	4	4	4	4	4	1070;2398;5446;12581	10	5	5	574330000	249420000	324900000	4139400	1698500	2440900	0.0047	0.0044%	0.0049%	1.30262	0.381419	+
Q6ZQ38	CAND1_MOUSE	Cand1	Cullin-associated NEDD8-dissociated protein 1 OS=Mus musculus OX=10090 GN=Cand1 PE=1 SV=2	136.332	1230			24.279	4.1	2	4.1	4.1	4	2	4	4	2	4	203;1080;4347;9583	6	2	4	93481000	8106000	85375000	1395200	120990	1274300	0.0016	0.0003%	0.0025%	10.5323	3.39675
O35129	PHB2_MOUSE	Phb2	Prohibitin-2 OS=Mus musculus OX=10090 GN=Phb2 PE=1 SV=1	33.296	299			43.959	17.4	14	17.4	17.4	4	3	4	4	3	4	2071;7061;7112;14919	7	3	4	344590000	140360000	204230000	13254000	5398400	7855200	0.015	0.014%	0.0157%	1.45504	0.541063
[truncated: 1,557 more rows]

## Sheet: Sheet2
Accession	Protein ID	Gene	Fasta description	Mw (kDa)	Length	Protein Group	Protein group gene	Score	Sequence coverage [%]			Unique sequence coverage [%]	Peptides			Unique peptides			Peptide ID	Spectra count			LFQ Intensity			iBAQ			iBAQ [%]			S100A1/IgG
[truncated: 80 more rows]
